# Supplementary material for: Wearable perovskite solar cells by aligned liquid crystal elastomers
Source: Nat Commun. 2023 Mar 2;14:1204. doi: 10.1038/s41467-023-36938-7 (PMC9981560; doi:10.1038/s41467-023-36938-7)
Supplement: Supplementary file 3 — Source Data [file 41467_2023_36938_MOESM3_ESM.zip]

Archive with 33 entries (32 files):
- Source data/
- Source data/Figure.1.xlsx
- Source data/Figure.2.xlsx
- Source data/Figure.3.xlsx
- Source data/Figure.4.xlsx
- Source data/Supplementary Fig.1.xlsx
- Source data/Supplementary Fig.11.xlsx
- Source data/Supplementary Fig.12.xlsx
- Source data/Supplementary Fig.13.xlsx
- Source data/Supplementary Fig.14.xlsx
- Source data/Supplementary Fig.15.xlsx
- Source data/Supplementary Fig.16.xlsx
- Source data/Supplementary Fig.17.xlsx
- Source data/Supplementary Fig.18.xlsx
- Source data/Supplementary Fig.19.xlsx
- Source data/Supplementary Fig.20.xlsx
- Source data/Supplementary Fig.21.xlsx
- Source data/Supplementary Fig.24.xlsx
- Source data/Supplementary Fig.26.xlsx
- Source data/Supplementary Fig.29.xlsx
- Source data/Supplementary Fig.30.xlsx
- Source data/Supplementary Fig.31.xlsx
- Source data/Supplementary Fig.32.xlsx
- Source data/Supplementary Fig.4.xlsx
- Source data/Supplementary Fig.5.xlsx
- Source data/Supplementary Fig.9.xlsx
- Source data/Supplementary Tab.1.xlsx
- Source data/Supplementary Tab.2.xlsx
- Source data/Supplementary Tab.3.xlsx
- Source data/Supplementary Tab.4.xlsx
- Source data/Supplementary Tab.5.xlsx
- Source data/Supplementary Tab.6.xlsx
- Source data/Supplementary Tab.7.xlsx
