# Supplementary material for: Wearable perovskite solar cells by aligned liquid crystal elastomers
Source: Nat Commun. 2023 Mar 2;14:1204. doi: 10.1038/s41467-023-36938-7 (PMC9981560; doi:10.1038/s41467-023-36938-7)
Supplement: Supplementary file 3 — Source Data [file 41467_2023_36938_MOESM3_ESM.zip › Source data/Figure.1.xlsx]

## Sheet: Figure.1f
Figure 1f
	q	Intensity	q	Intensity	q	Intensity
	0	NaN	0	NaN	0	NaN
	0.00522	NaN	0.00522	NaN	0.00522	NaN
	0.01045	NaN	0.01045	NaN	0.01045	NaN
	0.01567	NaN	0.01567	NaN	0.01567	NaN
	0.02089	NaN	0.02089	NaN	0.02089	NaN
	0.02612	NaN	0.02612	NaN	0.02612	NaN
	0.03134	NaN	0.03134	NaN	0.03134	NaN
	0.03657	NaN	0.03657	NaN	0.03657	NaN
	0.04179	NaN	0.04179	NaN	0.04179	NaN
	0.04701	NaN	0.04701	NaN	0.04701	NaN
	0.05223	NaN	0.05223	NaN	0.05223	NaN
	0.05746	NaN	0.05746	NaN	0.05746	NaN
	0.06268	NaN	0.06268	NaN	0.06268	NaN
	0.0679	NaN	0.0679	NaN	0.0679	NaN
	0.07312	NaN	0.07312	NaN	0.07312	NaN
	0.07835	NaN	0.07835	NaN	0.07835	NaN
	0.08357	NaN	0.08357	NaN	0.08357	NaN
	0.08879	NaN	0.08879	NaN	0.08879	NaN
	0.09401	NaN	0.09401	NaN	0.09401	NaN
	0.09923	NaN	0.09923	NaN	0.09923	NaN
	0.10445	NaN	0.10445	NaN	0.10445	NaN
	0.10967	NaN	0.10967	NaN	0.10967	NaN
	0.11489	NaN	0.11489	NaN	0.11489	NaN
	0.12011	NaN	0.12011	NaN	0.12011	NaN
	0.12533	NaN	0.12533	NaN	0.12533	NaN
	0.13054	NaN	0.13054	NaN	0.13054	NaN
	0.13576	NaN	0.13576	NaN	0.13576	NaN
	0.14098	0	0.14098	16.0288	0.14098	11.0198
	0.1462	3.20542	0.1462	29.1668	0.1462	6.47627
	0.15141	3.45092	0.15141	43.6488	0.15141	5.24975
	0.15663	2.86488	0.15663	40.8997	0.15663	4.40358
	0.16184	2.38373	0.16184	28.638	0.16184	3.47111
	0.16706	1.4952	0.16706	15.7581	0.16706	2.0819
	0.17227	1.41879	0.17227	9.99898	0.17227	1.45477
	0.17748	1.20484	0.17748	6.64158	0.17748	1.32247
	0.1827	1.09356	0.1827	6.23686	0.1827	1.2584
	0.18791	0.93375	0.18791	5.91535	0.18791	1.15512
	0.19312	0.96117	0.19312	5.78277	0.19312	1.04111
	0.19833	0.98026	0.19833	5.15978	0.19833	1.06443
	0.20354	1.04473	0.20354	4.95991	0.20354	1.02567
	0.20875	1.06434	0.20875	4.03505	0.20875	1.00918
	0.21395	1.0259	0.21395	3.81075	0.21395	1.01466
	0.21916	0.81603	0.21916	3.52937	0.21916	0.98113
	0.22437	0.76005	0.22437	3.34202	0.22437	0.88888
	0.22957	0.78149	0.22957	2.95993	0.22957	0.86453
	0.23478	0.78593	0.23478	2.72241	0.23478	0.80433
	0.23998	0.7309	0.23998	2.58019	0.23998	0.73884
	0.24519	0.79577	0.24519	3.11456	0.24519	1.23454
	0.25039	0.88758	0.25039	3.89443	0.25039	1.78171
	0.25559	0.94175	0.25559	4.04322	0.25559	1.75937
	0.26079	0.95961	0.26079	3.9562	0.26079	1.71648
	0.26599	0.88538	0.26599	3.81761	0.26599	1.61607
	0.27119	0.97633	0.27119	3.72231	0.27119	1.66448
	0.27638	0.89603	0.27638	3.55945	0.27638	1.65831
	0.28158	0.81065	0.28158	3.41041	0.28158	1.52544
	0.28678	0.84614	0.28678	3.44043	0.28678	1.51279
	0.29197	0.84685	0.29197	3.25838	0.29197	1.64391
	0.29716	0.90133	0.29716	3.15027	0.29716	1.41198
	0.30235	0.97615	0.30235	2.97344	0.30235	1.39985
	0.30755	0.96494	0.30755	3.05358	0.30755	1.41772
	0.31274	0.95551	0.31274	2.78942	0.31274	1.29999
	0.31792	0.99501	0.31792	2.78396	0.31792	1.3228
	0.32311	0.97431	0.32311	2.73068	0.32311	1.2797
	0.3283	1.00862	0.3283	2.69935	0.3283	1.31163
	0.33348	0.94368	0.33348	2.59754	0.33348	1.34775
	0.33867	0.91539	0.33867	2.5666	0.33867	1.21948
	0.34385	0.92152	0.34385	2.38869	0.34385	1.19246
	0.34903	0.92673	0.34903	2.38114	0.34903	1.22781
	0.35421	0.90609	0.35421	2.3664	0.35421	1.23998
	0.35939	0.89155	0.35939	2.21813	0.35939	1.25795
	0.36457	0.94893	0.36457	2.13496	0.36457	1.12159
	0.36974	0.90404	0.36974	2.24113	0.36974	1.22763
	0.37492	0.91603	0.37492	2.22505	0.37492	1.2289
	0.38009	0.90581	0.38009	2.07807	0.38009	1.1445
	0.38526	0.91689	0.38526	2.01988	0.38526	1.18689
	0.39043	0.89247	0.39043	2.06532	0.39043	1.16409
	0.3956	0.82414	0.3956	2.04256	0.3956	1.1654
	0.40077	0.88988	0.40077	2.00503	0.40077	1.06708
	0.40594	0.90934	0.40594	1.94992	0.40594	1.13601
	0.4111	0.85311	0.4111	1.87641	0.4111	1.09491
	0.41627	0.93809	0.41627	1.8843	0.41627	1.05151
	0.42143	0.89742	0.42143	1.9362	0.42143	1.12732
	0.42659	0.85856	0.42659	1.82159	0.42659	1.04855
	0.43175	0.9567	0.43175	1.83887	0.43175	1.11562
	0.43691	0.96946	0.43691	1.79553	0.43691	1.07528
	0.44206	0.90584	0.44206	1.83883	0.44206	1.0491
	0.44722	0.90386	0.44722	1.77804	0.44722	1.05416
	0.45237	0.88725	0.45237	1.73908	0.45237	1.07835
	0.45752	0.87309	0.45752	1.84252	0.45752	1.08182
	0.46267	0.85675	0.46267	1.71259	0.46267	1.05564
	0.46782	0.89805	0.46782	1.69112	0.46782	1.07995
	0.47296	0.89773	0.47296	1.74703	0.47296	1.03981
	0.47811	0.90794	0.47811	1.69037	0.47811	1.02831
	0.48325	0.92236	0.48325	1.65668	0.48325	1.0692
	0.48839	0.89934	0.48839	1.66936	0.48839	1.03138
	0.49353	0.90277	0.49353	1.71188	0.49353	0.97108
	0.49866	0.84385	0.49866	1.7216	0.49866	0.94452
	0.5038	0.86093	0.5038	1.68943	0.5038	0.98831
	0.50893	0.91203	0.50893	1.66195	0.50893	1.01195
	0.51406	0.87711	0.51406	1.59383	0.51406	1.02332
	0.51919	0.87993	0.51919	1.56299	0.51919	1.02599
	0.52432	0.91413	0.52432	1.60344	0.52432	1.01072
	0.52945	0.94124	0.52945	1.57213	0.52945	0.98314
	0.53457	0.87794	0.53457	1.56372	0.53457	0.92335
	0.5397	0.85939	0.5397	1.52565	0.5397	1.0206
	0.54482	0.87695	0.54482	1.56925	0.54482	1.01715
	0.54993	0.85052	0.54993	1.58373	0.54993	1.00914
	0.55505	0.82647	0.55505	1.57845	0.55505	1.00097
	0.56016	0.86021	0.56016	1.61607	0.56016	0.96834
	0.56528	0.88305	0.56528	1.56609	0.56528	1.00679
	0.57039	0.87536	0.57039	1.60205	0.57039	0.99675
	0.5755	0.84403	0.5755	1.50696	0.5755	1.03017
	0.5806	0.85803	0.5806	1.52974	0.5806	0.9537
	0.58571	0.89404	0.58571	1.53339	0.58571	0.97525
	0.59081	0.89932	0.59081	1.48884	0.59081	0.98496
	0.59591	0.88875	0.59591	1.5401	0.59591	0.93795
	0.60101	0.87653	0.60101	1.50561	0.60101	0.97397
	0.6061	0.93335	0.6061	1.48324	0.6061	0.9867
	0.6112	0.88576	0.6112	1.51222	0.6112	0.91182
	0.61629	0.85946	0.61629	1.42856	0.61629	0.96448
	0.62138	0.87861	0.62138	1.48346	0.62138	0.94307
	0.62646	0.85887	0.62646	1.51386	0.62646	0.94365
	0.63155	0.84571	0.63155	1.47213	0.63155	0.9861
	0.63663	0.89852	0.63663	1.48526	0.63663	0.90832
	0.64171	0.92272	0.64171	1.4086	0.64171	0.9777
	0.64679	0.87488	0.64679	1.5007	0.64679	0.95171
	0.65187	0.84564	0.65187	1.46583	0.65187	0.97539
	0.65694	0.91218	0.65694	1.46605	0.65694	0.95448
	0.66201	0.94396	0.66201	1.53665	0.66201	0.99164
	0.66708	0.85714	0.66708	1.47782	0.66708	1.03291
	0.67215	0.843	0.67215	1.48655	0.67215	0.98191
	0.67721	0.8528	0.67721	1.52212	0.67721	0.96249
	0.68227	0.9065	0.68227	1.47619	0.68227	0.95622
	0.68733	0.86383	0.68733	1.48396	0.68733	0.95035
	0.69239	0.86012	0.69239	1.52888	0.69239	0.95178
	0.69744	0.92681	0.69744	1.47141	0.69744	0.96976
	0.70249	0.85975	0.70249	1.52495	0.70249	0.95182
	0.70754	0.87639	0.70754	1.49038	0.70754	0.92486
	0.71259	0.88726	0.71259	1.4521	0.71259	0.90005
	0.71764	0.8724	0.71764	1.51059	0.71764	0.95592
	0.72268	0.87979	0.72268	1.44918	0.72268	0.95206
	0.72772	0.92713	0.72772	1.44623	0.72772	0.96137
	0.73275	0.899	0.73275	1.44326	0.73275	0.93091
	0.73779	0.84694	0.73779	1.5184	0.73779	0.95167
	0.74282	0.83487	0.74282	1.45461	0.74282	0.96197
	0.74785	0.85672	0.74785	1.50467	0.74785	0.96421
	0.75288	0.90554	0.75288	1.41424	0.75288	0.95221
	0.7579	0.83013	0.7579	1.51636	0.7579	0.9795
	0.76292	0.8065	0.76292	1.46499	0.76292	0.94933
	0.76794	0.83855	0.76794	1.42189	0.76794	0.9588
	0.77296	0.87034	0.77296	1.49525	0.77296	0.97131
	0.77797	0.87076	0.77797	1.51647	0.77797	0.94178
	0.78298	0.88697	0.78298	1.53864	0.78298	0.93854
	0.78799	0.9477	0.78799	1.5033	0.78799	0.9444
	0.793	0.89929	0.793	1.5387	0.793	0.96355
	0.798	0.83648	0.798	1.45355	0.798	0.97319
	0.803	0.81745	0.803	1.473	0.803	1.02496
	0.808	0.84613	0.808	1.52831	0.808	1.00702
	0.81299	0.86157	0.81299	1.56196	0.81299	0.95216
	0.81798	0.88952	0.81798	1.49098	0.81798	0.98916
	0.82297	0.85413	0.82297	1.54599	0.82297	0.96622
	0.82796	0.85609	0.82796	1.53279	0.82796	1.03337
	0.83294	0.80589	0.83294	1.49194	0.83294	1.0028
	0.83792	0.88366	0.83792	1.52147	0.83792	0.96928
	0.8429	0.85183	0.8429	1.50823	0.8429	0.99076
	0.84787	0.8573	0.84787	1.52392	0.84787	0.99993
	0.85284	0.9044	0.85284	1.58149	0.85284	0.98249
	0.85781	0.91886	0.85781	1.58826	0.85781	1.03779
	0.86278	0.85537	0.86278	1.55071	0.86278	1.01655
	0.86774	0.86968	0.86774	1.56674	0.86774	0.9862
	0.8727	0.9087	0.8727	1.64283	0.8727	1.03473
	0.87766	0.95423	0.87766	1.66831	0.87766	1.01217
	0.88261	0.98202	0.88261	1.69353	0.88261	1.02869
	0.88756	0.96181	0.88756	1.70938	0.88756	1.04369
	0.89251	0.97763	0.89251	1.65834	0.89251	1.05473
	0.89745	0.92825	0.89745	1.773	0.89745	1.00664
	0.90239	0.98087	0.90239	1.69305	0.90239	1.06332
	0.90733	0.98541	0.90733	1.81736	0.90733	1.08543
	0.91227	0.99249	0.91227	1.83309	0.91227	1.10588
	0.9172	0.99922	0.9172	1.82358	0.9172	1.07576
	0.92213	1.00188	0.92213	1.85605	0.92213	1.11584
	0.92706	1.01278	0.92706	1.81541	0.92706	1.14488
	0.93198	1.08717	0.93198	1.87833	0.93198	1.18022
	0.9369	1.03771	0.9369	1.85057	0.9369	1.25537
	0.94182	1.04223	0.94182	1.83835	0.94182	1.22418
	0.94673	1.04111	0.94673	1.92461	0.94673	1.19362
	0.95164	1.05714	0.95164	1.90017	0.95164	1.16753
	0.95655	1.08978	0.95655	1.92165	0.95655	1.25085
	0.96145	1.15286	0.96145	1.97608	0.96145	1.30148
	0.96635	1.08562	0.96635	2.04049	0.96635	1.30716
	0.97125	1.16877	0.97125	2.0375	0.97125	1.32474
	0.97615	1.29356	0.97615	2.07949	0.97615	1.37619
	0.98104	1.20658	0.98104	2.11566	0.98104	1.38229
	0.98593	1.22202	0.98593	2.21049	0.98593	1.48859
	0.99081	1.26233	0.99081	2.18129	0.99081	1.54952
	0.99569	1.29194	0.99569	2.16786	0.99569	1.43795
	1.00057	1.34931	1.00057	2.20596	1.00057	1.51351
	1.00544	1.40648	1.00544	2.32044	1.00544	1.60317
	1.01032	1.4699	1.01032	2.39303	1.01032	1.64963
	1.01518	1.52566	1.01518	2.47321	1.01518	1.70639
	1.02005	1.58105	1.02005	2.60688	1.02005	1.72624
	1.02491	1.76273	1.02491	2.62994	1.02491	1.83492
	1.02977	1.7728	1.02977	2.7456	1.02977	1.91812
	1.03462	1.94179	1.03462	2.75033	1.03462	1.94001
	1.03947	1.96171	1.03947	2.88211	1.03947	2.00015
	1.04432	2.14437	1.04432	3.02462	1.04432	2.12505
	1.04917	2.24462	1.04917	3.11225	1.04917	2.32061
	1.05401	2.23158	1.05401	3.21624	1.05401	2.46862
	1.05884	2.39858	1.05884	3.35762	1.05884	2.6141
	1.06368	2.48199	1.06368	3.51882	1.06368	2.62969
	1.06851	2.62719	1.06851	3.59623	1.06851	2.78245
	1.07334	2.73568	1.07334	3.68548	1.07334	3.01589
	1.07816	2.88752	1.07816	3.74469	1.07816	3.06293
	1.08298	2.92594	1.08298	3.85706	1.08298	3.20937
	1.0878	3.06589	1.0878	4.01879	1.0878	3.23049
	1.09261	3.07015	1.09261	4.04767	1.09261	3.33123
	1.09742	3.18975	1.09742	4.14259	1.09742	3.33935
	1.10222	3.31006	1.10222	4.15468	1.10222	3.42798
	1.10703	3.26825	1.10703	4.22559	1.10703	3.5195
	1.11183	3.12607	1.11183	4.25977	1.11183	3.37143
	1.11662	3.233	1.11662	4.29897	1.11662	3.2716
	1.12141	3.21933	1.12141	4.20082	1.12141	3.32639
	1.1262	3.11125	1.1262	4.05888	1.1262	3.24082
	1.13098	3.20415	1.13098	4.1266	1.13098	3.26063
	1.13576	3.11453	1.13576	4.06744	1.13576	3.18275
	1.14054	2.8792	1.14054	4.05578	1.14054	3.05638
	1.14531	2.75833	1.14531	3.83854	1.14531	2.86511
	1.15008	2.72242	1.15008	3.67249	1.15008	2.83915
	1.15485	2.54541	1.15485	3.58784	1.15485	2.70518
	1.15961	2.45832	1.15961	3.55362	1.15961	2.54085
	1.16437	2.41042	1.16437	3.38074	1.16437	2.5034
	1.16913	2.24698	1.16913	3.31607	1.16913	2.38537
	1.17388	2.24545	1.17388	3.34592	1.17388	2.30094
	1.17862	2.18944	1.17862	3.21724	1.17862	2.26355
	1.18337	1.98175	1.18337	3.07971	1.18337	2.23724
	1.18811	1.87949	1.18811	3.14879	1.18811	2.16068
	1.19284	1.86818	1.19284	3.08641	1.19284	2.08947
	1.19758	1.78169	1.19758	2.88609	1.19758	1.96002
	1.20231	1.77239	1.20231	2.87583	1.20231	1.90392
	1.20703	1.73449	1.20703	2.77235	1.20703	1.89256
	1.21175	1.68103	1.21175	2.72502	1.21175	1.82922
	1.21647	1.59235	1.21647	2.60809	1.21647	1.80108
	1.22118	1.5183	1.22118	2.61553	1.22118	1.77784
	1.22589	1.55206	1.22589	2.56587	1.22589	1.75238
	1.2306	1.56002	1.2306	2.56187	1.2306	1.72452
	1.2353	1.51983	1.2353	2.64654	1.2353	1.76424
	1.24	1.50069	1.24	2.56055	1.24	1.72123
	1.24469	1.44488	1.24469	2.5193	1.24469	1.62047
	1.24938	1.49003	1.24938	2.42198	1.24938	1.6674
	1.25407	1.36495	1.25407	2.4303	1.25407	1.61652
	1.25875	1.39048	1.25875	2.49747	1.25875	1.54799
	1.26343	1.38908	1.26343	2.39835	1.26343	1.5777
	1.2681	1.41232	1.2681	2.57124	1.2681	1.56066
	1.27277	1.49117	1.27277	2.45043	1.27277	1.64115
	1.27744	1.33945	1.27744	2.42004	1.27744	1.61905
	1.2821	1.40158	1.2821	2.48794	1.2821	1.56615
	1.28676	1.38821	1.28676	2.49398	1.28676	1.63043
	1.29142	1.29617	1.29142	2.47931	1.29142	1.51122
	1.29607	1.35981	1.29607	2.43924	1.29607	1.61763
	1.30071	1.32674	1.30071	2.47266	1.30071	1.60642
	1.30536	1.39542	1.30536	2.49029	1.30536	1.63083
	1.30999	1.40016	1.30999	2.58141	1.30999	1.66761
	1.31463	1.40407	1.31463	2.65373	1.31463	1.67648
	1.31926	1.40685	1.31926	2.65634	1.31926	1.6921
	1.32389	1.38445	1.32389	2.56642	1.32389	1.67409
	1.32851	1.35735	1.32851	2.65117	1.32851	1.7432
	1.33313	1.46659	1.33313	2.62285	1.33313	1.61677
	1.33774	1.47711	1.33774	2.70068	1.33774	1.68282
	1.34235	1.46149	1.34235	2.74055	1.34235	1.634
	1.34696	1.52044	1.34696	2.70887	1.34696	1.55873
	1.35156	1.43227	1.35156	2.77085	1.35156	1.76489
	1.35616	1.4444	1.35616	2.72349	1.35616	1.74514
	1.36076	1.54041	1.36076	2.81487	1.36076	1.71132
	1.36535	1.55937	1.36535	2.83474	1.36535	1.71926
	1.36993	1.5385	1.36993	2.8141	1.36993	1.71045
	1.37451	1.5499	1.37451	2.84457	1.37451	1.74448
	1.37909	1.51099	1.37909	2.89599	1.37909	1.77623
	1.38366	1.49747	1.38366	2.92614	1.38366	1.79637
	1.38823	1.56329	1.38823	2.8739	1.38823	1.80198
	1.3928	1.61932	1.3928	2.85272	1.3928	1.80686
	1.39736	1.59694	1.39736	2.84171	1.39736	1.78994
	1.40192	1.50485	1.40192	2.91576	1.40192	1.77786
	1.40647	1.55752	1.40647	2.95033	1.40647	1.73501
	1.41102	1.57808	1.41102	3.00282	1.41102	1.74899
	1.41556	1.5807	1.41556	2.96161	1.41556	1.77128
	1.4201	1.58146	1.4201	2.91093	1.4201	1.80689
	1.42464	1.6483	1.42464	2.94641	1.42464	1.88249
	1.42917	1.64948	1.42917	3.02682	1.42917	1.83655
	1.4337	1.70422	1.4337	3.04166	1.4337	1.8443
	1.43822	1.71614	1.43822	3.04765	1.43822	1.913
	1.44274	1.72259	1.44274	3.07198	1.44274	1.94124
	1.44726	1.64649	1.44726	3.13948	1.44726	1.93628
	1.45177	1.67019	1.45177	3.18524	1.45177	1.8683
	1.45627	1.70384	1.45627	3.17057	1.45627	1.85729
	1.46078	1.73806	1.46078	3.24521	1.46078	1.93665
	1.46527	1.67011	1.46527	3.1799	1.46527	1.96217
	1.46977	1.70585	1.46977	3.28539	1.46977	2.00553
	1.47426	1.78378	1.47426	3.28862	1.47426	2.03976
	1.47874	1.7895	1.47874	3.32367	1.47874	2.06592
	1.48322	1.73116	1.48322	3.40501	1.48322	2.07546
	1.4877	1.8088	1.4877	3.31942	1.4877	2.14694
	1.49217	1.73824	1.49217	3.36019	1.49217	2.00353
	1.49664	1.76563	1.49664	3.27736	1.49664	2.12749
	1.5011	1.83718	1.5011	3.39193	1.5011	2.09119
	1.50556	1.87503	1.50556	3.40237	1.50556	2.08966
	1.51002	1.79147	1.51002	3.49272	1.51002	2.11583
	1.51447	1.81922	1.51447	3.5331	1.51447	2.18601
	1.51891	1.77309	1.51891	3.64982	1.51891	2.25819
	1.52335	1.88683	1.52335	3.48982	1.52335	2.36331
	1.52779	1.92776	1.52779	3.53219	1.52779	2.50552
	1.53223	1.94359	1.53223	3.55358	1.53223	2.75096
	1.53665	1.92024	1.53665	3.5905	1.53665	3.11737
	1.54108	2.01767	1.54108	3.62245	1.54108	3.48476
	1.5455	2.01365	1.5455	3.64222	1.5455	3.73456
	1.54991	2.00803	1.54991	3.77383	1.54991	4.08772
	1.55433	2.02242	1.55433	3.93462	1.55433	4.34752
	1.55873	2.19544	1.55873	3.94975	1.55873	4.58086
	1.56313	2.20849	1.56313	3.98252	1.56313	4.51591
	1.56753	2.13196	1.56753	4.04379	1.56753	4.68076
	1.57193	2.28581	1.57193	4.14301	1.57193	4.86803
	1.57631	2.14298	1.57631	4.18417	1.57631	4.95
	1.5807	2.25661	1.5807	4.21783	1.5807	4.88086
	1.58508	2.33835	1.58508	4.33672	1.58508	4.86981
	1.58946	2.33281	1.58946	4.44321	1.58946	4.72949
	1.59383	2.49759	1.59383	4.38552	1.59383	4.60518
	1.59819	2.41999	1.59819	4.38945	1.59819	4.25233
	1.60256	2.37443	1.60256	4.55482	1.60256	3.89643
	1.60691	2.5091	1.60691	4.58213	1.60691	3.52839
	1.61127	2.50792	1.61127	4.77799	1.61127	3.43638
	1.61562	2.41246	1.61562	4.68449	1.61562	3.21067
	1.61996	2.51005	1.61996	4.69805	1.61996	3.11919
	1.6243	2.62505	1.6243	4.81757	1.6243	3.00233
	1.62864	2.63076	1.62864	4.96447	1.62864	2.94353
	1.63297	2.57895	1.63297	4.91914	1.63297	3.01483
	1.6373	2.74606	1.6373	4.88518	1.6373	2.99794
	1.64162	2.65266	1.64162	4.93522	1.64162	3.01093
	1.64594	2.73488	1.64594	5.03708	1.64594	2.93434
	1.65025	2.63579	1.65025	5.10608	1.65025	2.93218
	1.65456	2.81795	1.65456	5.01963	1.65456	3.00846
	1.65886	2.78974	1.65886	4.96882	1.65886	3.05645
	1.66316	2.86451	1.66316	5.18835	1.66316	3.1049
	1.66746	2.86186	1.66746	5.32118	1.66746	3.16986
	1.67175	2.92608	1.67175	5.49636	1.67175	3.10355
	1.67603	2.9396	1.67603	5.51101	1.67603	3.21253
	1.68032	2.90648	1.68032	5.60967	1.68032	3.2118
	1.68459	2.92018	1.68459	5.71207	1.68459	3.32326
	1.68887	2.98885	1.68887	5.7443	1.68887	3.30914
	1.69313	3.08626	1.69313	5.86457	1.69313	3.25762
	1.6974	3.21379	1.6974	5.86085	1.6974	3.2738
	1.70166	3.16606	1.70166	5.72872	1.70166	3.31097
	1.70591	3.22272	1.70591	5.87429	1.70591	3.36395
	1.71016	3.19014	1.71016	6.07904	1.71016	3.42526
	1.71441	3.2359	1.71441	6.21313	1.71441	3.49253
	1.71865	3.30829	1.71865	6.20582	1.71865	3.46814
	1.72288	3.3093	1.72288	6.26955	1.72288	3.31198
	1.72711	3.20029	1.72711	6.32986	1.72711	3.41482
	1.73134	3.15393	1.73134	6.47387	1.73134	3.50686
	1.73556	3.16274	1.73556	6.36228	1.73556	3.55653
	1.73978	3.22056	1.73978	6.72855	1.73978	3.47919
	1.74399	3.22233	1.74399	6.74299	1.74399	3.44388
	1.7482	3.17446	1.7482	6.7441	1.7482	3.47246
	1.75241	3.20301	1.75241	6.75307	1.75241	3.46677
	1.75661	3.3279	1.75661	6.79027	1.75661	3.44876
	1.7608	3.31831	1.7608	6.74325	1.7608	3.68015
	1.76499	3.29821	1.76499	6.76602	1.76499	3.54328
	1.76918	3.24056	1.76918	6.77934	1.76918	3.4645
	1.77336	3.34473	1.77336	7.11481	1.77336	3.55155
	1.77754	3.3204	1.77754	7.14479	1.77754	3.68218
	1.78171	3.39062	1.78171	7.20488	1.78171	3.59388
	1.78587	3.32057	1.78587	7.28822	1.78587	3.58509
	1.79004	3.52232	1.79004	7.39584	1.79004	3.49193
	1.7942	3.50782	1.7942	7.50576	1.7942	3.29819
	1.79835	3.28863	1.79835	7.37342	1.79835	3.49355
	1.8025	3.49628	1.8025	7.58138	1.8025	3.42697
	1.80664	3.45321	1.80664	7.71053	1.80664	3.59366
	1.81078	3.52071	1.81078	7.71835	1.81078	3.56543
	1.81492	3.54766	1.81492	7.90084	1.81492	3.60918
	1.81905	3.43961	1.81905	7.91388	1.81905	3.67435
	1.82317	3.3708	1.82317	7.96307	1.82317	3.57917
	1.82729	3.3484	1.82729	8.0692	1.82729	3.60476
	1.83141	3.46486	1.83141	8.35722	1.83141	3.67311
	1.83552	3.55253	1.83552	8.71914	1.83552	3.6158
	1.83963	3.39745	1.83963	8.61352	1.83963	3.79012
	1.84373	3.48912	1.84373	8.85852	1.84373	3.73731
	1.84783	3.41753	1.84783	8.89251	1.84783	3.72365
	1.85192	3.45654	1.85192	8.9441	1.85192	3.67073
	1.85601	3.4412	1.85601	9.22589	1.85601	3.60593
	1.86009	3.54652	1.86009	9.26915	1.86009	3.58489
	1.86417	3.36921	1.86417	9.36602	1.86417	3.65156
	1.86825	3.41128	1.86825	9.45389	1.86825	3.731
	1.87232	3.32771	1.87232	9.92426	1.87232	3.61368
	1.87638	3.56976	1.87638	10.0917	1.87638	3.59811
	1.88044	3.50859	1.88044	10.4421	1.88044	3.43169
	1.8845	3.4837	1.8845	10.4005	1.8845	3.53637
	1.88855	3.53825	1.88855	10.6845	1.88855	3.82673
	1.89259	3.54242	1.89259	10.9034	1.89259	3.72679
	1.89664	3.47599	1.89664	10.8797	1.89664	3.7118
	1.90067	3.5211	1.90067	11.0787	1.90067	3.59485
	1.90471	3.59037	1.90471	11.1373	1.90471	3.64018
	1.90873	3.52732	1.90873	11.3398	1.90873	3.7222
	1.91276	3.54978	1.91276	11.4818	1.91276	3.65518
	1.91678	3.49915	1.91678	11.5422	1.91678	3.6181
	1.92079	3.54244	1.92079	11.8181	1.92079	3.58915
	1.9248	3.41228	1.9248	11.5567	1.9248	3.63227
	1.9288	3.55016	1.9288	11.603	1.9288	3.61386
	1.9328	3.65222	1.9328	11.9185	1.9328	3.64297
	1.9368	3.71233	1.9368	11.784	1.9368	3.66099
	1.94079	3.57142	1.94079	11.628	1.94079	3.69279
	1.94477	3.45208	1.94477	11.6547	1.94477	3.46129
	1.94875	3.41733	1.94875	11.4977	1.94875	3.62057
	1.95273	3.47571	1.95273	11.7624	1.95273	3.68176
	1.9567	3.5694	1.9567	11.4185	1.9567	3.6359
	1.96067	3.6308	1.96067	11.5581	1.96067	3.66075
	1.96463	3.624	1.96463	11.3405	1.96463	3.69224
	1.96859	3.50697	1.96859	11.2182	1.96859	3.65125
	1.97254	3.52741	1.97254	11.3956	1.97254	3.74942
	1.97649	3.58324	1.97649	11.2934	1.97649	3.74348
	1.98043	3.62165	1.98043	10.943	1.98043	3.74053
	1.98437	3.63729	1.98437	10.6522	1.98437	3.80625
	1.98831	3.62764	1.98831	10.8	1.98831	3.55303
	1.99223	3.78758	1.99223	10.3526	1.99223	3.65374
	1.99616	3.68117	1.99616	10.4332	1.99616	3.8322
	2.00008	3.73103	2.00008	10.4232	2.00008	3.87527
	2.00399	3.73596	2.00399	10.0515	2.00399	3.99929
	2.0079	3.606	2.0079	10.1682	2.0079	3.93462
	2.01181	3.71098	2.01181	9.79646	2.01181	3.90004
	2.01571	3.69904	2.01571	9.67226	2.01571	3.99346
	2.01961	3.68062	2.01961	9.57562	2.01961	3.98355
	2.0235	3.85335	2.0235	9.41722	2.0235	3.83882
	2.02739	3.73526	2.02739	9.09875	2.02739	3.85168
	2.03127	3.72648	2.03127	8.85622	2.03127	3.89722
	2.03515	3.85877	2.03515	9.01113	2.03515	4.09635
	2.03902	3.88827	2.03902	9.03699	2.03902	3.90097
	2.04289	3.8446	2.04289	8.52638	2.04289	3.98686
	2.04675	3.68979	2.04675	8.63295	2.04675	3.87302
	2.05061	3.77641	2.05061	8.39768	2.05061	3.82665
	2.05446	3.78231	2.05446	8.20918	2.05446	3.92271
	2.05831	3.83984	2.05831	8.09783	2.05831	4.15019
	2.06216	3.78867	2.06216	8.07269	2.06216	4.08386
	2.066	3.95444	2.066	8.37867	2.066	4.06092
	2.06983	3.83288	2.06983	8.41006	2.06983	3.9025
	2.07367	3.96964	2.07367	8.0782	2.07367	3.89348
	2.07749	4.04625	2.07749	7.73017	2.07749	4.07161
	2.08131	3.77512	2.08131	7.75941	2.08131	4.24399
	2.08513	3.78948	2.08513	7.92063	2.08513	4.10239
	2.08894	3.8619	2.08894	7.57652	2.08894	4.03332
	2.09275	3.81718	2.09275	7.42497	2.09275	4.08383
	2.09655	3.77905	2.09655	7.35314	2.09655	3.92625
	2.10035	3.55485	2.10035	7.4648	2.10035	4.05091
	2.10414	3.79545	2.10414	7.3807	2.10414	3.83652
	2.10793	3.96054	2.10793	7.44013	2.10793	4.11706
	2.11171	3.85271	2.11171	7.1249	2.11171	4.05114
	2.11549	3.48208	2.11549	6.71508	2.11549	4.04203
	2.11927	3.60754	2.11927	6.74477	2.11927	4.21961
	2.12304	3.6456	2.12304	6.97738	2.12304	4.03214
	2.1268	3.50824	2.1268	6.67997	2.1268	4.27056
	2.13056	3.61839	2.13056	6.59333	2.13056	4.31087
	2.13432	3.66676	2.13432	6.48905	2.13432	4.63486
	2.13807	3.45647	2.13807	6.62239	2.13807	4.88896
	2.14182	3.40915	2.14182	6.71112	2.14182	5.28472
	2.14556	3.70494	2.14556	6.34248	2.14556	5.45565
	2.14929	3.35094	2.14929	6.81071	2.14929	6.15394
	2.15303	3.60683	2.15303	6.71536	2.15303	7.39101
	2.15675	3.52891	2.15675	6.29576	2.15675	8.52288
	2.16048	3.53767	2.16048	6.27342	2.16048	10.7742
	2.1642	3.50165	2.1642	6.39424	2.1642	13.4288
	2.16791	3.61687	2.16791	5.9874	2.16791	16.5532
	2.17162	3.57447	2.17162	6.08445	2.17162	18.8719
	2.17532	3.50828	2.17532	5.93758	2.17532	22.5745
	2.17902	3.63662	2.17902	6.00747	2.17902	25.7008
	2.18272	3.43522	2.18272	6.08547	2.18272	28.1051
	2.18641	3.63445	2.18641	5.88127	2.18641	29.5412
	2.19009	3.46601	2.19009	6.28084	2.19009	30.8111
	2.19377	3.40935	2.19377	6.30821	2.19377	31.8191
	2.19745	3.72795	2.19745	6.03971	2.19745	32.1772
	2.20112	3.64473	2.20112	6.22359	2.20112	32.5029
	2.20479	3.45165	2.20479	6.24187	2.20479	33.1137
	2.20845	3.36412	2.20845	6.19343	2.20845	34.3714
	2.21211	3.55618	2.21211	6.09773	2.21211	34.4081
	2.21576	3.55517	2.21576	5.81963	2.21576	33.6535
	2.21941	3.59258	2.21941	5.76245	2.21941	33.6502
	2.22305	3.56725	2.22305	5.87434	2.22305	32.0845
	2.22669	3.49079	2.22669	5.77877	2.22669	32.5317
	2.23033	3.6578	2.23033	6.01269	2.23033	31.2666
	2.23396	3.74883	2.23396	6.02673	2.23396	29.8481
	2.23758	4.04118	2.23758	6.09341	2.23758	28.7158
	2.2412	3.78618	2.2412	5.67831	2.2412	25.6812
	2.24482	3.91097	2.24482	5.77894	2.24482	22.7593
	2.24843	4.14494	2.24843	6.22343	2.24843	18.911
	2.25203	4.15206	2.25203	6.01805	2.25203	15.3423
	2.25564	3.87097	2.25564	5.89745	2.25564	12.4231
	2.25923	3.74957	2.25923	5.93067	2.25923	9.96268
	2.26283	3.5716	2.26283	5.62517	2.26283	8.24065
	2.26641	3.67623	2.26641	6.01516	2.26641	6.55049
	2.27	3.68423	2.27	5.86568	2.27	6.17811
	2.27358	3.56864	2.27358	5.91109	2.27358	5.64094
	2.27715	3.57889	2.27715	5.69692	2.27715	5.13944
	2.28072	2.97953	2.28072	5.752	2.28072	4.85403
	2.28428	3.40077	2.28428	5.44477	2.28428	4.52724
	2.28784	3.62619	2.28784	5.47502	2.28784	4.40993
	2.2914	3.419	2.2914	5.47702	2.2914	4.19312
	2.29495	3.34083	2.29495	5.37566	2.29495	3.86384
	2.2985	3.32801	2.2985	5.63236	2.2985	4.15203
	2.30204	3.43847	2.30204	5.73929	2.30204	4.14808
	2.30558	3.28474	2.30558	6.22729	2.30558	3.99257
	2.30911	3.13401	2.30911	6.31388	2.30911	3.53237
	2.31264	3.01924	2.31264	5.97871	2.31264	3.71491
	2.31616	3.56766	2.31616	6.31028	2.31616	3.74613
	2.31968	3.42407	2.31968	6.5131	2.31968	3.37748
	2.32319	3.13296	2.32319	6.53033	2.32319	3.69574
	2.3267	3.43964	2.3267	6.25544	2.3267	3.95358
	2.33021	3.39845	2.33021	6.08537	2.33021	3.85104
	2.33371	3.08024	2.33371	5.87268	2.33371	3.89961
	2.3372	3.47287	2.3372	6.0406	2.3372	4.25011
	2.3407	3.45591	2.3407	6.16009	2.3407	4.10605
	2.34418	3.92561	2.34418	6.74867	2.34418	3.82998
	2.34766	3.5203	2.34766	6.66366	2.34766	3.7856
	2.35114	3.74628	2.35114	6.30685	2.35114	4.24823
	2.35461	3.40954	2.35461	6.19692	2.35461	3.76465
	2.35808	3.39992	2.35808	6.41431	2.35808	3.73329
	2.36155	3.36505	2.36155	6.38432	2.36155	3.31668
	2.36501	3.77146	2.36501	6.36526	2.36501	4.09494
	2.36846	3.44681	2.36846	6.65927	2.36846	3.82826
	2.37191	3.20332	2.37191	6.53459	2.37191	3.76063
	2.37536	3.16665	2.37536	7.31543	2.37536	4.46074
	2.3788	3.28045	2.3788	6.82041	2.3788	3.92355
	2.38223	2.98694	2.38223	7.47876	2.38223	4.07655
	2.38567	3.45412	2.38567	7.62036	2.38567	3.27199
	2.38909	3.83939	2.38909	7.80917	2.38909	3.51453
	2.39252	2.62277	2.39252	6.73889	2.39252	3.89125
	2.39593	2.94185	2.39593	7.57409	2.39593	3.12198
	2.39935	3.37818	2.39935	7.81002	2.39935	3.2233
	2.40276	3.22909	2.40276	7.84997	2.40276	3.77051
	2.40616	3.10178	2.40616	7.7075	2.40616	3.49544
