# Supplementary material for: Wearable perovskite solar cells by aligned liquid crystal elastomers
Source: Nat Commun. 2023 Mar 2;14:1204. doi: 10.1038/s41467-023-36938-7 (PMC9981560; doi:10.1038/s41467-023-36938-7)
Supplement: Supplementary file 3 — Source Data [file 41467_2023_36938_MOESM3_ESM.zip › Source data/Figure.2.xlsx]

## Sheet: Figure.2a
Figure 2a
	PL spectra														TRPL spectra
	Wavelength (nm)	Intensity	Wavelength (nm)	Intensity	Wavelength (nm)	Intensity	Wavelength (nm)	Intensity	Wavelength (nm)	Intensity					Time (ns)	Counts	Time (ns)	Counts	Time (ns)	Counts	Time (ns)	Counts	Time (ns)	Counts
	625	9956	625	14384	625	10574	625	10320	625	11186					0	1	0	1	0	1	0	1	0	1
	626	10128	626	14496	626	10778	626	10010	626	11130					1	0.943	0.48828	0.85793	0.48828	0.8185	0.48828	0.998	0.48828	0.8945
	627	9970	627	14632	627	10972	627	10444	627	11284					2	0.926	0.97656	0.75888	0.97656	0.7025	0.97656	0.857	0.97656	0.7965
	628	10120	628	14834	628	11124	628	10682	628	11098					3	0.829	1.46484	0.68384	1.46484	0.6055	1.46484	0.763	1.46484	0.746
	629	10342	629	14820	629	11204	629	10356	629	11788					4	0.811	1.95313	0.62031	1.95313	0.546	1.95313	0.702	1.95313	0.679
	630	10390	630	14976	630	11026	630	10836	630	11494					5	0.725	2.44141	0.63032	2.44141	0.4835	2.44141	0.639	2.44141	0.628
	631	10404	631	15326	631	11114	631	10700	631	11554					6	0.66	2.92969	0.53177	2.92969	0.4385	2.92969	0.59	2.92969	0.6385
	632	10374	632	15200	632	11298	632	10758	632	11448					7	0.684	3.41797	0.55328	3.41797	0.4165	3.41797	0.523	3.41797	0.589
	633	10478	633	15630	633	11482	633	10884	633	11310					8	0.639	3.90625	0.47774	3.90625	0.398	3.90625	0.5135	3.90625	0.5415
	634	10706	634	15406	634	11278	634	10686	634	11614					9	0.624	4.39453	0.50675	4.39453	0.391	4.39453	0.524	4.39453	0.512
	635	10470	635	15420	635	11340	635	11166	635	11716					10	0.576	4.88281	0.48774	4.88281	0.3515	4.88281	0.478	4.88281	0.49
	636	10574	636	15606	636	11726	636	10930	636	12040					11	0.522	5.37109	0.44272	5.37109	0.3495	5.37109	0.443	5.37109	0.4755
	637	10730	637	15430	637	11496	637	11190	637	12058					12	0.569	5.85938	0.47274	5.85938	0.325	5.85938	0.424	5.85938	0.477
	638	10416	638	15508	638	11324	638	11080	638	11858					13	0.523	6.34766	0.41171	6.34766	0.336	6.34766	0.425	6.34766	0.469
	639	10786	639	15586	639	11620	639	11170	639	11708					14	0.544	6.83594	0.42571	6.83594	0.3285	6.83594	0.4125	6.83594	0.474
	640	10924	640	16040	640	11654	640	11344	640	11900					15	0.527	7.32422	0.4087	7.32422	0.297	7.32422	0.4195	7.32422	0.4365
	641	10572	641	15734	641	11790	641	11198	641	12074					16	0.53	7.8125	0.3977	7.8125	0.2975	7.8125	0.4025	7.8125	0.421
	642	10714	642	15926	642	11768	642	11258	642	11966					17	0.476	8.30078	0.38819	8.30078	0.2775	8.30078	0.3695	8.30078	0.4035
	643	10834	643	15938	643	11726	643	11046	643	12152					18	0.493	8.78906	0.41521	8.78906	0.2685	8.78906	0.377	8.78906	0.382
	644	10980	644	16106	644	11568	644	11398	644	12040					19	0.461	9.27734	0.3977	9.27734	0.2465	9.27734	0.375	9.27734	0.3525
	645	11216	645	15872	645	11886	645	11438	645	12358					20	0.484	9.76563	0.34167	9.76563	0.242	9.76563	0.3655	9.76563	0.366
	646	10904	646	15704	646	11722	646	11366	646	12420					21	0.471	10.2539	0.37619	10.2539	0.2665	10.2539	0.3435	10.2539	0.3285
	647	10824	647	15940	647	12030	647	11766	647	12212					22	0.444	10.7422	0.38019	10.7422	0.2365	10.7422	0.362	10.7422	0.3305
	648	10850	648	16046	648	11974	648	11646	648	12250					23	0.436	11.2305	0.37669	11.2305	0.2285	11.2305	0.3185	11.2305	0.323
	649	10906	649	16330	649	11808	649	11358	649	12470					24	0.447	11.7188	0.36868	11.7188	0.226	11.7188	0.346	11.7188	0.3145
	650	10958	650	16492	650	11772	650	11720	650	12404					25	0.456	12.207	0.35768	12.207	0.2045	12.207	0.3305	12.207	0.305
	651	10846	651	16140	651	12216	651	11604	651	12524					26	0.443	12.6953	0.32816	12.6953	0.21	12.6953	0.3225	12.6953	0.3095
	652	11024	652	16686	652	11834	652	11622	652	12202					27	0.431	13.1836	0.31816	13.1836	0.215	13.1836	0.3125	13.1836	0.2725
	653	11074	653	16010	653	12062	653	11770	653	12614					28	0.443	13.6719	0.32966	13.6719	0.2375	13.6719	0.3075	13.6719	0.2795
	654	11100	654	16282	654	11930	654	11808	654	12538					29	0.387	14.1602	0.30815	14.1602	0.221	14.1602	0.321	14.1602	0.285
	655	10970	655	16404	655	12072	655	11712	655	12306					30	0.4	14.6484	0.29615	14.6484	0.204	14.6484	0.298	14.6484	0.2685
	656	10832	656	16272	656	12484	656	11864	656	12270					31	0.404	15.1367	0.31766	15.1367	0.181	15.1367	0.2995	15.1367	0.2555
	657	10818	657	16398	657	11988	657	11318	657	12546					32	0.383	15.625	0.32816	15.625	0.1915	15.625	0.2835	15.625	0.245
	658	11144	658	16156	658	12340	658	11998	658	12412					33	0.368	16.1133	0.30765	16.1133	0.192	16.1133	0.2795	16.1133	0.235
	659	11156	659	16374	659	11920	659	11616	659	12532					34	0.402	16.6016	0.29415	16.6016	0.187	16.6016	0.285	16.6016	0.2315
	660	11180	660	16380	660	12202	660	11632	660	12526					35	0.363	17.0898	0.29565	17.0898	0.1815	17.0898	0.2835	17.0898	0.245
	661	11144	661	16760	661	11820	661	11880	661	12718					36	0.39	17.5781	0.30815	17.5781	0.1885	17.5781	0.27	17.5781	0.2195
	662	11056	662	16964	662	12212	662	11800	662	12800					37	0.391	18.0664	0.30965	18.0664	0.1755	18.0664	0.285	18.0664	0.2235
	663	11276	663	16546	663	12340	663	11682	663	12544					38	0.352	18.5547	0.30315	18.5547	0.1765	18.5547	0.2455	18.5547	0.2205
	664	11062	664	17028	664	12198	664	11912	664	12890					39	0.354	19.043	0.25213	19.043	0.169	19.043	0.251	19.043	0.213
	665	11424	665	16360	665	12256	665	12030	665	12980					40	0.363	19.5312	0.27214	19.5312	0.1885	19.5312	0.268	19.5312	0.225
	666	11602	666	16594	666	12104	666	12276	666	12470					41	0.374	20.0195	0.26813	20.0195	0.171	20.0195	0.2855	20.0195	0.195
	667	11644	667	16922	667	12338	667	12106	667	13150					42	0.372	20.5078	0.25813	20.5078	0.1675	20.5078	0.249	20.5078	0.1945
	668	11346	668	17056	668	12576	668	12290	668	13034					43	0.349	20.9961	0.25613	20.9961	0.152	20.9961	0.246	20.9961	0.1735
	669	11226	669	17108	669	12520	669	12210	669	13114					44	0.345	21.4844	0.25363	21.4844	0.156	21.4844	0.2485	21.4844	0.17
	670	11682	670	17190	670	12862	670	12168	670	13338					45	0.345	21.9727	0.23312	21.9727	0.1625	21.9727	0.244	21.9727	0.1825
	671	11572	671	17256	671	12936	671	12604	671	13202					46	0.332	22.4609	0.23362	22.4609	0.1615	22.4609	0.242	22.4609	0.1775
	672	11722	672	17394	672	12754	672	12368	672	13578					47	0.308	22.9492	0.25713	22.9492	0.146	22.9492	0.2405	22.9492	0.1605
	673	11922	673	17074	673	12902	673	12472	673	13046					48	0.381	23.4375	0.24062	23.4375	0.1555	23.4375	0.244	23.4375	0.1645
	674	12096	674	17450	674	12998	674	12776	674	13674					49	0.316	23.9258	0.23562	23.9258	0.1375	23.9258	0.2435	23.9258	0.1725
	675	11900	675	17706	675	13066	675	12566	675	13486					50	0.351	24.4141	0.22561	24.4141	0.1525	24.4141	0.2215	24.4141	0.1535
	676	11844	676	17638	676	13216	676	13102	676	13834					51	0.347	24.9023	0.24762	24.9023	0.1335	24.9023	0.225	24.9023	0.151
	677	12040	677	17928	677	13272	677	13066	677	14014					52	0.334	25.3906	0.24212	25.3906	0.1335	25.3906	0.2305	25.3906	0.1515
	678	12110	678	17680	678	13170	678	12990	678	13564					53	0.324	25.8789	0.21761	25.8789	0.1355	25.8789	0.224	25.8789	0.1375
	679	12086	679	18066	679	13238	679	12954	679	13842					54	0.354	26.3672	0.21411	26.3672	0.1445	26.3672	0.217	26.3672	0.1505
	680	12182	680	18108	680	13290	680	12954	680	13940					55	0.325	26.8555	0.21661	26.8555	0.1485	26.8555	0.232	26.8555	0.145
	681	12316	681	17876	681	13126	681	13004	681	13960					56	0.317	27.3438	0.2096	27.3438	0.1405	27.3438	0.2265	27.3438	0.127
	682	12498	682	18272	682	13576	682	12986	682	14288					57	0.341	27.832	0.2051	27.832	0.121	27.832	0.2195	27.832	0.134
	683	12554	683	18560	683	13134	683	13162	683	13842					58	0.344	28.3203	0.2076	28.3203	0.143	28.3203	0.2085	28.3203	0.1435
	684	12228	684	18192	684	13366	684	13326	684	14464					59	0.303	28.8086	0.22461	28.8086	0.129	28.8086	0.1945	28.8086	0.129
	685	12672	685	18212	685	13658	685	13428	685	14116					60	0.285	29.2969	0.21961	29.2969	0.13	29.2969	0.212	29.2969	0.131
	686	12662	686	18204	686	13508	686	13438	686	14278					61	0.263	29.7852	0.2051	29.7852	0.12	29.7852	0.186	29.7852	0.1215
	687	12266	687	18520	687	13480	687	13296	687	14574					62	0.307	30.2734	0.2066	30.2734	0.124	30.2734	0.2035	30.2734	0.1215
	688	12642	688	18394	688	13516	688	13684	688	14198					63	0.32	30.7617	0.2026	30.7617	0.1155	30.7617	0.208	30.7617	0.121
	689	12646	689	18506	689	13214	689	13376	689	14226					64	0.306	31.25	0.2076	31.25	0.1175	31.25	0.2095	31.25	0.1035
	690	12876	690	18410	690	13612	690	13478	690	14416					65	0.291	31.7383	0.17959	31.7383	0.1275	31.7383	0.2	31.7383	0.1135
	691	12790	691	18470	691	13606	691	13852	691	14200					66	0.301	32.2266	0.18359	32.2266	0.118	32.2266	0.1955	32.2266	0.1105
	692	12916	692	18698	692	13620	692	13798	692	14580					67	0.279	32.7148	0.17709	32.7148	0.1075	32.7148	0.181	32.7148	0.111
	693	13156	693	18812	693	13574	693	13704	693	14466					68	0.273	33.2031	0.18559	33.2031	0.1265	33.2031	0.205	33.2031	0.1105
	694	12686	694	18804	694	13636	694	13972	694	14584					69	0.282	33.6914	0.16308	33.6914	0.115	33.6914	0.182	33.6914	0.1025
	695	12942	695	18246	695	13760	695	13852	695	14510					70	0.274	34.1797	0.17509	34.1797	0.113	34.1797	0.1825	34.1797	0.09
	696	13046	696	18810	696	13376	696	13638	696	14512					71	0.287	34.668	0.17409	34.668	0.122	34.668	0.176	34.668	0.0965
	697	13276	697	18688	697	13832	697	14048	697	14678					72	0.293	35.1562	0.16158	35.1562	0.11	35.1562	0.1865	35.1562	0.078
	698	13506	698	19036	698	13750	698	14088	698	14782					73	0.308	35.6445	0.18859	35.6445	0.1075	35.6445	0.173	35.6445	0.0975
	699	13136	699	18604	699	14126	699	13878	699	14502					74	0.283	36.1328	0.17009	36.1328	0.088	36.1328	0.176	36.1328	0.0885
	700	13648	700	18778	700	13976	700	14190	700	14624					75	0.27	36.6211	0.17859	36.6211	0.105	36.6211	0.169	36.6211	0.0835
	701	13530	701	18208	701	14080	701	13940	701	14614					76	0.253	37.1094	0.15258	37.1094	0.0935	37.1094	0.1865	37.1094	0.1055
	702	13788	702	18626	702	13770	702	14026	702	14624					77	0.265	37.5977	0.16458	37.5977	0.1035	37.5977	0.172	37.5977	0.0715
	703	13910	703	18520	703	14230	703	14400	703	14644					78	0.264	38.0859	0.15158	38.0859	0.105	38.0859	0.186	38.0859	0.082
	704	13962	704	18786	704	13938	704	14630	704	14730					79	0.278	38.5742	0.15858	38.5742	0.1005	38.5742	0.1705	38.5742	0.0765
	705	14168	705	18726	705	14220	705	14648	705	14626					80	0.255	39.0625	0.15908	39.0625	0.094	39.0625	0.159	39.0625	0.081
	706	14188	706	19142	706	14236	706	14864	706	14496					81	0.262	39.5508	0.14857	39.5508	0.0845	39.5508	0.156	39.5508	0.081
	707	14310	707	19204	707	13930	707	14842	707	14718					82	0.257	40.0391	0.16308	40.0391	0.0955	40.0391	0.173	40.0391	0.0705
	708	14458	708	19274	708	13992	708	14808	708	14506					83	0.26	40.5273	0.14607	40.5273	0.098	40.5273	0.168	40.5273	0.0795
	709	14454	709	19202	709	13922	709	15062	709	14644					84	0.251	41.0156	0.12606	41.0156	0.085	41.0156	0.168	41.0156	0.0775
	710	14800	710	19172	710	13830	710	15084	710	15196					85	0.281	41.5039	0.15858	41.5039	0.102	41.5039	0.158	41.5039	0.0705
	711	15100	711	19018	711	14294	711	15406	711	14782					86	0.313	41.9922	0.14457	41.9922	0.098	41.9922	0.16	41.9922	0.063
	712	15194	712	19088	712	14266	712	15270	712	14792					87	0.277	42.4805	0.14407	42.4805	0.0885	42.4805	0.1495	42.4805	0.0705
	713	15676	713	19250	713	14314	713	15726	713	14922					88	0.265	42.9688	0.12306	42.9688	0.09	42.9688	0.1525	42.9688	0.0585
	714	15832	714	19414	714	13986	714	15594	714	15138					89	0.24	43.457	0.12556	43.457	0.082	43.457	0.1565	43.457	0.0615
	715	16510	715	19518	715	14600	715	15482	715	14956					90	0.242	43.9453	0.12656	43.9453	0.08	43.9453	0.1525	43.9453	0.0615
	716	16498	716	19702	716	14234	716	16076	716	15328					91	0.229	44.4336	0.12206	44.4336	0.0845	44.4336	0.165	44.4336	0.055
	717	16656	717	19614	717	14516	717	16568	717	15460					92	0.249	44.9219	0.13457	44.9219	0.0765	44.9219	0.166	44.9219	0.0575
	718	17262	718	19692	718	14844	718	16768	718	15600					93	0.253	45.4102	0.14907	45.4102	0.07	45.4102	0.1545	45.4102	0.069
	719	17528	719	20170	719	14874	719	16640	719	15082					94	0.239	45.8984	0.14207	45.8984	0.0895	45.8984	0.138	45.8984	0.0615
	720	17982	720	20554	720	14848	720	17064	720	15414					95	0.232	46.3867	0.12406	46.3867	0.086	46.3867	0.1445	46.3867	0.0565
	721	18470	721	20370	721	14772	721	16998	721	15616					96	0.234	46.875	0.12206	46.875	0.075	46.875	0.1585	46.875	0.0605
	722	19330	722	20232	722	14798	722	17532	722	15488					97	0.251	47.3633	0.13357	47.3633	0.0755	47.3633	0.1365	47.3633	0.0425
	723	19696	723	20560	723	14748	723	17720	723	15666					98	0.246	47.8516	0.13457	47.8516	0.072	47.8516	0.138	47.8516	0.052
	724	20098	724	21404	724	15392	724	17922	724	15670					99	0.248	48.3398	0.11656	48.3398	0.0835	48.3398	0.142	48.3398	0.046
	725	20852	725	20890	725	15422	725	18390	725	15844					100	0.24	48.8281	0.12506	48.8281	0.0695	48.8281	0.137	48.8281	0.046
	726	21326	726	21586	726	15740	726	18914	726	15816					101	0.252	49.3164	0.12606	49.3164	0.0755	49.3164	0.1395	49.3164	0.0575
	727	22320	727	21194	727	15982	727	19306	727	16094					102	0.225	49.8047	0.11456	49.8047	0.07	49.8047	0.1345	49.8047	0.0475
	728	23420	728	21968	728	15968	728	19908	728	16546					103	0.246	50.293	0.11956	50.293	0.075	50.293	0.1255	50.293	0.046
	729	24102	729	22168	729	16050	729	20518	729	16728					104	0.246	50.7812	0.11956	50.7812	0.0665	50.7812	0.1225	50.7812	0.0435
	730	25000	730	22686	730	16294	730	21228	730	16702					105	0.235	51.2695	0.11856	51.2695	0.079	51.2695	0.1305	51.2695	0.046
	731	26022	731	23366	731	16972	731	21222	731	17112					106	0.231	51.7578	0.11856	51.7578	0.0805	51.7578	0.1345	51.7578	0.043
	732	26822	732	23560	732	17062	732	22090	732	17240					107	0.238	52.2461	0.11756	52.2461	0.0785	52.2461	0.1315	52.2461	0.049
	733	27992	733	23952	733	17088	733	22812	733	17704					108	0.237	52.7344	0.11006	52.7344	0.0665	52.7344	0.1335	52.7344	0.045
	734	29034	734	24526	734	17492	734	23648	734	17808					109	0.21	53.2227	0.11156	53.2227	0.059	53.2227	0.125	53.2227	0.0435
	735	30592	735	25538	735	18156	735	24072	735	18064					110	0.258	53.7109	0.10755	53.7109	0.0705	53.7109	0.131	53.7109	0.033
	736	32394	736	25744	736	18154	736	24918	736	18518					111	0.215	54.1992	0.10155	54.1992	0.0705	54.1992	0.1355	54.1992	0.0495
	737	33574	737	26466	737	18476	737	25930	737	18786					112	0.237	54.6875	0.10505	54.6875	0.066	54.6875	0.1265	54.6875	0.0385
	738	35372	738	26820	738	19194	738	26654	738	18744					113	0.212	55.1758	0.10705	55.1758	0.067	55.1758	0.132	55.1758	0.0365
	739	36720	739	28070	739	19286	739	28136	739	18946					114	0.212	55.6641	0.10455	55.6641	0.065	55.6641	0.129	55.6641	0.0315
	740	38730	740	28336	740	20158	740	28954	740	19886					115	0.215	56.1523	0.10805	56.1523	0.0645	56.1523	0.122	56.1523	0.0395
	741	41364	741	29288	741	20778	741	29650	741	20164					116	0.238	56.6406	0.09905	56.6406	0.0605	56.6406	0.1215	56.6406	0.038
	742	43334	742	30120	742	21216	742	31020	742	20234					117	0.238	57.1289	0.10855	57.1289	0.057	57.1289	0.124	57.1289	0.033
	743	45120	743	31192	743	21886	743	32460	743	21022					118	0.234	57.6172	0.09355	57.6172	0.055	57.6172	0.106	57.6172	0.0425
	744	48122	744	32456	744	22176	744	34016	744	21292					119	0.231	58.1055	0.09155	58.1055	0.0585	58.1055	0.104	58.1055	0.0355
	745	50354	745	33414	745	23094	745	35042	745	21976					120	0.212	58.5938	0.09855	58.5938	0.0605	58.5938	0.122	58.5938	0.0315
	746	53160	746	35060	746	24074	746	36280	746	22436					121	0.219	59.082	0.10105	59.082	0.0555	59.082	0.104	59.082	0.036
	747	56354	747	36062	747	24794	747	38454	747	23022					122	0.238	59.5703	0.08354	59.5703	0.062	59.5703	0.105	59.5703	0.032
	748	59626	748	36862	748	26022	748	40124	748	23462					123	0.192	60.0586	0.08254	60.0586	0.052	60.0586	0.116	60.0586	0.025
	749	63794	749	39402	749	26536	749	41982	749	24648					124	0.221	60.5469	0.08004	60.5469	0.0655	60.5469	0.104	60.5469	0.0375
	750	67690	750	41180	750	27866	750	44266	750	25286					125	0.22	61.0352	0.08954	61.0352	0.0555	61.0352	0.104	61.0352	0.032
	751	70906	751	42982	751	28886	751	46018	751	25814					126	0.23	61.5234	0.08754	61.5234	0.059	61.5234	0.101	61.5234	0.0235
	752	75032	752	44764	752	30158	752	48278	752	26650					127	0.207	62.0117	0.08604	62.0117	0.064	62.0117	0.106	62.0117	0.0265
	753	79442	753	46342	753	30846	753	51312	753	27760					128	0.224	62.5	0.08354	62.5	0.054	62.5	0.109	62.5	0.04
	754	85206	754	48778	754	32730	754	53964	754	28506					129	0.218	62.9883	0.08204	62.9883	0.052	62.9883	0.0985	62.9883	0.029
	755	91014	755	50996	755	34180	755	57136	755	29954					130	0.213	63.4766	0.09705	63.4766	0.0515	63.4766	0.1095	63.4766	0.0275
	756	95630	756	53666	756	36082	756	59898	756	30492					131	0.225	63.9648	0.08804	63.9648	0.0515	63.9648	0.1015	63.9648	0.026
	757	102248	757	56084	757	37314	757	63608	757	32366					132	0.217	64.4531	0.09005	64.4531	0.049	64.4531	0.097	64.4531	0.0265
	758	108064	758	59080	758	38576	758	67300	758	33436					133	0.222	64.9414	0.09655	64.9414	0.0465	64.9414	0.107	64.9414	0.0275
	759	115176	759	62214	759	41170	759	70800	759	34776					134	0.202	65.4297	0.07704	65.4297	0.0495	65.4297	0.1095	65.4297	0.0245
	760	122802	760	65848	760	42932	760	75134	760	36144					135	0.216	65.918	0.07954	65.918	0.0455	65.918	0.1055	65.918	0.0265
	761	130624	761	68918	761	45148	761	78488	761	37574					136	0.214	66.4062	0.08254	66.4062	0.05	66.4062	0.0975	66.4062	0.024
	762	140074	762	72222	762	47244	762	83826	762	39206					137	0.204	66.8945	0.08454	66.8945	0.049	66.8945	0.101	66.8945	0.026
	763	148460	763	76282	763	50028	763	86930	763	41586					138	0.223	67.3828	0.07004	67.3828	0.043	67.3828	0.088	67.3828	0.0245
	764	157970	764	81336	764	52164	764	92176	764	43280					139	0.185	67.8711	0.07004	67.8711	0.046	67.8711	0.1015	67.8711	0.0215
	765	168310	765	85382	765	55410	765	97112	765	44660					140	0.202	68.3594	0.07054	68.3594	0.0525	68.3594	0.1015	68.3594	0.0195
	766	179206	766	91238	766	58254	766	103412	766	46838					141	0.212	68.8477	0.06553	68.8477	0.04	68.8477	0.1	68.8477	0.022
	767	190482	767	96268	767	61604	767	108762	767	48792					142	0.221	69.3359	0.07604	69.3359	0.039	69.3359	0.101	69.3359	0.0255
	768	202324	768	101516	768	65216	768	114762	768	51844					143	0.213	69.8242	0.07254	69.8242	0.047	69.8242	0.106	69.8242	0.021
	769	216152	769	106980	769	68866	769	122028	769	53746					144	0.216	70.3125	0.07804	70.3125	0.0505	70.3125	0.094	70.3125	0.0175
	770	228858	770	113072	770	72432	770	128724	770	56600					145	0.192	70.8008	0.07054	70.8008	0.051	70.8008	0.097	70.8008	0.0215
	771	242722	771	120040	771	76382	771	136296	771	58908					146	0.196	71.2891	0.06503	71.2891	0.0385	71.2891	0.0885	71.2891	0.0205
	772	257146	772	126814	772	80186	772	144694	772	61942					147	0.194	71.7773	0.07554	71.7773	0.0435	71.7773	0.1015	71.7773	0.0165
	773	274226	773	133924	773	85398	773	152492	773	65284					148	0.205	72.2656	0.09155	72.2656	0.0385	72.2656	0.0975	72.2656	0.02
	774	290868	774	141902	774	90030	774	160914	774	68270					149	0.204	72.7539	0.06403	72.7539	0.0375	72.7539	0.0855	72.7539	0.0155
	775	308606	775	151422	775	95848	775	169898	775	71588					150	0.215	73.2422	0.06553	73.2422	0.046	73.2422	0.084	73.2422	0.022
	776	326448	776	161540	776	100384	776	178298	776	75734					151	0.216	73.7304	0.06803	73.7304	0.0425	73.7305	0.094	73.7305	0.02
	777	346290	777	170226	777	105964	777	188634	777	77702					152	0.214	74.2188	0.06803	74.2188	0.032	74.2187	0.098	74.2187	0.0185
	778	367896	778	179654	778	112330	778	199128	778	83132					153	0.2	74.707	0.06253	74.707	0.0365	74.707	0.08	74.707	0.0165
	779	388982	779	190436	779	118530	779	208830	779	85440					154	0.217	75.1953	0.06653	75.1953	0.0345	75.1953	0.081	75.1953	0.0175
	780	410696	780	198490	780	124342	780	220282	780	89760					155	0.213	75.6836	0.06603	75.6836	0.04	75.6836	0.083	75.6836	0.016
	781	433444	781	209376	781	131094	781	229676	781	94300					156	0.196	76.1719	0.05753	76.1719	0.0355	76.1719	0.0865	76.1719	0.018
	782	454106	782	220150	782	137238	782	240528	782	97764					157	0.199	76.6602	0.06953	76.6602	0.0405	76.6602	0.0865	76.6602	0.015
	783	479182	783	230356	783	142752	783	251114	783	100992					158	0.21	77.1484	0.06403	77.1484	0.037	77.1484	0.0745	77.1484	0.017
	784	498920	784	241768	784	149612	784	262162	784	105004					159	0.198	77.6367	0.05603	77.6367	0.0315	77.6367	0.084	77.6367	0.0095
	785	521638	785	252644	785	155376	785	272058	785	109500					160	0.185	78.125	0.05803	78.125	0.0375	78.125	0.068	78.125	0.023
	786	545666	786	263720	786	161770	786	282442	786	112418					161	0.187	78.6133	0.05753	78.6133	0.039	78.6133	0.074	78.6133	0.0115
	787	566028	787	274150	787	168866	787	292802	787	115696					162	0.184	79.1016	0.05303	79.1016	0.0365	79.1016	0.0865	79.1016	0.0135
	788	583272	788	283284	788	173538	788	300928	788	119382					163	0.18	79.5898	0.05053	79.5898	0.035	79.5898	0.0835	79.5898	0.0205
	789	602946	789	291906	789	178822	789	311146	789	122178					164	0.191	80.0781	0.05103	80.0781	0.038	80.0781	0.083	80.0781	0.0225
	790	621304	790	300532	790	186158	790	318810	790	124088					165	0.194	80.5664	0.05603	80.5664	0.041	80.5664	0.0775	80.5664	0.016
	791	635600	791	308378	791	188874	791	326068	791	126818					166	0.186	81.0547	0.05053	81.0547	0.0375	81.0547	0.0705	81.0547	0.015
	792	650410	792	315816	792	192338	792	332772	792	129704					167	0.187	81.543	0.06003	81.543	0.0345	81.543	0.077	81.543	0.0135
	793	660444	793	320304	793	197352	793	335986	793	132458					168	0.153	82.0312	0.06403	82.0312	0.026	82.0312	0.072	82.0312	0.01
	794	667464	794	326814	794	200976	794	340892	794	133022					169	0.196	82.5195	0.06503	82.5195	0.031	82.5195	0.0895	82.5195	0.0205
	795	676262	795	329340	795	202852	795	345342	795	133804					170	0.19	83.0078	0.05553	83.0078	0.0275	83.0078	0.0745	83.0078	0.0165
	796	680634	796	332518	796	205538	796	346028	796	134414					171	0.177	83.4961	0.05653	83.4961	0.035	83.4961	0.0685	83.4961	0.0145
	797	682964	797	333720	797	208186	797	348312	797	133542					172	0.201	83.9844	0.04902	83.9844	0.027	83.9844	0.0615	83.9844	0.009
	798	683004	798	333726	798	209208	798	349032	798	133368					173	0.192	84.4727	0.04602	84.4727	0.028	84.4727	0.0685	84.4727	0.021
	799	680692	799	334490	799	208722	799	347914	799	133978					174	0.191	84.9609	0.04852	84.9609	0.0335	84.9609	0.0715	84.9609	0.014
	800	675418	800	332364	800	208054	800	347044	800	131474					175	0.194	85.4492	0.05253	85.4492	0.035	85.4492	0.0725	85.4492	0.014
	801	665984	801	328076	801	207014	801	342786	801	131160					176	0.182	85.9375	0.05003	85.9375	0.033	85.9375	0.0625	85.9375	0.015
	802	654602	802	324318	802	204322	802	340422	802	128694					177	0.184	86.4258	0.04452	86.4258	0.04	86.4258	0.0715	86.4258	0.0135
	803	644750	803	318964	803	202992	803	332762	803	126540					178	0.205	86.9141	0.05453	86.9141	0.0365	86.9141	0.0755	86.9141	0.0115
	804	629710	804	313074	804	199812	804	327876	804	124598					179	0.181	87.4023	0.04202	87.4023	0.0285	87.4023	0.0575	87.4023	0.0105
	805	616356	805	305914	805	195914	805	322840	805	120902					180	0.194	87.8906	0.05803	87.8906	0.0325	87.8906	0.071	87.8906	0.011
	806	600714	806	301026	806	192372	806	313550	806	117624					181	0.189	88.3789	0.05453	88.3789	0.032	88.3789	0.0685	88.3789	0.013
	807	584148	807	291080	807	188838	807	306296	807	114996					182	0.199	88.8672	0.04452	88.8672	0.0245	88.8672	0.076	88.8672	0.0095
	808	567516	808	283058	808	184844	808	301530	808	112798					183	0.191	89.3554	0.04802	89.3554	0.026	89.3555	0.059	89.3555	0.014
	809	551662	809	275120	809	180714	809	292850	809	109262					184	0.185	89.8438	0.04752	89.8438	0.0355	89.8437	0.073	89.8437	0.009
	810	532126	810	265886	810	175670	810	284442	810	105094					185	0.181	90.332	0.04052	90.332	0.0325	90.332	0.0635	90.332	0.0115
	811	515740	811	259314	811	170146	811	277298	811	102950					186	0.199	90.8203	0.04952	90.8203	0.0355	90.8203	0.0645	90.8203	0.014
	812	496920	812	250312	812	167288	812	267656	812	98816					187	0.183	91.3086	0.04802	91.3086	0.0215	91.3086	0.0735	91.3086	0.015
	813	481016	813	240836	813	161394	813	258480	813	96056					188	0.185	91.7969	0.04952	91.7969	0.0285	91.7969	0.0545	91.7969	0.008
	814	463106	814	232170	814	157354	814	252878	814	92704					189	0.201	92.2852	0.04302	92.2852	0.0225	92.2852	0.0515	92.2852	0.0125
	815	445284	815	226716	815	153774	815	243642	815	89054					190	0.185	92.7734	0.04752	92.7734	0.0245	92.7734	0.0605	92.7734	0.01
	816	428402	816	218418	816	149040	816	236582	816	85560					191	0.164	93.2617	0.04652	93.2617	0.0325	93.2617	0.058	93.2617	0.0095
	817	413566	817	209804	817	145244	817	227960	817	83094					192	0.223	93.75	0.05053	93.75	0.0265	93.75	0.064	93.75	0.0145
	818	398396	818	201846	818	141336	818	221004	818	80364					193	0.179	94.2383	0.04852	94.2383	0.0245	94.2383	0.066	94.2383	0.008
	819	382834	819	194984	819	136612	819	213814	819	77232					194	0.205	94.7266	0.04802	94.7266	0.023	94.7266	0.06	94.7266	0.0165
	820	367668	820	186282	820	132406	820	205256	820	74006					195	0.179	95.2148	0.05203	95.2148	0.0315	95.2148	0.059	95.2148	0.0085
	821	351840	821	180218	821	129302	821	198082	821	70994					196	0.21	95.7031	0.03852	95.7031	0.031	95.7031	0.0675	95.7031	0.015
	822	339130	822	173732	822	123524	822	189840	822	69058					197	0.162	96.1914	0.04252	96.1914	0.0305	96.1914	0.0615	96.1914	0.011
	823	326502	823	165776	823	119030	823	182450	823	65708					198	0.188	96.6797	0.04752	96.6797	0.0205	96.6797	0.065	96.6797	0.0135
	824	312036	824	158778	824	115288	824	175640	824	63244					199	0.175	97.168	0.04152	97.168	0.0245	97.168	0.055	97.168	0.009
	825	298570	825	152520	825	111304	825	168212	825	60416					200	0.193	97.6562	0.04602	97.6562	0.025	97.6562	0.05	97.6562	0.0085
	826	284850	826	144522	826	106876	826	161670	826	57580					201	0.18	98.1445	0.04802	98.1445	0.019	98.1445	0.059	98.1445	0.0095
	827	273820	827	137594	827	102926	827	153546	827	55292					202	0.197	98.6328	0.03952	98.6328	0.028	98.6328	0.0505	98.6328	0.012
	828	259332	828	130586	828	98148	828	146228	828	52650					203	0.198	99.1211	0.04602	99.1211	0.0265	99.1211	0.0525	99.1211	0.0115
	829	248512	829	124862	829	93892	829	139912	829	49900					204	0.167	99.6094	0.03702	99.6094	0.0285	99.6094	0.051	99.6094	0.009
	830	237412	830	118278	830	90136	830	132180	830	47850					205	0.183	100.098	0.04052	100.098	0.0195	100.098	0.0545	100.098	0.008
	831	225188	831	112756	831	85180	831	125108	831	45566					206	0.176	100.586	0.04102	100.586	0.021	100.586	0.047	100.586	0.0095
	832	214916	832	106980	832	80906	832	118526	832	43654					207	0.16	101.074	0.04452	101.074	0.03	101.074	0.0485	101.074	0.007
	833	204482	833	102212	833	77724	833	112096	833	41136					208	0.188	101.562	0.03552	101.562	0.0175	101.562	0.049	101.562	0.0095
	834	193882	834	97816	834	73568	834	106180	834	39064					209	0.168	102.051	0.03152	102.051	0.023	102.051	0.052	102.051	0.01
	835	185266	835	92410	835	69514	835	99808	835	37348					210	0.193	102.539	0.03802	102.539	0.0265	102.539	0.0535	102.539	0.0075
	836	174778	836	87704	836	66178	836	95238	836	35550					211	0.235	103.027	0.04202	103.027	0.022	103.027	0.047	103.027	0.01
	837	165654	837	82846	837	62658	837	89394	837	33714					212	0.16	103.516	0.03452	103.516	0.029	103.516	0.063	103.516	0.0085
	838	157732	838	78316	838	60012	838	84736	838	31890					213	0.17	104.004	0.03952	104.004	0.0165	104.004	0.048	104.004	0.006
	839	147762	839	74210	839	55704	839	79524	839	30434					214	0.197	104.492	0.03102	104.492	0.0195	104.492	0.051	104.492	0.0075
	840	139276	840	70188	840	53386	840	74556	840	29138					215	0.171	104.98	0.03652	104.98	0.0155	104.98	0.0515	104.98	0.0105
	841	131946	841	66244	841	50446	841	71032	841	27938					216	0.179	105.469	0.02651	105.469	0.0235	105.469	0.0545	105.469	0.0065
	842	125284	842	63116	842	47554	842	66368	842	26062					217	0.164	105.957	0.02801	105.957	0.023	105.957	0.05	105.957	0.01
	843	117936	843	59802	843	44466	843	61978	843	24316					218	0.195	106.445	0.03802	106.445	0.011	106.445	0.047	106.445	0.0075
	844	109878	844	56868	844	41758	844	58702	844	23306					219	0.162	106.934	0.03902	106.934	0.022	106.934	0.045	106.934	0.0075
	845	104034	845	53800	845	39786	845	55004	845	22204					220	0.179	107.422	0.03552	107.422	0.018	107.422	0.053	107.422	0.0085
	846	97076	846	50296	846	37546	846	51436	846	21706					221	0.178	107.91	0.03752	107.91	0.019	107.91	0.0525	107.91	0.0095
	847	91512	847	47750	847	35764	847	48504	847	20422					222	0.165	108.398	0.04052	108.398	0.0195	108.398	0.0525	108.398	0.0105
	848	85764	848	44988	848	33646	848	45892	848	19322					223	0.184	108.887	0.03902	108.887	0.0205	108.887	0.0435	108.887	0.0045
	849	80880	849	42494	849	31680	849	43060	849	18398					224	0.163	109.375	0.02951	109.375	0.0175	109.375	0.0375	109.375	0.0075
	850	75066	850	40154	850	29864	850	39858	850	17576					225	0.159	109.863	0.03602	109.863	0.019	109.863	0.044	109.863	0.011
	851	70838	851	37990	851	27842	851	37622	851	16820					226	0.184	110.352	0.03402	110.352	0.0155	110.352	0.0465	110.352	0.0095
	852	66724	852	35586	852	26638	852	35358	852	16364					227	0.152	110.84	0.03252	110.84	0.0165	110.84	0.0455	110.84	0.013
	853	61510	853	33690	853	24824	853	32820	853	15060					228	0.161	111.328	0.03602	111.328	0.0195	111.328	0.037	111.328	0.007
	854	57964	854	32428	854	23720	854	31048	854	14482					229	0.174	111.816	0.03152	111.816	0.0165	111.816	0.046	111.816	0.0055
	855	54664	855	30622	855	22178	855	29484	855	13896					230	0.174	112.305	0.03252	112.305	0.014	112.305	0.04	112.305	0.009
	856	50890	856	28728	856	21576	856	27706	856	13432					231	0.163	112.793	0.03202	112.793	0.014	112.793	0.0475	112.793	0.0075
	857	47852	857	27422	857	20106	857	26118	857	12782					232	0.162	113.281	0.02951	113.281	0.0175	113.281	0.0425	113.281	0.0085
	858	44640	858	26258	858	18836	858	24120	858	12288					233	0.16	113.77	0.02951	113.77	0.02	113.77	0.0465	113.77	0.0115
	859	42102	859	25244	859	18090	859	23284	859	11878					234	0.184	114.258	0.02951	114.258	0.011	114.258	0.0435	114.258	0.0085
	860	39808	860	23728	860	17240	860	22108	860	11488					235	0.171	114.746	0.03952	114.746	0.0165	114.746	0.037	114.746	0.006
	861	36552	861	22642	861	16342	861	21020	861	11322					236	0.197	115.234	0.03502	115.234	0.016	115.234	0.0315	115.234	0.006
	862	34788	862	21358	862	15644	862	19634	862	10648					237	0.162	115.723	0.03202	115.723	0.0195	115.723	0.033	115.723	0.007
	863	32544	863	20292	863	14928	863	18920	863	10196					238	0.172	116.211	0.03052	116.211	0.022	116.211	0.0455	116.211	0.0055
	864	31526	864	19392	864	14248	864	17782	864	10196					239	0.178	116.699	0.02551	116.699	0.0175	116.699	0.0405	116.699	0.009
	865	29186	865	18804	865	13822	865	16490	865	9908					240	0.172	117.188	0.02801	117.188	0.0165	117.188	0.0375	117.188	0.007
	866	27570	866	18030	866	13236	866	15858	866	9728					241	0.159	117.676	0.02551	117.676	0.019	117.676	0.043	117.676	0.009
	867	26086	867	17294	867	12710	867	15178	867	9304					242	0.176	118.164	0.02901	118.164	0.016	118.164	0.038	118.164	0.007
	868	24386	868	16810	868	12330	868	14498	868	8980					243	0.174	118.652	0.02401	118.652	0.0175	118.652	0.0445	118.652	0.0055
	869	23738	869	15530	869	11790	869	13636	869	8704					244	0.161	119.141	0.02601	119.141	0.0135	119.141	0.0435	119.141	0.009
	870	22114	870	15090	870	11262	870	13280	870	8820					245	0.169	119.629	0.02851	119.629	0.0145	119.629	0.0445	119.629	0.006
	871	21132	871	14500	871	10654	871	12560	871	8536					246	0.189	120.117	0.02601	120.117	0.014	120.117	0.038	120.117	0.0075
	872	19960	872	14232	872	10450	872	12572	872	8168					247	0.173	120.605	0.03302	120.605	0.017	120.605	0.042	120.605	0.008
	873	18734	873	13496	873	10120	873	11824	873	7958					248	0.156	121.094	0.02901	121.094	0.0145	121.094	0.0395	121.094	0.007
	874	17844	874	13130	874	9896	874	11202	874	7808					249	0.158	121.582	0.03152	121.582	0.0125	121.582	0.036	121.582	0.0075
	875	17464	875	12698	875	9398	875	10840	875	7712					250	0.173	122.07	0.03002	122.07	0.0165	122.07	0.0425	122.07	0.009
	876	16116	876	12534	876	9116	876	10516	876	7568					251	0.145	122.559	0.02551	122.559	0.0145	122.559	0.0385	122.559	0.003
	877	15536	877	12128	877	8776	877	10028	877	7406					252	0.155	123.047	0.02951	123.047	0.0135	123.047	0.0325	123.047	0.0085
	878	14550	878	11330	878	8398	878	9620	878	7160					253	0.179	123.535	0.01951	123.535	0.017	123.535	0.044	123.535	0.007
	879	14552	879	11280	879	8280	879	9488	879	7190					254	0.172	124.023	0.02651	124.023	0.016	124.023	0.035	124.023	0.0075
	880	13700	880	10784	880	8244	880	8922	880	7146					255	0.185	124.512	0.02501	124.512	0.014	124.512	0.0425	124.512	0.0055
	881	12632	881	10558	881	7956	881	8598	881	6816					256	0.156	125	0.03202	125	0.009	125	0.0235	125	0.0055
	882	12468	882	10262	882	7940	882	8622	882	6770					257	0.144	125.488	0.02601	125.488	0.0155	125.488	0.033	125.488	0.0085
	883	12100	883	10344	883	7550	883	8198	883	6506					258	0.154	125.977	0.03552	125.977	0.02	125.977	0.029	125.977	0.005
	884	11472	884	10044	884	7480	884	7978	884	6576					259	0.16	126.465	0.02451	126.465	0.0155	126.465	0.031	126.465	0.006
	885	11184	885	9348	885	7214	885	7758	885	6464					260	0.148	126.953	0.02701	126.953	0.014	126.953	0.0265	126.953	0.0075
	886	10768	886	9538	886	7382	886	7502	886	6422					261	0.147	127.441	0.02201	127.441	0.011	127.441	0.036	127.441	0.0065
	887	10086	887	9246	887	7116	887	7454	887	6152					262	0.178	127.93	0.03102	127.93	0.0115	127.93	0.034	127.93	0.008
	888	10088	888	8720	888	7024	888	7296	888	6292					263	0.199	128.418	0.02501	128.418	0.016	128.418	0.031	128.418	0.0045
	889	9740	889	8968	889	6780	889	6934	889	6254					264	0.182	128.906	0.02551	128.906	0.0135	128.906	0.036	128.906	0.0045
	890	9562	890	8818	890	6822	890	6730	890	6096					265	0.153	129.395	0.02751	129.395	0.015	129.395	0.0355	129.395	0.0065
	891	8818	891	8356	891	6586	891	6650	891	5960					266	0.153	129.883	0.02651	129.883	0.0185	129.883	0.0345	129.883	0.0055
	892	8458	892	8292	892	6518	892	6598	892	5692					267	0.181	130.371	0.01551	130.371	0.014	130.371	0.0365	130.371	0.005
	893	8452	893	8036	893	6186	893	6302	893	5778					268	0.163	130.859	0.02151	130.859	0.016	130.859	0.039	130.859	0.0035
	894	8234	894	7974	894	6086	894	6346	894	5538					269	0.159	131.348	0.02451	131.348	0.0115	131.348	0.0255	131.348	0.0055
	895	8212	895	7830	895	6080	895	6156	895	5550					270	0.178	131.836	0.02851	131.836	0.0125	131.836	0.03	131.836	0.007
	896	7956	896	7626	896	6220	896	5932	896	5720					271	0.153	132.324	0.02001	132.324	0.0075	132.324	0.0305	132.324	0.007
	897	7462	897	7692	897	5860	897	5860	897	5460					272	0.185	132.812	0.02401	132.812	0.006	132.812	0.0365	132.812	0.0055
	898	7410	898	7312	898	5750	898	5724	898	5534					273	0.14	133.301	0.03202	133.301	0.0095	133.301	0.028	133.301	0.0095
	899	7234	899	7168	899	6044	899	5528	899	5398					274	0.15	133.789	0.02001	133.789	0.0075	133.789	0.0395	133.789	0.0035
	900	7118	900	7128	900	5568	900	5626	900	5442					275	0.16	134.277	0.01951	134.277	0.01	134.277	0.037	134.277	0.0075
	901	7254	901	7276	901	5556	901	5520	901	5326					276	0.163	134.766	0.02551	134.766	0.011	134.766	0.0245	134.766	0.008
	902	6874	902	6828	902	5542	902	5370	902	5220					277	0.171	135.254	0.02051	135.254	0.011	135.254	0.0345	135.254	0.0065
	903	6620	903	6964	903	5324	903	5196	903	5064					278	0.166	135.742	0.01501	135.742	0.0125	135.742	0.0355	135.742	0.005
	904	6540	904	6982	904	5378	904	5140	904	5154					279	0.171	136.23	0.01751	136.23	0.016	136.23	0.028	136.23	0.0075
	905	6394	905	6776	905	5262	905	5082	905	4938					280	0.143	136.719	0.02251	136.719	0.011	136.719	0.0255	136.719	0.007
	906	6234	906	6626	906	5128	906	5020	906	5168					281	0.168	137.207	0.01751	137.207	0.01	137.207	0.028	137.207	0.007
	907	6232	907	6334	907	4990	907	4856	907	4932					282	0.163	137.695	0.01901	137.695	0.006	137.695	0.0285	137.695	0.0055
	908	6042	908	6400	908	5148	908	5032	908	5078					283	0.149	138.184	0.02201	138.184	0.013	138.184	0.026	138.184	0.006
	909	6024	909	6258	909	5032	909	4656	909	4796					284	0.156	138.672	0.01901	138.672	0.013	138.672	0.0275	138.672	0.0045
	910	5836	910	6258	910	5054	910	4840	910	4806					285	0.136	139.16	0.01751	139.16	0.0085	139.16	0.0285	139.16	0.008
	911	5808	911	6176	911	4952	911	4810	911	4800					286	0.146	139.648	0.01651	139.648	0.0075	139.648	0.0365	139.648	0.002
	912	5742	912	6016	912	4970	912	4892	912	4592					287	0.15	140.137	0.02351	140.137	0.008	140.137	0.029	140.137	0.006
	913	5650	913	6186	913	4770	913	4722	913	4502					288	0.17	140.625	0.02301	140.625	0.008	140.625	0.039	140.625	0.0055
	914	5592	914	5836	914	4696	914	4512	914	4600					289	0.174	141.113	0.01651	141.113	0.01	141.113	0.0225	141.113	0.0065
	915	5828	915	5850	915	4788	915	4512	915	4596					290	0.171	141.602	0.01701	141.602	0.0065	141.602	0.0175	141.602	0.0055
	916	5790	916	5908	916	4648	916	4536	916	4494					291	0.152	142.09	0.01951	142.09	0.009	142.09	0.0295	142.09	0.005
	917	5540	917	5872	917	4906	917	4208	917	4544					292	0.172	142.578	0.02251	142.578	0.008	142.578	0.023	142.578	0.004
	918	5604	918	5756	918	4782	918	4286	918	4536					293	0.172	143.066	0.01901	143.066	0.0055	143.066	0.0345	143.066	0.0065
	919	5626	919	5750	919	4524	919	4326	919	4466					294	0.156	143.555	0.02351	143.555	0.012	143.555	0.0225	143.555	0.0065
	920	5538	920	5796	920	4566	920	4372	920	4342					295	0.175	144.043	0.02201	144.043	0.0105	144.043	0.0255	144.043	0.006
	921	5294	921	5626	921	4808	921	4406	921	4420					296	0.165	144.531	0.02101	144.531	0.007	144.531	0.0315	144.531	0.009
	922	5358	922	5404	922	4534	922	4260	922	4454					297	0.157	145.02	0.02051	145.02	0.006	145.02	0.026	145.02	0.005
	923	5322	923	5424	923	4556	923	4432	923	4516					298	0.157	145.508	0.01751	145.508	0.011	145.508	0.0245	145.508	0.005
	924	5370	924	5576	924	4470	924	4178	924	4212					299	0.181	145.996	0.01851	145.996	0.0095	145.996	0.021	145.996	0.0045
	925	5486	925	5594	925	4622	925	4116	925	4354					300	0.151	146.484	0.02251	146.484	0.01	146.484	0.0275	146.484	0.006
															301	0.157	146.973	0.01851	146.973	0.011	146.973	0.026	146.973	0.004
															302	0.179	147.461	0.01851	147.461	0.0065	147.461	0.03	147.461	0.004
															303	0.151	147.949	0.02151	147.949	0.011	147.949	0.023	147.949	0.0045
															304	0.179	148.438	0.01851	148.438	0.006	148.438	0.029	148.438	0.0075
															305	0.183	148.926	0.01801	148.926	0.01	148.926	0.022	148.926	0.006
															306	0.179	149.414	0.02301	149.414	0.0065	149.414	0.0215	149.414	0.0055
															307	0.171	149.902	0.01851	149.902	0.006	149.902	0.028	149.902	0.0055
															308	0.169	150.391	0.01601	150.391	0.011	150.391	0.0275	150.391	0.007
															309	0.154	150.879	0.02351	150.879	0.008	150.879	0.024	150.879	0.0045
															310	0.16	151.367	0.01601	151.367	0.0105	151.367	0.025	151.367	0.004
															311	0.173	151.855	0.02101	151.855	0.008	151.855	0.0185	151.855	0.0075
															312	0.156	152.344	0.01401	152.344	0.009	152.344	0.0235	152.344	0.0075
															313	0.155	152.832	0.02101	152.832	0.01	152.832	0.024	152.832	0.0085
															314	0.158	153.32	0.01301	153.32	0.0075	153.32	0.0195	153.32	0.005
															315	0.184	153.809	0.01551	153.809	0.0075	153.809	0.0245	153.809	0.005
															316	0.148	154.297	0.02001	154.297	0.013	154.297	0.029	154.297	0.008
															317	0.156	154.785	0.01851	154.785	0.0065	154.785	0.0235	154.785	0.007
															318	0.14	155.273	0.02201	155.273	0.0075	155.273	0.0205	155.273	0.0055
															319	0.165	155.762	0.01551	155.762	0.007	155.762	0.016	155.762	0.009
															320	0.157	156.25	0.02051	156.25	0.0115	156.25	0.0205	156.25	0.002
															321	0.144	156.738	0.01551	156.738	0.0075	156.738	0.023	156.738	0.004
															322	0.163	157.227	0.01801	157.227	0.01	157.227	0.0195	157.227	0.0025
															323	0.159	157.715	0.01851	157.715	0.0075	157.715	0.018	157.715	0.0055
															324	0.144	158.203	0.01801	158.203	0.0075	158.203	0.024	158.203	0.0055
															325	0.158	158.691	0.01351	158.691	0.005	158.691	0.0265	158.691	0.005
															326	0.147	159.18	0.01501	159.18	0.0075	159.18	0.0235	159.18	0.005
															327	0.143	159.668	0.01951	159.668	0.007	159.668	0.02	159.668	0.003
															328	0.168	160.156	0.01501	160.156	0.005	160.156	0.021	160.156	0.0025
															329	0.186	160.645	0.01651	160.645	0.011	160.645	0.015	160.645	0.005
															330	0.164	161.133	0.01601	161.133	0.0065	161.133	0.0175	161.133	0.006
															331	0.154	161.621	0.01051	161.621	0.006	161.621	0.0165	161.621	0.008
															332	0.16	162.109	0.01701	162.109	0.0055	162.109	0.0175	162.109	0.006
															333	0.166	162.598	0.02301	162.598	0.0045	162.598	0.021	162.598	0.0065
															334	0.15	163.086	0.01901	163.086	0.008	163.086	0.021	163.086	0.007
															335	0.171	163.574	0.01451	163.574	0.0045	163.574	0.0185	163.574	0.004
															336	0.144	164.062	0.01101	164.062	0.008	164.062	0.0245	164.062	0.005
															337	0.15	164.551	0.01801	164.551	0.008	164.551	0.0195	164.551	0.005
															338	0.15	165.039	0.02251	165.039	0.007	165.039	0.023	165.039	0.005
															339	0.176	165.527	0.01551	165.527	0.007	165.527	0.0225	165.527	0.0035
															340	0.173	166.016	0.01551	166.016	0.0065	166.016	0.02	166.016	0.008
															341	0.149	166.504	0.01301	166.504	0.0085	166.504	0.0205	166.504	0.0075
															342	0.154	166.992	0.01901	166.992	0.0055	166.992	0.0165	166.992	0.0035
															343	0.144	167.48	0.01251	167.48	0.009	167.48	0.016	167.48	0.006
															344	0.17	167.969	0.01751	167.969	0.005	167.969	0.018	167.969	0.0055
															345	0.156	168.457	0.01501	168.457	0.0065	168.457	0.019	168.457	0.0065
															346	0.129	168.945	0.01351	168.945	0.007	168.945	0.018	168.945	0.0055
															347	0.124	169.434	0.01501	169.434	0.0075	169.434	0.0145	169.434	0.0055
															348	0.157	169.922	0.01601	169.922	0.006	169.922	0.0125	169.922	0.0035
															349	0.16	170.41	0.01251	170.41	0.0105	170.41	0.015	170.41	0.006
															350	0.149	170.898	0.01101	170.898	0.009	170.898	0.0155	170.898	0.0065
															351	0.142	171.387	0.01501	171.387	0.0055	171.387	0.017	171.387	0.002
															352	0.147	171.875	0.01501	171.875	0.0075	171.875	0.015	171.875	0.0065
															353	0.147	172.363	0.01151	172.363	0.006	172.363	0.017	172.363	0.008
															354	0.173	172.852	0.01551	172.852	0.0055	172.852	0.0155	172.852	0.0035
															355	0.166	173.34	0.01501	173.34	0.007	173.34	0.0175	173.34	0.0035
															356	0.15	173.828	0.01101	173.828	0.0075	173.828	0.0185	173.828	0.0065
															357	0.149	174.316	0.01251	174.316	0.0085	174.316	0.016	174.316	0.0055
															358	0.148	174.805	0.02001	174.805	0.005	174.805	0.022	174.805	0.0095
															359	0.141	175.293	0.01351	175.293	0.008	175.293	0.019	175.293	0.0065
															360	0.167	175.781	0.01351	175.781	0.005	175.781	0.0185	175.781	0.004
															361	0.16	176.27	0.02251	176.27	0.006	176.27	0.017	176.27	0.0055
															362	0.164	176.758	0.01751	176.758	0.007	176.758	0.0165	176.758	0.0035
															363	0.141	177.246	0.01201	177.246	0.0055	177.246	0.018	177.246	0.0045
															364	0.128	177.734	0.01151	177.734	0.0055	177.734	0.021	177.734	0.005
															365	0.145	178.223	0.01201	178.223	0.004	178.223	0.0185	178.223	0.005
															366	0.146	178.711	0.009	178.711	0.0075	178.711	0.0145	178.711	0.004
															367	0.151	179.199	0.01501	179.199	0.004	179.199	0.01	179.199	0.004
															368	0.145	179.688	0.01651	179.688	0.008	179.688	0.0125	179.688	0.0035
															369	0.159	180.176	0.01201	180.176	0.0075	180.176	0.0165	180.176	0.007
															370	0.161	180.664	0.01201	180.664	0.0045	180.664	0.0135	180.664	0.0025
															371	0.154	181.152	0.01851	181.152	0.008	181.152	0.0155	181.152	0.0055
															372	0.149	181.641	0.01251	181.641	0.0055	181.641	0.0125	181.641	0.0045
															373	0.15	182.129	0.01051	182.129	0.006	182.129	0.01	182.129	0.0015
															374	0.16	182.617	0.01051	182.617	0.008	182.617	0.021	182.617	0.003
															375	0.138	183.105	0.01201	183.105	0.0055	183.105	0.015	183.105	0.0035
															376	0.122	183.594	0.01851	183.594	0.005	183.594	0.018	183.594	0.003
															377	0.148	184.082	0.01651	184.082	0.0065	184.082	0.0175	184.082	0.0065
															378	0.155	184.57	0.01201	184.57	0.0055	184.57	0.0165	184.57	0.0075
															379	0.139	185.059	0.01001	185.059	0.007	185.059	0.0165	185.059	0.007
															380	0.16	185.547	0.01601	185.547	0.0045	185.547	0.0135	185.547	0.005
															381	0.144	186.035	0.01101	186.035	0.01	186.035	0.014	186.035	0.003
															382	0.158	186.523	0.0095	186.523	0.005	186.523	0.017	186.523	0.004
															383	0.128	187.012	0.02101	187.012	0.0035	187.012	0.0175	187.012	0.0095
															384	0.146	187.5	0.01401	187.5	0.009	187.5	0.015	187.5	0.0035
															385	0.148	187.988	0.01501	187.988	0.007	187.988	0.016	187.988	0.004
															386	0.148	188.477	0.01301	188.477	0.004	188.477	0.0095	188.477	0.005
															387	0.143	188.965	0.01601	188.965	0.008	188.965	0.0165	188.965	0.005
															388	0.15	189.453	0.009	189.453	0.0055	189.453	0.0135	189.453	0.004
															389	0.143	189.941	0.009	189.941	0.0065	189.941	0.0165	189.941	0.0045
															390	0.151	190.43	0.01401	190.43	0.003	190.43	0.0125	190.43	0.0035
															391	0.142	190.918	0.01501	190.918	0.0035	190.918	0.0135	190.918	0.0025
															392	0.157	191.406	0.01151	191.406	0.0025	191.406	0.0105	191.406	0.0055
															393	0.152	191.895	0.01201	191.895	0.004	191.895	0.0095	191.895	0.0035
															394	0.129	192.383	0.01401	192.383	0.0065	192.383	0.016	192.383	0.005
															395	0.136	192.871	0.0095	192.871	0.004	192.871	0.0165	192.871	0.004
															396	0.139	193.359	0.01201	193.359	0.0055	193.359	0.015	193.359	0.009
															397	0.151	193.848	0.0065	193.848	0.0045	193.848	0.012	193.848	0.004
															398	0.147	194.336	0.01101	194.336	0.0055	194.336	0.016	194.336	0.0045
															399	0.133	194.824	0.01401	194.824	0.004	194.824	0.0135	194.824	0.0045
															400	0.157	195.312	0.01351	195.312	0.003	195.312	0.0115	195.312	0.0045
															401	0.143	195.801	0.01151	195.801	0.005	195.801	0.013	195.801	0.0015
															402	0.147	196.289	0.01051	196.289	0.0045	196.289	0.0135	196.289	0.004
															403	0.146	196.777	0.01651	196.777	0.0045	196.777	0.014	196.777	0.0025
															404	0.157	197.266	0.01201	197.266	0.0045	197.266	0.0115	197.266	0.0045
															405	0.137	197.754	0.009	197.754	0.006	197.754	0.016	197.754	0.0055
															406	0.138	198.242	0.01101	198.242	0.004	198.242	0.0075	198.242	0.005
															407	0.131	198.73	0.01251	198.73	0.0055	198.73	0.013	198.73	0.0045
															408	0.146	199.219	0.01651	199.219	0.0055	199.219	0.0095	199.219	0.007
															409	0.158	199.707	0.01001	199.707	0.0045	199.707	0.012	199.707	0.0055
															410	0.146	200.195	0.009	200.195	0.003	200.195	0.014	200.195	0.0065
															411	0.13	200.684	0.01301	200.684	0.006	200.684	0.014	200.684	0.003
															412	0.155	201.172	0.01251	201.172	0.0075	201.172	0.0115	201.172	0.0025
															413	0.135	201.66	0.01151	201.66	0.005	201.66	0.013	201.66	0.0045
															414	0.136	202.148	0.008	202.148	0.0045	202.148	0.008	202.148	0.005
															415	0.153	202.637	0.01051	202.637	0.004	202.637	0.012	202.637	0.005
															416	0.113	203.125	0.01051	203.125	0.003	203.125	0.0065	203.125	0.0055
															417	0.131	203.613	0.01001	203.613	0.0035	203.613	0.014	203.613	0.0055
															418	0.144	204.102	0.0085	204.102	0.0035	204.102	0.0125	204.102	0.0035
															419	0.134	204.59	0.0095	204.59	0.0065	204.59	0.0145	204.59	0.0075
															420	0.141	205.078	0.0085	205.078	0.004	205.078	0.01	205.078	0.0075
															421	0.152	205.566	0.0095	205.566	0.0045	205.566	0.008	205.566	0.0075
															422	0.13	206.055	0.01101	206.055	0.0055	206.055	0.012	206.055	0.004
															423	0.133	206.543	0.01051	206.543	0.0045	206.543	0.0135	206.543	0.0045
															424	0.139	207.031	0.01401	207.031	0.0065	207.031	0.012	207.031	0.005
															425	0.154	207.52	0.0085	207.52	0.003	207.52	0.015	207.52	0.003
															426	0.126	208.008	0.01601	208.008	0.0035	208.008	0.0135	208.008	0.0065
															427	0.106	208.496	0.01501	208.496	0.0025	208.496	0.0095	208.496	0.006
															428	0.12	208.984	0.009	208.984	0.0025	208.984	0.011	208.984	0.005
															429	0.155	209.473	0.009	209.473	0.006	209.473	0.011	209.473	0.005
															430	0.132	209.961	0.01551	209.961	0.0055	209.961	0.0115	209.961	0.0055
															431	0.146	210.449	0.0095	210.449	0.0065	210.449	0.011	210.449	0.0035
															432	0.124	210.938	0.01051	210.938	0.003	210.938	0.0125	210.938	0.0045
															433	0.124	211.426	0.01151	211.426	0.0055	211.426	0.0095	211.426	0.0055
															434	0.147	211.914	0.01351	211.914	0.0045	211.914	0.0115	211.914	0.0045
															435	0.155	212.402	0.01501	212.402	0.003	212.402	0.0105	212.402	0.003
															436	0.132	212.891	0.01051	212.891	0.006	212.891	0.0115	212.891	0.0085
															437	0.129	213.379	0.01051	213.379	0.0025	213.379	0.0075	213.379	0.004
															438	0.146	213.867	0.009	213.867	0.004	213.867	0.01	213.867	0.0045
															439	0.135	214.355	0.0095	214.355	0.001	214.355	0.0105	214.355	0.005
															440	0.136	214.844	0.01401	214.844	0.006	214.844	0.0095	214.844	0.004
															441	0.131	215.332	0.01301	215.332	0.003	215.332	0.009	215.332	0.0045
															442	0.138	215.82	0.01151	215.82	0.004	215.82	0.013	215.82	0.0035
															443	0.14	216.309	0.0095	216.309	0.004	216.309	0.0085	216.309	0.003
															444	0.149	216.797	0.01151	216.797	0.0075	216.797	0.0115	216.797	0.0055
															445	0.132	217.285	0.009	217.285	0.0055	217.285	0.0095	217.285	0.006
															446	0.14	217.773	0.0095	217.773	0.0025	217.773	0.0075	217.773	0.007
															447	0.128	218.262	0.006	218.262	0.0025	218.262	0.0095	218.262	0.005
															448	0.143	218.75	0.01151	218.75	0.0045	218.75	0.0135	218.75	0.006
															449	0.129	219.238	0.0095	219.238	0.002	219.238	0.008	219.238	0.006
															450	0.142	219.727	0.0075	219.727	0.005	219.727	0.009	219.727	0.0055
															451	0.151	220.215	0.01001	220.215	0.0075	220.215	0.0075	220.215	0.003
															452	0.128	220.703	0.01301	220.703	0.003	220.703	0.0105	220.703	0.006
															453	0.13	221.191	0.008	221.191	0.0065	221.191	0.0085	221.191	0.0035
															454	0.115	221.68	0.01301	221.68	0.0055	221.68	0.006	221.68	0.003
															455	0.118	222.168	0.0065	222.168	0.0015	222.168	0.0115	222.168	0.0035
															456	0.142	222.656	0.0085	222.656	0.0025	222.656	0.0105	222.656	0.005
															457	0.131	223.145	0.005	223.145	0.0055	223.145	0.008	223.145	0.0035
															458	0.131	223.633	0.01251	223.633	0.003	223.633	0.0085	223.633	0.0045
															459	0.136	224.121	0.01151	224.121	0.0055	224.121	0.0075	224.121	0.007
															460	0.146	224.609	0.006	224.609	0.006	224.609	0.0125	224.609	0.0035
															461	0.128	225.098	0.0095	225.098	0.0035	225.098	0.0115	225.098	0.0055
															462	0.133	225.586	0.0085	225.586	0.005	225.586	0.008	225.586	0.0035
															463	0.145	226.074	0.006	226.074	0.0045	226.074	0.0105	226.074	0.003
															464	0.149	226.562	0.008	226.562	0.005	226.562	0.009	226.562	0.0085
															465	0.131	227.051	0.01001	227.051	0.005	227.051	0.0075	227.051	0.0035
															466	0.127	227.539	0.006	227.539	0.004	227.539	0.0085	227.539	0.0065
															467	0.137	228.027	0.01051	228.027	0.004	228.027	0.0075	228.027	0.0075
															468	0.142	228.516	0.01001	228.516	0.005	228.516	0.014	228.516	0.0035
															469	0.142	229.004	0.0085	229.004	0.0055	229.004	0.0095	229.004	0.004
															470	0.136	229.492	0.01001	229.492	0.0025	229.492	0.0085	229.492	0.005
															471	0.128	229.98	0.007	229.98	0.0055	229.98	0.008	229.98	0.0035
															472	0.123	230.469	0.006	230.469	0.005	230.469	0.009	230.469	0.0015
															473	0.118	230.957	0.01251	230.957	0.005	230.957	0.0095	230.957	0.0075
															474	0.127	231.445	0.01251	231.445	0.0055	231.445	0.0065	231.445	0.004
															475	0.152	231.934	0.0095	231.934	0.0055	231.934	0.0115	231.934	0.0055
															476	0.148	232.422	0.01151	232.422	0.0025	232.422	0.009	232.422	0.0035
															477	0.127	232.91	0.0095	232.91	0.0045	232.91	0.0085	232.91	0.0045
															478	0.124	233.398	0.0075	233.398	0.0035	233.398	0.0085	233.398	0.0065
															479	0.117	233.887	0.0095	233.887	0.003	233.887	0.005	233.887	0.0055
															480	0.13	234.375	0.0095	234.375	0.0035	234.375	0.007	234.375	0.003
															481	0.143	234.863	0.009	234.863	0.003	234.863	0.0085	234.863	0.0025
															482	0.139	235.352	0.01101	235.352	0.006	235.352	0.01	235.352	0.004
															483	0.138	235.84	0.008	235.84	0.005	235.84	0.013	235.84	0.005
															484	0.148	236.328	0.01101	236.328	0.0035	236.328	0.006	236.328	0.003
															485	0.137	236.816	0.008	236.816	0.0035	236.816	0.0065	236.816	0.002
															486	0.126	237.305	0.0075	237.305	0.0035	237.305	0.008	237.305	0.0035
															487	0.145	237.793	0.01001	237.793	0.0035	237.793	0.008	237.793	0.004
															488	0.122	238.281	0.0075	238.281	0.0065	238.281	0.0045	238.281	0.0035
															489	0.108	238.77	0.01251	238.77	0.0045	238.77	0.0085	238.77	0.0035
															490	0.129	239.258	0.0085	239.258	0.003	239.258	0.0075	239.258	0.0055
															491	0.145	239.746	0.01301	239.746	0.004	239.746	0.0095	239.746	0.0045
															492	0.138	240.234	0.01551	240.234	0.003	240.234	0.012	240.234	0.0035
															493	0.14	240.723	0.008	240.723	0.003	240.723	0.0085	240.723	0.006
															494	0.155	241.211	0.01051	241.211	0.003	241.211	0.0075	241.211	0.005
															495	0.122	241.699	0.0095	241.699	0.0015	241.699	0.007	241.699	0.004
															496	0.099	242.188	0.0055	242.188	0.006	242.188	0.007	242.188	0.0065
															497	0.137	242.676	0.0065	242.676	0.0035	242.676	0.007	242.676	0.0035
															498	0.109	243.164	0.01151	243.164	0.0045	243.164	0.005	243.164	0.0045
															499	0.126	243.652	0.009	243.652	0.0025	243.652	0.0095	243.652	0.006
															500	0.138	244.141	0.01301	244.141	0.0035	244.141	0.0045	244.141	0.004
															501	0.124	244.629	0.0085	244.629	0.006	244.629	0.01	244.629	0.002
															502	0.14	245.117	0.008	245.117	0.0015	245.117	0.0075	245.117	0.004
															503	0.11	245.605	0.0065	245.605	0.002	245.605	0.009	245.605	0.004
															504	0.113	246.094	0.0095	246.094	0.0045	246.094	0.0045	246.094	0.0045
															505	0.147	246.582	0.0055	246.582	0.0025	246.582	0.004	246.582	0.006
															506	0.142	247.07	0.01151	247.07	0.0015	247.07	0.007	247.07	0.008
															507	0.108	247.559	0.006	247.559	0.0025	247.559	0.007	247.559	0.0015
															508	0.112	248.047	0.0045	248.047	0.0045	248.047	0.0075	248.047	0.004
															509	0.132	248.535	0.005	248.535	0.001	248.535	0.008	248.535	0.0045
															510	0.145	249.023	0.006	249.023	0.0035	249.023	0.0045	249.023	0.0015
															511	0.121	249.512	0.0065	249.512	0.0025	249.512	0.007	249.512	0.0025
															512	0.121	250	0.008	250	0.001	250	0.005	250	0.0035
															513	0.147	250.488	0.007	250.488	0.003	250.488	0.0055	250.488	0.005
															514	0.129	250.977	0.008	250.977	0.0025	250.977	0.007	250.977	0.008
															515	0.119	251.465	0.0095	251.465	0.001	251.465	0.0055	251.465	0.0055
															516	0.136	251.953	0.007	251.953	0.006	251.953	0.005	251.953	0.0065
															517	0.141	252.441	0.007	252.441	0.004	252.441	0.006	252.441	0.004
															518	0.109	252.93	0.009	252.93	0.0025	252.93	0.006	252.93	0.007
															519	0.117	253.418	0.01201	253.418	0.006	253.418	0.0055	253.418	0.004
															520	0.123	253.906	0.01101	253.906	0.0035	253.906	0.009	253.906	0.0055
															521	0.119	254.395	0.009	254.395	0.0045	254.395	0.0045	254.395	0.005
															522	0.131	254.883	0.009	254.883	0.001	254.883	0.0055	254.883	0.0075
															523	0.137	255.371	0.005	255.371	0.0035	255.371	0.005	255.371	0.0065
															524	0.129	255.859	0.008	255.859	0.0005	255.859	0.0055	255.859	0.005
															525	0.116	256.348	0.01151	256.348	0.004	256.348	0.0075	256.348	0.0065
															526	0.135	256.836	0.008	256.836	0.005	256.836	0.006	256.836	0.002
															527	0.117	257.324	0.008	257.324	0.003	257.324	0.006	257.324	0.0045
															528	0.14	257.812	0.009	257.812	0.004	257.812	0.0085	257.812	0.003
															529	0.157	258.301	0.008	258.301	0.003	258.301	0.007	258.301	0.004
															530	0.121	258.789	0.0085	258.789	0.0035	258.789	0.0105	258.789	0.0025
															531	0.146	259.277	0.008	259.277	0.003	259.277	0.0085	259.277	0.002
															532	0.137	259.766	0.008	259.766	0.0055	259.766	0.003	259.766	0.0035
															533	0.127	260.254	0.0075	260.254	0.0045	260.254	0.006	260.254	0.002
															534	0.151	260.742	0.01051	260.742	0.0025	260.742	0.005	260.742	0.0015
															535	0.124	261.23	0.0075	261.23	0.0045	261.23	0.0085	261.23	0.001
															536	0.14	261.719	0.0075	261.719	0.005	261.719	0.008	261.719	0.0045
															537	0.13	262.207	0.006	262.207	0.003	262.207	0.006	262.207	0.0045
															538	0.135	262.695	0.009	262.695	0.002	262.695	0.0065	262.695	0.0045
															539	0.124	263.184	0.01251	263.184	0.0035	263.184	0.0075	263.184	0.0045
															540	0.136	263.672	0.0095	263.672	0.0015	263.672	0.009	263.672	0.0045
															541	0.131	264.16	0.0085	264.16	0.0045	264.16	0.007	264.16	0.005
															542	0.132	264.648	0.008	264.648	0.002	264.648	0.003	264.648	0.0035
															543	0.133	265.137	0.005	265.137	0.004	265.137	0.007	265.137	0.005
															544	0.142	265.625	0.008	265.625	0.005	265.625	0.0075	265.625	0.005
															545	0.116	266.113	0.01001	266.113	0.0045	266.113	0.0015	266.113	0.006
															546	0.159	266.602	0.0065	266.602	0.002	266.602	0.008	266.602	0.003
															547	0.129	267.09	0.0095	267.09	0.0015	267.09	0.0055	267.09	0.006
															548	0.11	267.578	0.01051	267.578	0.004	267.578	0.0035	267.578	0.007
															549	0.121	268.066	0.0085	268.066	0.003	268.066	0.007	268.066	0.005
															550	0.14	268.555	0.01051	268.555	0.0035	268.555	0.007	268.555	0.001
															551	0.141	269.043	0.0065	269.043	0.0015	269.043	0.0095	269.043	0.002
															552	0.121	269.531	0.0095	269.531	0.001	269.531	0.0055	269.531	0.0045
															553	0.127	270.02	0.0095	270.02	0.0035	270.02	0.0095	270.02	0.003
															554	0.099	270.508	0.0065	270.508	0.001	270.508	0.0075	270.508	0.004
															555	0.14	270.996	0.008	270.996	0.0025	270.996	0.004	270.996	0.0065
															556	0.133	271.484	0.01001	271.484	0.0045	271.484	0.004	271.484	0.003
															557	0.14	271.973	0.0095	271.973	0.005	271.973	0.007	271.973	0.0035
															558	0.121	272.461	0.0075	272.461	0.0035	272.461	0.0065	272.461	0.0075
															559	0.111	272.949	0.005	272.949	0.005	272.949	0.0055	272.949	0.005
															560	0.127	273.438	0.01051	273.438	0.0035	273.438	0.006	273.438	0.0055
															561	0.126	273.926	0.003	273.926	0.0035	273.926	0.008	273.926	0.0065
															562	0.114	274.414	0.01001	274.414	0.005	274.414	0.0055	274.414	0.005
															563	0.13	274.902	0.005	274.902	0.0025	274.902	0.0075	274.902	0.0035
															564	0.124	275.391	0.006	275.391	0.0015	275.391	0.0065	275.391	0.005
															565	0.129	275.879	0.008	275.879	0.0045	275.879	0.0085	275.879	0.002
															566	0.117	276.367	0.0075	276.367	0.002	276.367	0.0035	276.367	0.0055
															567	0.14	276.855	0.007	276.855	0.0025	276.855	0.0065	276.855	0.0065
															568	0.108	277.344	0.01351	277.344	0.0035	277.344	0.0055	277.344	0.002
															569	0.121	277.832	0.0075	277.832	0.004	277.832	0.008	277.832	0.007
															570	0.131	278.32	0.007	278.32	0.002	278.32	0.0055	278.32	0.0025
															571	0.14	278.809	0.0095	278.809	0.0015	278.809	0.0025	278.809	0.003
															572	0.119	279.297	0.0085	279.297	0.005	279.297	0.005	279.297	0.003
															573	0.118	279.785	0.0045	279.785	0.006	279.785	0.0045	279.785	0.0035
															574	0.132	280.273	0.0085	280.273	0.0035	280.273	0.004	280.273	0.007
															575	0.125	280.762	0.01351	280.762	0.003	280.762	0.0035	280.762	0.0055
															576	0.135	281.25	0.006	281.25	0.003	281.25	0.006	281.25	0.004
															577	0.133	281.738	0.01051	281.738	0.004	281.738	0.0045	281.738	0.0055
															578	0.112	282.227	0.008	282.227	0.001	282.227	0.0055	282.227	0.004
															579	0.112	282.715	0.01301	282.715	0.002	282.715	0.006	282.715	0.008
															580	0.151	283.203	0.008	283.203	0.0035	283.203	0.0055	283.203	0.0045
															581	0.112	283.691	0.008	283.691	0.003	283.691	0.0065	283.691	0.0015
															582	0.11	284.18	0.01001	284.18	0.005	284.18	0.0065	284.18	0.006
															583	0.126	284.668	0.004	284.668	0.001	284.668	0.0065	284.668	0.006
															584	0.121	285.156	0.005	285.156	0.0025	285.156	0.005	285.156	0.006
															585	0.106	285.645	0.008	285.645	0.0015	285.645	0.005	285.645	0.0055
															586	0.12	286.133	0.007	286.133	0.0015	286.133	0.006	286.133	0.0035
															587	0.139	286.621	0.0085	286.621	0.005	286.621	0.0045	286.621	0.0025
															588	0.114	287.109	0.0085	287.109	0.0045	287.109	0.0045	287.109	0.004
															589	0.137	287.598	0.005	287.598	0.0035	287.598	0.004	287.598	0.004
															590	0.126	288.086	0.008	288.086	0.006	288.086	0.005	288.086	0.005
															591	0.122	288.574	0.005	288.574	0.0035	288.574	0.005	288.574	0.004
															592	0.108	289.062	0.0055	289.062	0.0045	289.062	0.007	289.062	0.006
															593	0.121	289.551	0.0045	289.551	0.006	289.551	0.0065	289.551	0.0035
															594	0.109	290.039	0.006	290.039	0.001	290.039	0.0055	290.039	0.0055
															595	0.105	290.527	0.008	290.527	0.0035	290.527	0.006	290.527	0.003
															596	0.136	291.016	0.009	291.016	0.0025	291.016	0.006	291.016	0.003
															597	0.141	291.504	0.007	291.504	0.0025	291.504	0.0075	291.504	0.004
															598	0.123	291.992	0.0075	291.992	0.004	291.992	0.003	291.992	0.0055
															599	0.106	292.48	0.008	292.48	0.004	292.48	0.0025	292.48	0.002
															600	0.129	292.969	0.01001	292.969	0.0035	292.969	0.0035	292.969	0.0045
															601	0.124	293.457	0.0065	293.457	0.0035	293.457	0.008	293.457	0.003
															602	0.13	293.945	0.0065	293.945	0.002	293.945	0.005	293.945	0.007
															603	0.123	294.434	0.0055	294.434	0.0015	294.434	0.0065	294.434	0.004
															604	0.107	294.922	0.0065	294.922	0.002	294.922	0.003	294.922	0.0015
															605	0.123	295.41	0.005	295.41	0.0005	295.41	0.003	295.41	0.002
															606	0.131	295.898	0.0075	295.898	0.004	295.898	0.006	295.898	0.0025
															607	0.124	296.387	0.0075	296.387	0.0025	296.387	0.0055	296.387	0.004
															608	0.125	296.875	0.01401	296.875	0.0035	296.875	0.006	296.875	0.003
															609	0.14	297.363	0.0065	297.363	0.0025	297.363	0.004	297.363	0.006
															610	0.086	297.852	0.0075	297.852	0.003	297.852	0.004	297.852	0.002
															611	0.102	298.34	0.0065	298.34	0.0025	298.34	0.006	298.34	0.0035
															612	0.117	298.828	0.008	298.828	0.005	298.828	0.002	298.828	0.0055
															613	0.126	299.316	0.0075	299.316	0.003	299.316	0.005	299.316	0.004
															614	0.131	299.805	0.006	299.805	0.0025	299.805	0.0045	299.805	0.006
															615	0.113	300.293	0.0055	300.293	0.003	300.293	0.003	300.293	0.0035
															616	0.138	300.781	0.0075	300.781	0.004	300.781	0.0065	300.781	0.0035
															617	0.126	301.27	0.004	301.27	0.0025	301.27	0.003	301.27	0.0045
															618	0.105	301.758	0.008	301.758	0.001	301.758	0.004	301.758	0.006
															619	0.095	302.246	0.01051	302.246	0.002	302.246	0.005	302.246	0.003
															620	0.122	302.734	0.0085	302.734	0.003	302.734	0.0045	302.734	0.0025
															621	0.118	303.223	0.005	303.223	0.004	303.223	0.0035	303.223	0.0065
															622	0.107	303.711	0.009	303.711	0.0025	303.711	0.0065	303.711	0.0055
															623	0.107	304.199	0.0085	304.199	0.003	304.199	0.0025	304.199	0.0035
															624	0.111	304.688	0.0065	304.688	0.006	304.688	0.0045	304.688	0.003
															625	0.113	305.176	0.0065	305.176	0.001	305.176	0.0055	305.176	0.004
															626	0.112	305.664	0.0085	305.664	0.002	305.664	0.003	305.664	0.0055
															627	0.109	306.152	0.0085	306.152	0.003	306.152	0.0025	306.152	0.007
															628	0.123	306.641	0.0065	306.641	0.0025	306.641	0.0035	306.641	0.0055
															629	0.115	307.129	0.0055	307.129	0.003	307.129	0.007	307.129	0.001
															630	0.131	307.617	0.007	307.617	0.001	307.617	0.0025	307.617	0.005
															631	0.11	308.105	0.0065	308.105	0.005	308.105	0.004	308.105	0.0055
															632	0.111	308.594	0.0075	308.594	0.005	308.594	0.0045	308.594	0.003
															633	0.131	309.082	0.0035	309.082	0.001	309.082	0.0055	309.082	0.0035
															634	0.104	309.57	0.007	309.57	0.001	309.57	0.006	309.57	0.0035
															635	0.107	310.059	0.008	310.059	0.0015	310.059	0.0045	310.059	0.0025
															636	0.112	310.547	0.008	310.547	0.004	310.547	0.0025	310.547	0.0045
															637	0.107	311.035	0.003	311.035	0.003	311.035	0.006	311.035	0.0065
															638	0.103	311.523	0.008	311.523	0.0045	311.523	0.004	311.523	0.004
															639	0.118	312.012	0.005	312.012	0.0035	312.012	0.0055	312.012	0.0025
															640	0.11	312.5	0.0075	312.5	0.0035	312.5	0.005	312.5	0.004
															641	0.115	312.988	0.0085	312.988	0.0035	312.988	0.004	312.988	0.004
															642	0.107	313.477	0.008	313.477	0.0025	313.477	0.0035	313.477	0.007
															643	0.11	313.965	0.007	313.965	0.003	313.965	0.005	313.965	0.005
															644	0.129	314.453	0.008	314.453	0.0035	314.453	0.004	314.453	0.003
															645	0.13	314.941	0.008	314.941	0.0035	314.941	0.0055	314.941	0.0035
															646	0.112	315.43	0.0055	315.43	0.0035	315.43	0.0035	315.43	0.0055
															647	0.127	315.918	0.01251	315.918	0.0035	315.918	0.004	315.918	0.0035
															648	0.115	316.406	0.0055	316.406	0.003	316.406	0.0045	316.406	0.003
															649	0.125	316.895	0.005	316.895	0.003	316.895	0.0015	316.895	0.003
															650	0.112	317.383	0.0055	317.383	0.002	317.383	0.0045	317.383	0.0025
															651	0.114	317.871	0.0045	317.871	0.0015	317.871	0.007	317.871	0.0025
															652	0.105	318.359	0.005	318.359	0.0035	318.359	0.0055	318.359	0.0065
															653	0.109	318.848	0.0065	318.848	0.0035	318.848	0.0035	318.848	0.004
															654	0.143	319.336	0.0075	319.336	0.0015	319.336	0.003	319.336	0.0045
															655	0.108	319.824	0.0075	319.824	0.0015	319.824	0.0045	319.824	0.002
															656	0.122	320.312	0.008	320.312	0.003	320.312	0.004	320.312	0.003
															657	0.124	320.801	0.005	320.801	0.0025	320.801	0.008	320.801	0.005
															658	0.11	321.289	0.0085	321.289	0.002	321.289	0.0025	321.289	0.002
															659	0.132	321.777	0.005	321.777	0.0035	321.777	0.003	321.777	0.0055
															660	0.129	322.266	0.006	322.266	0.0015	322.266	0.0045	322.266	0.0025
															661	0.12	322.754	0.0065	322.754	0.003	322.754	0.0055	322.754	0.0055
															662	0.131	323.242	0.0085	323.242	0.0035	323.242	0.0035	323.242	0.002
															663	0.124	323.73	0.0075	323.73	0.003	323.73	0.0055	323.73	0.0045
															664	0.107	324.219	0.0065	324.219	0.004	324.219	0.004	324.219	0.005
															665	0.127	324.707	0.0065	324.707	0.0025	324.707	0.0035	324.707	0.005
															666	0.108	325.195	0.01001	325.195	0.0015	325.195	0.0025	325.195	0.0045
															667	0.102	325.684	0.005	325.684	0.004	325.684	0.005	325.684	0.005
															668	0.099	326.172	0.0075	326.172	0.003	326.172	0.004	326.172	0.0045
															669	0.12	326.66	0.005	326.66	0.003	326.66	0.0055	326.66	0.003
															670	0.12	327.148	0.0035	327.148	0.003	327.148	0.004	327.148	0.0035
															671	0.111	327.637	0.0095	327.637	0.002	327.637	0.005	327.637	0.005
															672	0.12	328.125	0.008	328.125	0.004	328.125	0.004	328.125	0.0075
															673	0.118	328.613	0.0095	328.613	0.0015	328.613	0.0035	328.613	0.005
															674	0.101	329.102	0.01001	329.102	0.0035	329.102	0.0035	329.102	0.002
															675	0.109	329.59	0.0065	329.59	0.003	329.59	0.005	329.59	0.006
															676	0.103	330.078	0.006	330.078	0.003	330.078	0.003	330.078	0.005
															677	0.129	330.566	0.0085	330.566	0.0035	330.566	0.0055	330.566	0.003
															678	0.112	331.055	0.0065	331.055	0.0025	331.055	0.003	331.055	0.003
															679	0.099	331.543	0.007	331.543	0.002	331.543	0.006	331.543	0.004
															680	0.118	332.031	0.005	332.031	0.0015	332.031	0.006	332.031	0.004
															681	0.124	332.52	0.0045	332.52	0.004	332.52	0.005	332.52	0.003
															682	0.115	333.008	0.0055	333.008	0.0005	333.008	0.005	333.008	0.0065
															683	0.117	333.496	0.0045	333.496	0.0015	333.496	0.006	333.496	0.008
															684	0.095	333.984	0.0075	333.984	0.004	333.984	0.0045	333.984	0.0095
															685	0.099	334.473	0.0065	334.473	0.003	334.473	0.0045	334.473	0.0045
															686	0.131	334.961	0.007	334.961	0.0035	334.961	0.0055	334.961	0.0075
															687	0.116	335.449	0.0065	335.449	0.0005	335.449	0.006	335.449	0.0035
															688	0.113	335.938	0.0065	335.938	0.0025	335.938	0.007	335.938	0.007
															689	0.113	336.426	0.007	336.426	0.001	336.426	0.0045	336.426	0.0055
															690	0.124	336.914	0.0065	336.914	0.0035	336.914	0.003	336.914	0.0035
															691	0.099	337.402	0.008	337.402	0.0015	337.402	0.002	337.402	0.0035
															692	0.103	337.891	0.0075	337.891	0.0035	337.891	0.003	337.891	0.004
															693	0.115	338.379	0.0055	338.379	0.0025	338.379	0.0035	338.379	0.002
															694	0.103	338.867	0.0065	338.867	0.002	338.867	0.0005	338.867	0.0045
															695	0.119	339.355	0.006	339.355	0.003	339.355	0.0055	339.355	0.008
															696	0.102	339.844	0.0055	339.844	0.002	339.844	0.006	339.844	0.002
															697	0.104	340.332	0.0035	340.332	0.002	340.332	0.003	340.332	0.003
															698	0.127	340.82	0.006	340.82	0.0025	340.82	0.0015	340.82	0.0025
															699	0.121	341.309	0.0045	341.309	0.0055	341.309	0.003	341.309	0.0075
															700	0.113	341.797	0.006	341.797	0.0025	341.797	0.0025	341.797	0.0055
															701	0.105	342.285	0.009	342.285	0.0025	342.285	0.003	342.285	0.002
															702	0.1	342.773	0.008	342.773	0.005	342.773	0.003	342.773	0.0045
															703	0.121	343.262	0.0075	343.262	0.002	343.262	0.005	343.262	0.0045
															704	0.111	343.75	0.006	343.75	0.0025	343.75	0.0035	343.75	0.004
															705	0.107	344.238	0.0035	344.238	0.0025	344.238	0.004	344.238	0.0045
															706	0.101	344.727	0.0035	344.727	0.0055	344.727	0.0025	344.727	0.0025
															707	0.109	345.215	0.0065	345.215	0.002	345.215	0.003	345.215	0.0045
															708	0.117	345.703	0.0055	345.703	0.0035	345.703	0.004	345.703	0.003
															709	0.105	346.191	0.0055	346.191	0.003	346.191	0.005	346.191	0.0055
															710	0.135	346.68	0.007	346.68	0.0025	346.68	0.003	346.68	0.0055
															711	0.115	347.168	0.0055	347.168	0.0025	347.168	0.004	347.168	0.0035
															712	0.098	347.656	0.0075	347.656	0.0015	347.656	0.0025	347.656	0.0055
															713	0.1	348.145	0.006	348.145	0.0035	348.145	0.005	348.145	0.003
															714	0.113	348.633	0.008	348.633	0.0045	348.633	0.0025	348.633	0.0055
															715	0.117	349.121	0.0075	349.121	0.0035	349.121	0.003	349.121	0.001
															716	0.128	349.609	0.0055	349.609	0.002	349.609	0.0025	349.609	0.003
															717	0.116	350.098	0.0065	350.098	0.003	350.098	0.0025	350.098	0.004
															718	0.103	350.586	0.007	350.586	0.0025	350.586	0.005	350.586	0.0045
															719	0.111	351.074	0.002	351.074	0.0025	351.074	0.004	351.074	0.0045
															720	0.096	351.562	0.007	351.562	0.006	351.562	0.004	351.562	0.0045
															721	0.105	352.051	0.0055	352.051	0.002	352.051	0.003	352.051	0.0025
															722	0.114	352.539	0.006	352.539	0.0045	352.539	0.0015	352.539	0.0035
															723	0.116	353.027	0.0065	353.027	0.0015	353.027	0.006	353.027	0.0035
															724	0.11	353.516	0.0065	353.516	0.001	353.516	0.006	353.516	0.003
															725	0.106	354.004	0.009	354.004	0.005	354.004	0.0035	354.004	0.0055
															726	0.103	354.492	0.005	354.492	0.0045	354.492	0.0055	354.492	0.005
															727	0.097	354.98	0.007	354.98	0.003	354.98	0.004	354.98	0.0055
															728	0.106	355.469	0.0065	355.469	0.0025	355.469	0.0025	355.469	0.0075
															729	0.117	355.957	0.005	355.957	0.0035	355.957	0.0045	355.957	0.0045
															730	0.112	356.445	0.0075	356.445	0.0015	356.445	0.0045	356.445	0.0035
															731	0.103	356.934	0.004	356.934	0.002	356.934	0.0045	356.934	0.005
															732	0.114	357.422	0.004	357.422	0.0035	357.422	0.004	357.422	0.005
															733	0.12	357.91	0.002	357.91	0.0025	357.91	0.003	357.91	0.003
															734	0.102	358.398	0.007	358.398	0.002	358.398	0.0025	358.398	0.006
															735	0.116	358.887	0.0075	358.887	0.0015	358.887	0.0035	358.887	0.0045
															736	0.104	359.375	0.004	359.375	0.0055	359.375	0.002	359.375	0.0025
															737	0.127	359.863	0.0045	359.863	0.0025	359.863	0.0035	359.863	0.008
															738	0.116	360.352	0.0055	360.352	0.003	360.352	0.003	360.352	0.005
															739	0.097	360.84	0.0075	360.84	0.004	360.84	0.002	360.84	0.0055
															740	0.111	361.328	0.0025	361.328	0.0035	361.328	0.0025	361.328	0.004
															741	0.081	361.816	0.0045	361.816	0.002	361.816	0.005	361.816	0.0045
															742	0.113	362.305	0.004	362.305	0.003	362.305	0.002	362.305	0.0025
															743	0.112	362.793	0.0045	362.793	0.0035	362.793	0.004	362.793	0.004
															744	0.112	363.281	0.0025	363.281	0.005	363.281	0.0025	363.281	0.0085
															745	0.095	363.77	0.006	363.77	0.0015	363.77	0.0035	363.77	0.0055
															746	0.098	364.258	0.0075	364.258	0.0015	364.258	0.0035	364.258	0.003
															747	0.098	364.746	0.0075	364.746	0.0055	364.746	0.006	364.746	0.0045
															748	0.127	365.234	0.004	365.234	0.0005	365.234	0.0025	365.234	0.0005
															749	0.102	365.723	0.0045	365.723	0.005	365.723	0.0015	365.723	0.005
															750	0.107	366.211	0.007	366.211	0.0035	366.211	0.003	366.211	0.0055
															751	0.114	366.699	0.005	366.699	0.003	366.699	0.0035	366.699	0.0025
															752	0.126	367.188	0.0055	367.188	0.0025	367.188	0.0025	367.188	0.006
															753	0.118	367.676	0.008	367.676	0.0035	367.676	0.0025	367.676	0.003
															754	0.114	368.164	0.008	368.164	0.004	368.164	0.0025	368.164	0.003
															755	0.096	368.652	0.0055	368.652	0.0015	368.652	0.0035	368.652	0.004
															756	0.114	369.141	0.003	369.141	0.003	369.141	0.0035	369.141	0.003
															757	0.094	369.629	0.0075	369.629	0.004	369.629	0.003	369.629	0.0025
															758	0.099	370.117	0.007	370.117	0.0055	370.117	0.0025	370.117	0.005
															759	0.113	370.605	0.0035	370.605	0.0015	370.605	0.0035	370.605	0.0045
															760	0.098	371.094	0.0065	371.094	0.002	371.094	0.005	371.094	0.004
															761	0.112	371.582	0.006	371.582	0.001	371.582	0.0035	371.582	0.0035
															762	0.12	372.07	0.003	372.07	0.0005	372.07	0.004	372.07	0.0045
															763	0.1	372.559	0.008	372.559	0.002	372.559	0.0035	372.559	0.003
															764	0.118	373.047	0.006	373.047	0.0025	373.047	0.003	373.047	0.0035
															765	0.089	373.535	0.007	373.535	0.001	373.535	0.0035	373.535	0.004
															766	0.101	374.023	0.0055	374.023	0.0015	374.023	0.005	374.023	0.003
															767	0.089	374.512	0.008	374.512	0.0035	374.512	0.003	374.512	0.004
															768	0.122	375	0.008	375	0.0045	375	0.002	375	0.004
															769	0.099	375.488	0.0035	375.488	0.003	375.488	0.0035	375.488	0.0025
															770	0.096	375.977	0.0085	375.977	0.0025	375.977	0.0045	375.977	0.0035
															771	0.11	376.465	0.006	376.465	0.002	376.465	0.003	376.465	0.0035
															772	0.1	376.953	0.0055	376.953	0.0025	376.953	0.0025	376.953	0.004
															773	0.086	377.441	0.0085	377.441	0.0015	377.441	0.003	377.441	0.003
															774	0.102	377.93	0.0085	377.93	0.005	377.93	0.0035	377.93	0.002
															775	0.1	378.418	0.007	378.418	0.0035	378.418	0.0035	378.418	0.0045
															776	0.097	378.906	0.006	378.906	0.002	378.906	0.003	378.906	0.0025
															777	0.116	379.395	0.0075	379.395	0.0025	379.395	0.003	379.395	0.0025
															778	0.116	379.883	0.007	379.883	0.0015	379.883	0.0055	379.883	0.002
															779	0.107	380.371	0.0045	380.371	0.004	380.371	0.003	380.371	0.0025
															780	0.097	380.859	0.0065	380.859	0.006	380.859	0.0025	380.859	0.0045
															781	0.1	381.348	0.007	381.348	0.004	381.348	0.004	381.348	0.003
															782	0.12	381.836	0.005	381.836	0.003	381.836	0.004	381.836	0.0055
															783	0.094	382.324	0.006	382.324	0.0015	382.324	0.002	382.324	0.0045
															784	0.102	382.812	0.0065	382.812	0.0035	382.812	0.0035	382.812	0.006
															785	0.092	383.301	0.0075	383.301	0.0025	383.301	0.003	383.301	0.002
															786	0.115	383.789	0.003	383.789	0.0035	383.789	0.003	383.789	0.003
															787	0.109	384.277	0.008	384.277	0.0025	384.277	0.0055	384.277	0.006
															788	0.096	384.766	0.0065	384.766	0.0045	384.766	0.003	384.766	0.005
															789	0.08	385.254	0.005	385.254	0.0025	385.254	0.003	385.254	0.004
															790	0.121	385.742	0.0065	385.742	0.0025	385.742	0.0035	385.742	0.0045
															791	0.11	386.23	0.0035	386.23	0.0015	386.23	0.003	386.23	0.0015
															792	0.093	386.719	0.0065	386.719	0.001	386.719	0	386.719	0.0035
															793	0.114	387.207	0.004	387.207	0.001	387.207	0.003	387.207	0.005
															794	0.105	387.695	0.0065	387.695	0.001	387.695	0.004	387.695	0.005
															795	0.105	388.184	0.0045	388.184	0.004	388.184	0.0045	388.184	0.0025
															796	0.096	388.672	0.002	388.672	0.002	388.672	0.0045	388.672	0.0035
															797	0.114	389.16	0.007	389.16	0.003	389.16	0.003	389.16	0.0055
															798	0.118	389.648	0.0065	389.648	0.0045	389.648	0.0045	389.648	0.0075
															799	0.113	390.137	0.0055	390.137	0.0025	390.137	0.0055	390.137	0.0035
															800	0.108	390.625	0.0055	390.625	0.0015	390.625	0.0025	390.625	0.0075
															801	0.102	391.113	0.0055	391.113	0.0025	391.113	0.0055	391.113	0.0025
															802	0.097	391.602	0.008	391.602	0.0025	391.602	0.0035	391.602	0.0035
															803	0.101	392.09	0.0095	392.09	0.0055	392.09	0.006	392.09	0.005
															804	0.104	392.578	0.005	392.578	0.001	392.578	0.004	392.578	0.0045
															805	0.081	393.066	0.0085	393.066	0.004	393.066	0.0035	393.066	0.0035
															806	0.091	393.555	0.0055	393.555	0.0035	393.555	0.0025	393.555	0.0035
															807	0.104	394.043	0.003	394.043	0.0025	394.043	0.0025	394.043	0.004
															808	0.117	394.531	0.004	394.531	0.004	394.531	0.0015	394.531	0.005
															809	0.081	395.02	0.0035	395.02	0.002	395.02	0.0025	395.02	0.003
															810	0.098	395.508	0.0065	395.508	0.0035	395.508	0.004	395.508	0.002
															811	0.1	395.996	0.0045	395.996	0.003	395.996	0.003	395.996	0.0025
															812	0.089	396.484	0.007	396.484	0.003	396.484	0.003	396.484	0.0035
															813	0.097	396.973	0.007	396.973	0.002	396.973	0.004	396.973	0.009
															814	0.091	397.461	0.0065	397.461	0.001	397.461	0.004	397.461	0.006
															815	0.091	397.949	0.0025	397.949	0.003	397.949	0.002	397.949	0.0025
															816	0.101	398.438	0.0055	398.438	0.002	398.438	0.003	398.438	0.005
															817	0.102	398.926	0.0045	398.926	0.0025	398.926	0.005	398.926	0.0025
															818	0.107	399.414	0.01001	399.414	0.003	399.414	0.0035	399.414	0.0055
															819	0.099	399.902	0.008	399.902	0.0015	399.902	0.005	399.902	0.008
															820	0.098	400.391	0.007	400.391	0.0035	400.391	0.0015	400.391	0.003
															821	0.097	400.879	0.003	400.879	0.003	400.879	0.0035	400.879	0.006
															822	0.105	401.367	0.0045	401.367	0.0055	401.367	0.0025	401.367	0.005
															823	0.116	401.855	0.007	401.855	0.002	401.855	0.004	401.855	0.0035
															824	0.088	402.344	0.0065	402.344	0.0015	402.344	0.001	402.344	0.0025
															825	0.098	402.832	0.004	402.832	0.0035	402.832	0.004	402.832	0.0035
															826	0.115	403.32	0.0065	403.32	0.0015	403.32	0.004	403.32	0.004
															827	0.104	403.809	0.0075	403.809	0.003	403.809	0.0035	403.809	0.004
															828	0.101	404.297	0.005	404.297	0.0015	404.297	0.004	404.297	0.005
															829	0.092	404.785	0.005	404.785	0.001	404.785	0.003	404.785	0.006
															830	0.093	405.273	0.0065	405.273	0.0025	405.273	0.005	405.273	0.0025
															831	0.112	405.762	0.0045	405.762	0.002	405.762	0.002	405.762	0.0025
															832	0.094	406.25	0.005	406.25	0.001	406.25	0.002	406.25	0.003
															833	0.089	406.738	0.0065	406.738	0.0025	406.738	0.0015	406.738	0.006
															834	0.107	407.227	0.0055	407.227	0.0035	407.227	0.003	407.227	0.005
															835	0.1	407.715	0.0035	407.715	0.003	407.715	0.004	407.715	0.0055
															836	0.101	408.203	0.0035	408.203	0.0015	408.203	0.002	408.203	0.005
															837	0.107	408.691	0.003	408.691	0.003	408.691	0.0025	408.691	0.0025
															838	0.09	409.18	0.005	409.18	0.001	409.18	0.0025	409.18	0.0045
															839	0.092	409.668	0.0065	409.668	0.0015	409.668	0.0045	409.668	0.0015
															840	0.098	410.156	0.007	410.156	0.001	410.156	0.0015	410.156	0.0035
															841	0.094	410.645	0.0055	410.645	0.002	410.645	0.0025	410.645	0.0035
															842	0.093	411.133	0.0065	411.133	0.001	411.133	0.003	411.133	0.0045
															843	0.1	411.621	0.0055	411.621	0.004	411.621	0.004	411.621	0.0055
															844	0.089	412.109	0.004	412.109	0.0035	412.109	0.004	412.109	0.0025
															845	0.093	412.598	0.006	412.598	0.0025	412.598	0.005	412.598	0.0045
															846	0.092	413.086	0.0045	413.086	0.0015	413.086	0.0035	413.086	0.002
															847	0.084	413.574	0.006	413.574	0.003	413.574	0.003	413.574	0.005
															848	0.087	414.062	0.0035	414.062	0.004	414.062	0.003	414.062	0.0045
															849	0.083	414.551	0.0065	414.551	0.0015	414.551	0.005	414.551	0.0025
															850	0.088	415.039	0.005	415.039	0.0035	415.039	0.004	415.039	0.0025
															851	0.113	415.527	0.006	415.527	0.004	415.527	0.0035	415.527	0.0025
															852	0.105	416.016	0.007	416.016	0.001	416.016	0.002	416.016	0.0045
															853	0.081	416.504	0.007	416.504	0.003	416.504	0.003	416.504	0.0045
															854	0.086	416.992	0.0095	416.992	0.0005	416.992	0.0025	416.992	0.0075
															855	0.093	417.48	0.0065	417.48	0.0025	417.48	0.0045	417.48	0.0015
															856	0.101	417.969	0.0055	417.969	0.001	417.969	0.001	417.969	0.005
															857	0.091	418.457	0.01001	418.457	0.003	418.457	0.0025	418.457	0.0025
															858	0.126	418.945	0.005	418.945	0.002	418.945	0.001	418.945	0.0035
															859	0.092	419.434	0.007	419.434	0.0015	419.434	0.003	419.434	0.0025
															860	0.112	419.922	0.006	419.922	0.004	419.922	0.0045	419.922	0.0045
															861	0.1	420.41	0.0055	420.41	0.0045	420.41	0.0035	420.41	0.0035
															862	0.104	420.898	0.0055	420.898	0.002	420.898	0.003	420.898	0.002
															863	0.1	421.387	0.006	421.387	0.003	421.387	0.005	421.387	0.005
															864	0.091	421.875	0.0035	421.875	0.002	421.875	0.004	421.875	0.0045
															865	0.102	422.363	0.003	422.363	0.001	422.363	0.004	422.363	0.001
															866	0.085	422.852	0.005	422.852	0.0045	422.852	0.0035	422.852	0.003
															867	0.093	423.34	0.0065	423.34	0.002	423.34	0.0015	423.34	0.003
															868	0.099	423.828	0.004	423.828	0.003	423.828	0.001	423.828	0.0005
															869	0.075	424.316	0.0065	424.316	0.0025	424.316	0.002	424.316	0.0025
															870	0.115	424.805	0.006	424.805	0.005	424.805	0.0045	424.805	0.0055
															871	0.103	425.293	0.003	425.293	0.004	425.293	0.002	425.293	0.0045
															872	0.078	425.781	0.004	425.781	0.0025	425.781	0.0035	425.781	0.0015
															873	0.093	426.27	0.0045	426.27	0.0035	426.27	0.0035	426.27	0.004
															874	0.089	426.758	0.004	426.758	0.0045	426.758	0.0045	426.758	0.0025
															875	0.087	427.246	0.0055	427.246	0.0005	427.246	0.001	427.246	0.0035
															876	0.089	427.734	0.005	427.734	0.0025	427.734	0.003	427.734	0.0025
															877	0.109	428.223	0.0065	428.223	0.003	428.223	0.003	428.223	0.005
															878	0.085	428.711	0.007	428.711	0.002	428.711	0.0015	428.711	0.004
															879	0.083	429.199	0.0025	429.199	0.0035	429.199	0.004	429.199	0.006
															880	0.096	429.688	0.003	429.688	0.002	429.688	0.0025	429.688	0.0035
															881	0.092	430.176	0.0065	430.176	0.0025	430.176	0.0015	430.176	0.0065
															882	0.078	430.664	0.0055	430.664	0.0025	430.664	0.0045	430.664	0.0015
															883	0.089	431.152	0.003	431.152	0.0015	431.152	0.002	431.152	0.0015
															884	0.084	431.641	0.0055	431.641	0.003	431.641	0.004	431.641	0.005
															885	0.087	432.129	0.0055	432.129	0.0025	432.129	0.0015	432.129	0.006
															886	0.094	432.617	0.005	432.617	0.0025	432.617	0.0055	432.617	0.006
															887	0.088	433.105	0.004	433.105	0.0055	433.105	0.0045	433.105	0.0035
															888	0.101	433.594	0.005	433.594	0.003	433.594	0.0035	433.594	0.005
															889	0.082	434.082	0.005	434.082	0.002	434.082	0.0035	434.082	0.003
															890	0.088	434.57	0.004	434.57	0.0015	434.57	0.0025	434.57	0.0025
															891	0.094	435.059	0.004	435.059	0.0005	435.059	0.0015	435.059	0.0045
															892	0.099	435.547	0.0045	435.547	0.0045	435.547	0.004	435.547	0.005
															893	0.095	436.035	0.0075	436.035	0.003	436.035	0.0035	436.035	0.0025
															894	0.1	436.523	0.0035	436.523	0.001	436.523	0.004	436.523	0.005
															895	0.1	437.012	0.0065	437.012	0.0025	437.012	0.0015	437.012	0.004
															896	0.104	437.5	0.0055	437.5	0.0015	437.5	0	437.5	0.003
															897	0.095	437.988	0.008	437.988	0.004	437.988	0.003	437.988	0.007
															898	0.105	438.477	0.008	438.477	0.002	438.477	0.0035	438.477	0.005
															899	0.116	438.965	0.004	438.965	0.002	438.965	0.0045	438.965	0.0035
															900	0.08	439.453	0.0045	439.453	0.003	439.453	0.002	439.453	0.006
															901	0.088	439.941	0.0065	439.941	0.0045	439.941	0.003	439.941	0.004
															902	0.091	440.43	0.0025	440.43	0.0045	440.43	0.002	440.43	0.0035
															903	0.095	440.918	0.004	440.918	0.0005	440.918	0.005	440.918	0.0025
															904	0.093	441.406	0.0025	441.406	0.0035	441.406	0.0025	441.406	0.0025
															905	0.094	441.895	0.004	441.895	0.0015	441.895	0.0025	441.895	0.004
															906	0.085	442.383	0.004	442.383	0.0035	442.383	0.002	442.383	0.0055
															907	0.092	442.871	0.0065	442.871	0.004	442.871	0.0025	442.871	0.0025
															908	0.089	443.359	0.0045	443.359	0.003	443.359	0.004	443.359	0.003
															909	0.099	443.848	0.0035	443.848	0.0035	443.848	0.0045	443.848	0.0045
															910	0.095	444.336	0.0025	444.336	0.003	444.336	0.001	444.336	0.003
															911	0.077	444.824	0.0075	444.824	0.003	444.824	0.0055	444.824	0.006
															912	0.086	445.312	0.002	445.312	0.0015	445.312	0.0025	445.312	0.0025
															913	0.096	445.801	0.0055	445.801	0.004	445.801	0.0015	445.801	0.0015
															914	0.085	446.289	0.005	446.289	0.003	446.289	0.004	446.289	0.003
															915	0.095	446.777	0.007	446.777	0.001	446.777	0.001	446.777	0.005
															916	0.091	447.266	0.007	447.266	0.001	447.266	0.0035	447.266	0.003
															917	0.107	447.754	0.0065	447.754	0.002	447.754	0.006	447.754	0.003
															918	0.096	448.242	0.005	448.242	0.001	448.242	0.0035	448.242	0.0015
															919	0.103	448.73	0.0035	448.73	0.002	448.73	0.0035	448.73	0.004
															920	0.097	449.219	0.003	449.219	0.003	449.219	0.0025	449.219	0.0055
															921	0.104	449.707	0.008	449.707	0.003	449.707	0.003	449.707	0.0035
															922	0.093	450.195	0.0055	450.195	0.003	450.195	0.002	450.195	0.003
															923	0.095	450.684	0.0045	450.684	0.0035	450.684	0.0055	450.684	0.0045
															924	0.083	451.172	0.006	451.172	0.002	451.172	0.0015	451.172	0.003
															925	0.1	451.66	0.007	451.66	0.0025	451.66	0.002	451.66	0.0045
															926	0.108	452.148	0.0035	452.148	0.0025	452.148	0.0025	452.148	0.0025
															927	0.102	452.637	0.004	452.637	0.0025	452.637	0.0025	452.637	0.0015
															928	0.096	453.125	0.006	453.125	0.0045	453.125	0.002	453.125	0.005
															929	0.083	453.613	0.007	453.613	0.001	453.613	0.0035	453.613	0.0035
															930	0.102	454.102	0.006	454.102	0.004	454.102	0.0025	454.102	0.003
															931	0.091	454.59	0.004	454.59	0.002	454.59	0.0015	454.59	0.003
															932	0.094	455.078	0.0045	455.078	0.004	455.078	0.0015	455.078	0.0045
															933	0.089	455.566	0.0045	455.566	0.0005	455.566	0.0025	455.566	0.0035
															934	0.096	456.055	0.007	456.055	0.0045	456.055	0.0015	456.055	0.0035
															935	0.1	456.543	0.005	456.543	0.003	456.543	0.004	456.543	0.005
															936	0.085	457.031	0.003	457.031	0.002	457.031	0.0025	457.031	0.004
															937	0.09	457.52	0.0035	457.52	0.002	457.52	0.001	457.52	0.001
															938	0.1	458.008	0.002	458.008	0.003	458.008	0.0025	458.008	0.004
															939	0.094	458.496	0.0025	458.496	0.002	458.496	0.0025	458.496	0.0045
															940	0.095	458.984	0.005	458.984	0.0025	458.984	0.004	458.984	0.003
															941	0.102	459.473	0.01151	459.473	0.0015	459.473	0.0015	459.473	0.0055
															942	0.095	459.961	0.0035	459.961	0.003	459.961	0.0035	459.961	0.0035
															943	0.092	460.449	0.0045	460.449	0.001	460.449	0.0025	460.449	0.002
															944	0.092	460.938	0.005	460.938	0.001	460.938	0.0015	460.938	0.002
															945	0.094	461.426	0.0085	461.426	0.002	461.426	0.0025	461.426	0.0035
															946	0.075	461.914	0.0065	461.914	0.003	461.914	0.003	461.914	0.003
															947	0.08	462.402	0.007	462.402	0.002	462.402	0.0035	462.402	0.0055
															948	0.098	462.891	0.0045	462.891	0.004	462.891	0.0015	462.891	0.0055
															949	0.078	463.379	0.0035	463.379	0.0035	463.379	0.003	463.379	0.0035
															950	0.081	463.867	0.004	463.867	0.004	463.867	0.0025	463.867	0.003
															951	0.094	464.355	0.003	464.355	0.006	464.355	0.002	464.355	0.0035
															952	0.099	464.844	0.0035	464.844	0.0015	464.844	0	464.844	0.0035
															953	0.084	465.332	0.0035	465.332	0.004	465.332	0.004	465.332	0.0035
															954	0.117	465.82	0.0055	465.82	0.0005	465.82	0.0025	465.82	0.0035
															955	0.094	466.309	0.005	466.309	0.0015	466.309	0.003	466.309	0.0025
															956	0.085	466.797	0.006	466.797	0.001	466.797	0.0025	466.797	0.003
															957	0.089	467.285	0.0055	467.285	0.0035	467.285	0.004	467.285	0.0055
															958	0.09	467.773	0.0035	467.773	0.002	467.773	0.002	467.773	0.003
															959	0.102	468.262	0.0055	468.262	0.002	468.262	0.0045	468.262	0.004
															960	0.092	468.75	0.005	468.75	0.002	468.75	0.0025	468.75	0.006
															961	0.092	469.238	0.005	469.238	0.0025	469.238	0.0015	469.238	0.0045
															962	0.088	469.727	0.003	469.727	0.002	469.727	0.002	469.727	0.0035
															963	0.096	470.215	0.0065	470.215	0.002	470.215	0.0005	470.215	0.004
															964	0.084	470.703	0.0035	470.703	0.004	470.703	0.0035	470.703	0.006
															965	0.08	471.191	0.004	471.191	0.0045	471.191	0.005	471.191	0.004
															966	0.081	471.68	0.0065	471.68	0.0015	471.68	0.001	471.68	0.0055
															967	0.078	472.168	0.0045	472.168	0.0035	472.168	0.002	472.168	0.005
															968	0.078	472.656	0.0055	472.656	0.0035	472.656	0.002	472.656	0.0045
															969	0.087	473.145	0.003	473.145	0.0025	473.145	0.001	473.145	0.003
															970	0.09	473.633	0.005	473.633	0.002	473.633	0.0035	473.633	0.0055
															971	0.087	474.121	0.005	474.121	0.0005	474.121	0.0015	474.121	0.002
															972	0.082	474.609	0.005	474.609	0.002	474.609	0.002	474.609	0.0045
															973	0.097	475.098	0.0045	475.098	0.002	475.098	0.004	475.098	0.005
															974	0.088	475.586	0.005	475.586	0.004	475.586	0.003	475.586	0.0045
															975	0.098	476.074	0.005	476.074	0.0025	476.074	0.0005	476.074	0.001
															976	0.073	476.562	0.0045	476.562	0.0015	476.562	0.004	476.562	0.004
															977	0.08	477.051	0.009	477.051	0.003	477.051	0.003	477.051	0.0035
															978	0.098	477.539	0.006	477.539	0.001	477.539	0.002	477.539	0.003
															979	0.082	478.027	0.0035	478.027	0.0015	478.027	0.004	478.027	0.004
															980	0.087	478.516	0.0045	478.516	0.0005	478.516	0.0015	478.516	0.0045
															981	0.094	479.004	0.0075	479.004	0.001	479.004	0.0035	479.004	0.004
															982	0.08	479.492	0.002	479.492	0.0045	479.492	0.0015	479.492	0.0025
															983	0.09	479.98	0.003	479.98	0.002	479.98	0.0005	479.98	0.003
															984	0.066	480.469	0.005	480.469	0.0025	480.469	0.003	480.469	0.005
															985	0.095	480.957	0.008	480.957	0.0015	480.957	0.002	480.957	0.0055
															986	0.076	481.445	0.005	481.445	0.002	481.445	0.0025	481.445	0.0045
															987	0.094	481.934	0.006	481.934	0.0035	481.934	0.002	481.934	0.0025
															988	0.083	482.422	0.006	482.422	0.0035	482.422	0.004	482.422	0.002
															989	0.081	482.91	0.0035	482.91	0.0015	482.91	0.002	482.91	0.003
															990	0.092	483.398	0.006	483.398	0.002	483.398	0.002	483.398	0.003
															991	0.098	483.887	0.003	483.887	0.003	483.887	0.0005	483.887	0.003
															992	0.091	484.375	0.0055	484.375	0.0025	484.375	0.003	484.375	0.0045
															993	0.091	484.863	0.004	484.863	0.001	484.863	0.002	484.863	0.0035
															994	0.067	485.352	0.007	485.352	0.0025	485.352	0.003	485.352	0.0025
															995	0.079	485.84	0.0035	485.84	0.003	485.84	0.0045	485.84	0.0035
															996	0.073	486.328	0.0055	486.328	0.0025	486.328	0.0025	486.328	0.002
															997	0.094	486.816	0.004	486.816	0.0035	486.816	0.0025	486.816	0.002
															998	0.093	487.305	0.0025	487.305	0.002	487.305	0.0025	487.305	0.006
															999	0.083	487.793	0.007	487.793	0.002	487.793	0.0035	487.793	0.004
															1000	0.09	488.281	0.0045	488.281	0.002	488.281	0.0025	488.281	0.004
															1001	0.1	488.77	0.0055	488.77	0.0025	488.77	0.004	488.77	0.002
															1002	0.088	489.258	0.005	489.258	0.0025	489.258	0.0015	489.258	0.0055
															1003	0.082	489.746	0.003	489.746	0.0035	489.746	0.004	489.746	0.0035
															1004	0.095	490.234	0.0025	490.234	0.0035	490.234	0.0015	490.234	0.004
															1005	0.095	490.723	0.006	490.723	0.003	490.723	0.0015	490.723	0.0055
															1006	0.095	491.211	0.004	491.211	0.0035	491.211	0.002	491.211	0.003
															1007	0.105	491.699	0.0015	491.699	0.002	491.699	0.0025	491.699	0.0055
															1008	0.09	492.188	0.0045	492.188	0.001	492.188	0.004	492.188	0.0055
															1009	0.078	492.676	0.0045	492.676	0.0035	492.676	0.001	492.676	0.004
															1010	0.098	493.164	0.0045	493.164	0.002	493.164	0.0035	493.164	0.0035
															1011	0.083	493.652	0.0015	493.652	0.001	493.652	0.004	493.652	0.0025
															1012	0.087	494.141	0.003	494.141	0.0025	494.141	0.004	494.141	0.0015
															1013	0.082	494.629	0.0035	494.629	0.0025	494.629	0.0055	494.629	0.0035
															1014	0.089	495.117	0.004	495.117	0.001	495.117	0.0025	495.117	0.0035
															1015	0.108	495.605	0.006	495.605	0.0035	495.605	0.0005	495.605	0.002
															1016	0.096	496.094	0.0045	496.094	0.0015	496.094	0.003	496.094	0.004
															1017	0.08	496.582	0.005	496.582	0.002	496.582	0.0025	496.582	0.006
															1018	0.075	497.07	0.004	497.07	0.003	497.07	0.002	497.07	0.003
															1019	0.104	497.559	0.0045	497.559	0.0015	497.559	0.005	497.559	0.003
															1020	0.088	498.047	0.007	498.047	0.0015	498.047	0.0035	498.047	0.005
															1021	0.088	498.535	0.0055	498.535	0.0025	498.535	0.0005	498.535	0.002
															1022	0.09	499.023	0.004	499.023	0.0015	499.023	0.002	499.023	0.0025
															1023	0.083	499.512	0.0045	499.512	0.0015	499.512	0.001	499.512	0.002
															1024	0.099	500	0.0065	500	0.003	500	0.0015	500	0.003
															1025	0.079	500.488	0.0065	500.488	0.0035	500.488	0.002	500.488	0.0025
															1026	0.102	500.977	0.0025	500.977	0.003	500.977	0.001	500.977	0.003
															1027	0.105	501.465	0.005	501.465	0.003	501.465	0.001	501.465	0.0025
															1028	0.106	501.953	0.005	501.953	0.0025	501.953	0.003	501.953	0.0015
															1029	0.089	502.441	0.005	502.441	0.0025	502.441	0.0045	502.441	0.0045
															1030	0.099	502.93	0.0045	502.93	0.0025	502.93	0.001	502.93	0.004
															1031	0.068	503.418	0.0045	503.418	0.002	503.418	0.002	503.418	0.002
															1032	0.073	503.906	0.0045	503.906	0.001	503.906	0.0015	503.906	0.0025
															1033	0.079	504.395	0.003	504.395	0.004	504.395	0.003	504.395	0.0035
															1034	0.095	504.883	0.0055	504.883	0.0045	504.883	0.004	504.883	0.0025
															1035	0.079	505.371	0.004	505.371	0.004	505.371	0.0045	505.371	0.0025
															1036	0.088	505.859	0.007	505.859	0.004	505.859	0.0025	505.859	0.004
															1037	0.092	506.348	0.0055	506.348	0.003	506.348	0.0005	506.348	0.0015
															1038	0.075	506.836	0.0045	506.836	0.002	506.836	0.003	506.836	0.005
															1039	0.077	507.324	0.0075	507.324	0.002	507.324	0.0035	507.324	0.0055
															1040	0.074	507.812	0.0055	507.812	0	507.812	0.0025	507.812	0.004
															1041	0.083	508.301	0.006	508.301	0.0005	508.301	0.002	508.301	0.004
															1042	0.085	508.789	0.0045	508.789	0.001	508.789	0.003	508.789	0.005
															1043	0.092	509.277	0.0045	509.277	0.0015	509.277	0.0035	509.277	0.004
															1044	0.093	509.766	0.003	509.766	0.0025	509.766	0.002	509.766	0.0055
															1045	0.077	510.254	0.006	510.254	0.001	510.254	0.001	510.254	0.0035
															1046	0.077	510.742	0.006	510.742	0.002	510.742	0.0045	510.742	0.002
															1047	0.099	511.23	0.0015	511.23	0.003	511.23	0.005	511.23	0.0025
															1048	0.088	511.719	0.0055	511.719	0.0025	511.719	0.0035	511.719	0.003
															1049	0.085	512.207	0.0065	512.207	0.0025	512.207	0.0045	512.207	0.0025
															1050	0.069	512.695	0.006	512.695	0.0035	512.695	0.002	512.695	0.0025
															1051	0.073	513.184	0.0055	513.184	0.0025	513.184	0.004	513.184	0.006
															1052	0.083	513.672	0.005	513.672	0.004	513.672	0.0045	513.672	0.0015
															1053	0.069	514.16	0.006	514.16	0.0025	514.16	0.0035	514.16	0.001
															1054	0.066	514.648	0.0045	514.648	0.0025	514.648	0.002	514.648	0.002
															1055	0.083	515.137	0.005	515.137	0.003	515.137	0.0045	515.137	0.0055
															1056	0.099	515.625	0.0065	515.625	0.0025	515.625	0.0025	515.625	0.0045
															1057	0.084	516.113	0.005	516.113	0.001	516.113	0.003	516.113	0.0045
															1058	0.083	516.602	0.006	516.602	0.003	516.602	0.0025	516.602	0.005
															1059	0.066	517.09	0.0025	517.09	0.0025	517.09	0.001	517.09	0.0015
															1060	0.087	517.578	0.0045	517.578	0.001	517.578	0.0015	517.578	0.0035
															1061	0.086	518.066	0.0045	518.066	0.001	518.066	0.0005	518.066	0.0045
															1062	0.077	518.555	0.004	518.555	0.0005	518.555	0.001	518.555	0.003
															1063	0.082	519.043	0.0045	519.043	0.0045	519.043	0.002	519.043	0.005
															1064	0.087	519.531	0.0035	519.531	0.0055	519.531	0.0025	519.531	0.0065
															1065	0.069	520.02	0.0025	520.02	0.0035	520.02	0.004	520.02	0.004
															1066	0.085	520.508	0.0055	520.508	0.0015	520.508	0.002	520.508	0.002
															1067	0.093	520.996	0.003	520.996	0.0035	520.996	0.0025	520.996	0.006
															1068	0.078	521.484	0.005	521.484	0.004	521.484	0.0015	521.484	0.004
															1069	0.09	521.973	0.0065	521.973	0.0005	521.973	0.0025	521.973	0.0015
															1070	0.082	522.461	0.003	522.461	0.002	522.461	0.0025	522.461	0.0035
															1071	0.07	522.949	0.004	522.949	0.002	522.949	0.0015	522.949	0.003
															1072	0.081	523.438	0.003	523.438	0.004	523.438	0.0025	523.438	0.006
															1073	0.094	523.926	0.003	523.926	0.0015	523.926	0.0025	523.926	0.004
															1074	0.087	524.414	0.004	524.414	0.002	524.414	0.004	524.414	0.0045
															1075	0.092	524.902	0.005	524.902	0.0015	524.902	0.0075	524.902	0.0045
															1076	0.082	525.391	0.005	525.391	0.004	525.391	0.0005	525.391	0.004
															1077	0.079	525.879	0.0055	525.879	0.0005	525.879	0.002	525.879	0.0055
															1078	0.076	526.367	0.003	526.367	0.002	526.367	0.002	526.367	0.006
															1079	0.082	526.855	0.0055	526.855	0.0035	526.855	0.0025	526.855	0.0035
															1080	0.084	527.344	0.0045	527.344	0.001	527.344	0.0015	527.344	0.002
															1081	0.091	527.832	0.0045	527.832	0.0035	527.832	0.0025	527.832	0.005
															1082	0.079	528.32	0.005	528.32	0.002	528.32	0.0025	528.32	0.005
															1083	0.058	528.809	0.0065	528.809	0.003	528.809	0.002	528.809	0.006
															1084	0.084	529.297	0.0015	529.297	0.002	529.297	0.0015	529.297	0.0035
															1085	0.071	529.785	0.004	529.785	0.004	529.785	0.001	529.785	0.0055
															1086	0.098	530.273	0.0075	530.273	0.0035	530.273	0.0025	530.273	0.003
															1087	0.09	530.762	0.004	530.762	0.0045	530.762	0.003	530.762	0.0055
															1088	0.078	531.25	0.007	531.25	0.002	531.25	0.0025	531.25	0.0045
															1089	0.082	531.738	0.0035	531.738	0.0025	531.738	0.0045	531.738	0.0065
															1090	0.087	532.227	0.003	532.227	0.002	532.227	0.003	532.227	0.0035
															1091	0.067	532.715	0.0045	532.715	0.0035	532.715	0.0015	532.715	0.004
															1092	0.085	533.203	0.005	533.203	0.004	533.203	0.0015	533.203	0.006
															1093	0.082	533.691	0.005	533.691	0.0015	533.691	0.003	533.691	0.0055
															1094	0.073	534.18	0.0045	534.18	0.0035	534.18	0.0035	534.18	0.006
															1095	0.092	534.668	0.0085	534.668	0.003	534.668	0.003	534.668	0.003
															1096	0.077	535.156	0.004	535.156	0.003	535.156	0.0035	535.156	0.007
															1097	0.069	535.645	0.005	535.645	0.002	535.645	0.002	535.645	0.004
															1098	0.091	536.133	0.0035	536.133	0.003	536.133	0.0045	536.133	0.004
															1099	0.08	536.621	0.0055	536.621	0.002	536.621	0.003	536.621	0.006
															1100	0.094	537.109	0.0035	537.109	0.0045	537.109	0.001	537.109	0.006
															1101	0.072	537.598	0.0025	537.598	0.0025	537.598	0.003	537.598	0.006
															1102	0.079	538.086	0.0035	538.086	0.003	538.086	0.0025	538.086	0.006
															1103	0.073	538.574	0.0055	538.574	0.0045	538.574	0.0045	538.574	0.002
															1104	0.082	539.062	0.004	539.062	0.003	539.062	0.0035	539.062	0.0035
															1105	0.077	539.551	0.0045	539.551	0.0045	539.551	0.002	539.551	0.0015
															1106	0.078	540.039	0.0025	540.039	0.0025	540.039	0.0025	540.039	0.004
															1107	0.081	540.527	0.0065	540.527	0.0045	540.527	0.003	540.527	0.0045
															1108	0.073	541.016	0.006	541.016	0.0025	541.016	0.0025	541.016	0.008
															1109	0.07	541.504	0.0025	541.504	0.003	541.504	0.0035	541.504	0.0035
															1110	0.095	541.992	0.0025	541.992	0.003	541.992	0.0015	541.992	0.0065
															1111	0.086	542.48	0.0015	542.48	0.003	542.48	0.0015	542.48	0.004
															1112	0.084	542.969	0.0025	542.969	0.0035	542.969	0.004	542.969	0.006
															1113	0.085	543.457	0.003	543.457	0.0025	543.457	0.003	543.457	0.005
															1114	0.083	543.945	0.007	543.945	0.0025	543.945	0.003	543.945	0.0035
															1115	0.082	544.434	0.0035	544.434	0.002	544.434	0	544.434	0.0045
															1116	0.091	544.922	0.0075	544.922	0.001	544.922	0.0025	544.922	0.0065
															1117	0.091	545.41	0.006	545.41	0.003	545.41	0.002	545.41	0
															1118	0.078	545.898	0.0035	545.898	0.0015	545.898	0.0015	545.898	0.0035
															1119	0.084	546.387	0.0025	546.387	0.003	546.387	0.001	546.387	0.0055
															1120	0.071	546.875	0.0065	546.875	0.002	546.875	0.0025	546.875	0.0025
															1121	0.076	547.363	0.0055	547.363	0.003	547.363	0.0015	547.363	0.005
															1122	0.112	547.852	0.006	547.852	0.0015	547.852	0.004	547.852	0.007
															1123	0.075	548.34	0.003	548.34	0.0015	548.34	0.003	548.34	0.0055
															1124	0.086	548.828	0.003	548.828	0.0015	548.828	0.0035	548.828	0.0035
															1125	0.083	549.316	0.0065	549.316	0.0005	549.316	0.002	549.316	0.0045
															1126	0.074	549.805	0.005	549.805	0.0025	549.805	0.0015	549.805	0.005
															1127	0.08	550.293	0.005	550.293	0.001	550.293	0.0015	550.293	0.004
															1128	0.065	550.781	0.0035	550.781	0.002	550.781	0.0065	550.781	0.004
															1129	0.084	551.27	0.003	551.27	0	551.27	0.0035	551.27	0.006
															1130	0.082	551.758	0.003	551.758	0.005	551.758	0.003	551.758	0.0045
															1131	0.06	552.246	0.0035	552.246	0.003	552.246	0.0015	552.246	0.0025
															1132	0.09	552.734	0.004	552.734	0.002	552.734	0.0015	552.734	0.003
															1133	0.076	553.223	0.007	553.223	0.001	553.223	0.003	553.223	0.006
															1134	0.075	553.711	0.0055	553.711	0.0015	553.711	0.0015	553.711	0.0025
															1135	0.088	554.199	0.0015	554.199	0.0025	554.199	0.001	554.199	0.0025
															1136	0.071	554.688	0.003	554.688	0.0005	554.688	0.003	554.688	0.002
															1137	0.089	555.176	0.007	555.176	0.002	555.176	0.0025	555.176	0.003
															1138	0.069	555.664	0.002	555.664	0.0025	555.664	0.0025	555.664	0.004
															1139	0.065	556.152	0.0045	556.152	0.001	556.152	0.0015	556.152	0.003
															1140	0.086	556.641	0.005	556.641	0.003	556.641	0.0015	556.641	0.003
															1141	0.089	557.129	0.0035	557.129	0.0045	557.129	0.002	557.129	0.0045
															1142	0.078	557.617	0.0035	557.617	0.004	557.617	0.002	557.617	0.0025
															1143	0.098	558.105	0.0045	558.105	0.0015	558.105	0.0055	558.105	0.004
															1144	0.079	558.594	0.006	558.594	0.0025	558.594	0.0025	558.594	0.003
															1145	0.07	559.082	0.005	559.082	0.003	559.082	0.005	559.082	0.003
															1146	0.08	559.57	0.0055	559.57	0.002	559.57	0.0015	559.57	0.0045
															1147	0.09	560.059	0.0045	560.059	0.0015	560.059	0.0015	560.059	0.0035
															1148	0.068	560.547	0.0065	560.547	0.0035	560.547	0.002	560.547	0.002
															1149	0.08	561.035	0.0075	561.035	0.0015	561.035	0.0035	561.035	0.004
															1150	0.07	561.523	0.003	561.523	0.002	561.523	0.002	561.523	0.0035
															1151	0.091	562.012	0.0065	562.012	0.003	562.012	0.0035	562.012	0.002
															1152	0.077	562.5	0.0055	562.5	0.0015	562.5	0.003	562.5	0.004
															1153	0.072	562.988	0.005	562.988	0.001	562.988	0.003	562.988	0.004
															1154	0.085	563.477	0.006	563.477	0.0015	563.477	0.001	563.477	0.005
															1155	0.076	563.965	0.004	563.965	0.002	563.965	0.0015	563.965	0.004
															1156	0.079	564.453	0.0035	564.453	0.0015	564.453	0.003	564.453	0.0055
															1157	0.092	564.941	0.005	564.941	0.0015	564.941	0.0015	564.941	0.007
															1158	0.075	565.43	0.004	565.43	0	565.43	0.0045	565.43	0.0055
															1159	0.072	565.918	0.006	565.918	0.001	565.918	0.003	565.918	0.0045
															1160	0.071	566.406	0.004	566.406	0.003	566.406	0.0015	566.406	0.003
															1161	0.086	566.895	0.0045	566.895	0.0025	566.895	0.001	566.895	0.0035
															1162	0.085	567.383	0.0025	567.383	0.0015	567.383	0.001	567.383	0.0065
															1163	0.08	567.871	0.0035	567.871	0.003	567.871	0.001	567.871	0.0045
															1164	0.078	568.359	0.0025	568.359	0.002	568.359	0.0015	568.359	0.004
															1165	0.068	568.848	0.003	568.848	0.0025	568.848	0.0035	568.848	0.0045
															1166	0.07	569.336	0.005	569.336	0.0035	569.336	0.003	569.336	0.0025
															1167	0.074	569.824	0.0045	569.824	0.0035	569.824	0.002	569.824	0.0025
															1168	0.083	570.312	0.004	570.312	0.002	570.312	0.003	570.312	0.0045
															1169	0.075	570.801	0.003	570.801	0.002	570.801	0.002	570.801	0.0015
															1170	0.077	571.289	0.0035	571.289	0.002	571.289	0.0025	571.289	0.0045
															1171	0.07	571.777	0.006	571.777	0.002	571.777	0.0025	571.777	0.0025
															1172	0.1	572.266	0.005	572.266	0.003	572.266	0.003	572.266	0.002
															1173	0.068	572.754	0.0035	572.754	0.0025	572.754	0.0015	572.754	0.0035
															1174	0.076	573.242	0	573.242	0.0015	573.242	0.0025	573.242	0.004
															1175	0.088	573.73	0.006	573.73	0.0025	573.73	0.0025	573.73	0.0055
															1176	0.079	574.219	0.0035	574.219	0.0025	574.219	0.0015	574.219	0.004
															1177	0.09	574.707	0.0065	574.707	0.0025	574.707	0.0035	574.707	0.0045
															1178	0.066	575.195	0.008	575.195	0.0035	575.195	0.0035	575.195	0.0035
															1179	0.064	575.684	0.003	575.684	0.0015	575.684	0.0015	575.684	0.0035
															1180	0.076	576.172	0.003	576.172	0.0015	576.172	0.002	576.172	0.0045
															1181	0.078	576.66	0.001	576.66	0.003	576.66	0	576.66	0.007
															1182	0.081	577.148	0.0055	577.148	0.0005	577.148	0.005	577.148	0.0045
															1183	0.08	577.637	0.0065	577.637	0.0025	577.637	0.0015	577.637	0.0025
															1184	0.071	578.125	0.006	578.125	0.002	578.125	0.003	578.125	0.003
															1185	0.08	578.613	0.006	578.613	0.003	578.613	0.0045	578.613	0.0045
															1186	0.085	579.102	0.004	579.102	0.005	579.102	0.003	579.102	0.0035
															1187	0.073	579.59	0.0055	579.59	0.0015	579.59	0.0025	579.59	0.005
															1188	0.075	580.078	0.005	580.078	0.0015	580.078	0.0025	580.078	0.0035
															1189	0.066	580.566	0.005	580.566	0.0035	580.566	0.0015	580.566	0.0025
															1190	0.071	581.055	0.002	581.055	0.0015	581.055	0.002	581.055	0.0065
															1191	0.092	581.543	0.005	581.543	0.0025	581.543	0.0065	581.543	0.005
															1192	0.077	582.031	0.0045	582.031	0.003	582.031	0.001	582.031	0.0045
															1193	0.076	582.52	0.002	582.52	0.002	582.52	0.0025	582.52	0.006
															1194	0.081	583.008	0.0045	583.008	0.0025	583.008	0.001	583.008	0.0055
															1195	0.087	583.496	0.004	583.496	0.002	583.496	0.002	583.496	0.0015
															1196	0.082	583.984	0.0045	583.984	0.0015	583.984	0.0025	583.984	0.003
															1197	0.056	584.473	0.0035	584.473	0.0005	584.473	0.0025	584.473	0.0035
															1198	0.082	584.961	0.006	584.961	0.0005	584.961	0.0025	584.961	0.0035
															1199	0.062	585.449	0.0075	585.449	0.002	585.449	0.004	585.449	0.0025
															1200	0.08	585.938	0.005	585.938	0.002	585.938	0.002	585.938	0.0015
															1201	0.077	586.426	0.005	586.426	0.002	586.426	0.0005	586.426	0.005
															1202	0.083	586.914	0.0055	586.914	0.0015	586.914	0.0025	586.914	0.002
															1203	0.086	587.402	0.004	587.402	0.0015	587.402	0.003	587.402	0.005
															1204	0.09	587.891	0.0085	587.891	0.003	587.891	0.003	587.891	0.0035
															1205	0.054	588.379	0.003	588.379	0.002	588.379	0.0055	588.379	0.0015
															1206	0.076	588.867	0.003	588.867	0.0025	588.867	0.0055	588.867	0.0035
															1207	0.087	589.355	0.008	589.355	0.0035	589.355	0.0045	589.355	0.007
															1208	0.075	589.844	0.003	589.844	0.003	589.844	0.001	589.844	0.005
															1209	0.079	590.332	0.0035	590.332	0.003	590.332	0.0035	590.332	0.004
															1210	0.078	590.82	0.0025	590.82	0.001	590.82	0.001	590.82	0.003
															1211	0.096	591.309	0.0045	591.309	0.0015	591.309	0.0015	591.309	0.0035
															1212	0.068	591.797	0.004	591.797	0.004	591.797	0.002	591.797	0.003
															1213	0.06	592.285	0.005	592.285	0.002	592.285	0.0045	592.285	0.0025
															1214	0.06	592.773	0.0065	592.773	0.002	592.773	0.0015	592.773	0.0035
															1215	0.073	593.262	0.0045	593.262	0.002	593.262	0.001	593.262	0.0035
															1216	0.072	593.75	0.004	593.75	0.003	593.75	0.0015	593.75	0.0035
															1217	0.056	594.238	0.0025	594.238	0.0015	594.238	0.001	594.238	0.005
															1218	0.072	594.727	0.003	594.727	0.0025	594.727	0.004	594.727	0.004
															1219	0.076	595.215	0.005	595.215	0.002	595.215	0.0015	595.215	0.003
															1220	0.096	595.703	0.0045	595.703	0.0025	595.703	0.0025	595.703	0.004
															1221	0.083	596.191	0.002	596.191	0.004	596.191	0.0015	596.191	0.004
															1222	0.062	596.68	0.0025	596.68	0.002	596.68	0.002	596.68	0.0045
															1223	0.066	597.168	0.0035	597.168	0.0015	597.168	0.003	597.168	0.003
															1224	0.088	597.656	0.002	597.656	0.0015	597.656	0	597.656	0.004
															1225	0.072	598.145	0.0065	598.145	0.0025	598.145	0.002	598.145	0.003
															1226	0.069	598.633	0.005	598.633	0.0025	598.633	0.003	598.633	0.003
															1227	0.076	599.121	0.004	599.121	0.003	599.121	0.0005	599.121	0.006
															1228	0.063	599.609	0.0045	599.609	0.0025	599.609	0.003	599.609	0.002
															1229	0.065	600.098	0.0055	600.098	0.0015	600.098	0.001	600.098	0.004
															1230	0.068	600.586	0.004	600.586	0.0015	600.586	0.0015	600.586	0.007
															1231	0.088	601.074	0.0065	601.074	0.0005	601.074	0.001	601.074	0.0025
															1232	0.07	601.562	0.003	601.562	0.0005	601.562	0.0015	601.562	0.0035
															1233	0.083	602.051	0.004	602.051	0.002	602.051	0.0035	602.051	0.003
															1234	0.065	602.539	0.0035	602.539	0.002	602.539	0.0005	602.539	0.005
															1235	0.064	603.027	0.004	603.027	0.0045	603.027	0.0015	603.027	0.002
															1236	0.08	603.516	0.0055	603.516	0.0015	603.516	0.0025	603.516	0.003
															1237	0.068	604.004	0.0045	604.004	0.001	604.004	0.003	604.004	0.003
															1238	0.067	604.492	0.0025	604.492	0.003	604.492	0.003	604.492	0.004
															1239	0.071	604.98	0.0025	604.98	0.002	604.98	0.0005	604.98	0.0025
															1240	0.085	605.469	0.005	605.469	0.0015	605.469	0.002	605.469	0.005
															1241	0.076	605.957	0.003	605.957	0.003	605.957	0.001	605.957	0.0035
															1242	0.072	606.445	0.0035	606.445	0.002	606.445	0.002	606.445	0.0045
															1243	0.068	606.934	0.004	606.934	0.003	606.934	0.0015	606.934	0.0025
															1244	0.085	607.422	0.004	607.422	0.003	607.422	0.0025	607.422	0.004
															1245	0.08	607.91	0.0055	607.91	0.004	607.91	0.002	607.91	0.0045
															1246	0.061	608.398	0.004	608.398	0.0025	608.398	0.002	608.398	0.0025
															1247	0.063	608.887	0.004	608.887	0.003	608.887	0.003	608.887	0.0025
															1248	0.072	609.375	0.003	609.375	0.003	609.375	0.0035	609.375	0.0035
															1249	0.071	609.863	0.007	609.863	0.0025	609.863	0.0045	609.863	0.003
															1250	0.066	610.352	0.0035	610.352	0.002	610.352	0.003	610.352	0.004
															1251	0.066	610.84	0.003	610.84	0.0035	610.84	0.0015	610.84	0.001
															1252	0.071	611.328	0.0045	611.328	0.0015	611.328	0.0035	611.328	0.008
															1253	0.062	611.816	0.0025	611.816	0.003	611.816	0.0045	611.816	0.0035
															1254	0.074	612.305	0.0045	612.305	0.004	612.305	0.0025	612.305	0.0045
															1255	0.068	612.793	0.0045	612.793	0.0035	612.793	0.0005	612.793	0.0045
															1256	0.078	613.281	0.0045	613.281	0.004	613.281	0.002	613.281	0.001
															1257	0.07	613.77	0.0025	613.77	0.002	613.77	0.0035	613.77	0.0015
															1258	0.067	614.258	0.0065	614.258	0.002	614.258	0.002	614.258	0.004
															1259	0.071	614.746	0.001	614.746	0.003	614.746	0.001	614.746	0.006
															1260	0.073	615.234	0.004	615.234	0.0025	615.234	0.001	615.234	0.003
															1261	0.074	615.723	0.0055	615.723	0.0025	615.723	0.001	615.723	0.0045
															1262	0.081	616.211	0.004	616.211	0.003	616.211	0.003	616.211	0.004
															1263	0.068	616.699	0.004	616.699	0.002	616.699	0.0025	616.699	0.003
															1264	0.062	617.188	0.0015	617.188	0.0025	617.188	0.0015	617.188	0.001
															1265	0.075	617.676	0.0035	617.676	0.004	617.676	0.0025	617.676	0.002
															1266	0.067	618.164	0.0035	618.164	0.0015	618.164	0.001	618.164	0.0025
															1267	0.08	618.652	0.007	618.652	0	618.652	0.0035	618.652	0.0025
															1268	0.084	619.141	0.0045	619.141	0.001	619.141	0.0015	619.141	0.0025
															1269	0.081	619.629	0.0055	619.629	0.0025	619.629	0.0005	619.629	0.0015
															1270	0.077	620.117	0.003	620.117	0.002	620.117	0.005	620.117	0.003
															1271	0.074	620.605	0.004	620.605	0.002	620.605	0.003	620.605	0.003
															1272	0.067	621.094	0.001	621.094	0.0035	621.094	0.003	621.094	0.0045
															1273	0.068	621.582	0.0025	621.582	0.002	621.582	0.002	621.582	0.0045
															1274	0.083	622.07	0.0025	622.07	0.004	622.07	0.003	622.07	0.0025
															1275	0.061	622.559	0.0035	622.559	0.002	622.559	0.003	622.559	0.0015
															1276	0.06	623.047	0.0035	623.047	0.001	623.047	0.005	623.047	0.005
															1277	0.071	623.535	0.003	623.535	0.0015	623.535	0.002	623.535	0.0065
															1278	0.056	624.023	0.0065	624.023	0.002	624.023	0.003	624.023	0.0035
															1279	0.078	624.512	0.002	624.512	0.0035	624.512	0.0015	624.512	0.005
															1280	0.08	625	0.0045	625	0.0015	625	0	625	0.004
															1281	0.075	625.488	0.008	625.488	0.001	625.488	0.003	625.488	0.005
															1282	0.07	625.977	0.002	625.977	0.0035	625.977	0.0015	625.977	0.002
															1283	0.069	626.465	0.0035	626.465	0.001	626.465	0.003	626.465	0.003
															1284	0.069	626.953	0.004	626.953	0.0025	626.953	0.0025	626.953	0.002
															1285	0.089	627.441	0.0045	627.441	0.002	627.441	0.0035	627.441	0.0045
															1286	0.062	627.93	0.0045	627.93	0.0035	627.93	0.001	627.93	0.004
															1287	0.076	628.418	0.0065	628.418	0.0035	628.418	0.0045	628.418	0.004
															1288	0.063	628.906	0.0045	628.906	0.002	628.906	0.0025	628.906	0.0025
															1289	0.055	629.395	0.004	629.395	0.0015	629.395	0.003	629.395	0.004
															1290	0.074	629.883	0.0055	629.883	0.0025	629.883	0.005	629.883	0.006
															1291	0.065	630.371	0.0055	630.371	0.002	630.371	0.003	630.371	0.0045
															1292	0.057	630.859	0.0055	630.859	0.0015	630.859	0.0025	630.859	0.003
															1293	0.075	631.348	0.002	631.348	0.0005	631.348	0.0025	631.348	0.003
															1294	0.058	631.836	0.005	631.836	0.0025	631.836	0.0015	631.836	0.0025
															1295	0.049	632.324	0.0045	632.324	0.0005	632.324	0.0025	632.324	0.0035
															1296	0.092	632.812	0.006	632.812	0.0015	632.812	0.0015	632.812	0.0015
															1297	0.063	633.301	0.0055	633.301	0.004	633.301	0.0025	633.301	0.002
															1298	0.075	633.789	0.005	633.789	0.002	633.789	0.002	633.789	0.003
															1299	0.077	634.277	0.00050025	634.277	0.001	634.277	0.0025	634.277	0.004
															1300	0.057	634.766	0.003	634.766	0.0015	634.766	0.0045	634.766	0.0055
															1301	0.074	635.254	0.0035	635.254	0.001	635.254	0.001	635.254	0.0045
															1302	0.075	635.742	0.003	635.742	0.003	635.742	0.002	635.742	0.0045
															1303	0.066	636.23	0.002	636.23	0.0025	636.23	0.001	636.23	0.0025
															1304	0.043	636.719	0.006	636.719	0.0005	636.719	0.005	636.719	0.002
															1305	0.078	637.207	0.0035	637.207	0.0045	637.207	0.003	637.207	0.0025
															1306	0.072	637.695	0.0055	637.695	0.0035	637.695	0.002	637.695	0.0015
															1307	0.063	638.184	0.005	638.184	0.001	638.184	0.001	638.184	0.0025
															1308	0.068	638.672	0.001	638.672	0.003	638.672	0.002	638.672	0.0025
															1309	0.068	639.16	0.003	639.16	0.0015	639.16	0.0025	639.16	0.004
															1310	0.068	639.648	0.003	639.648	0.0005	639.648	0.0025	639.648	0.002
															1311	0.083	640.137	0.005	640.137	0.0025	640.137	0.0015	640.137	0.0015
															1312	0.069	640.625	0.0015	640.625	0.0025	640.625	0.002	640.625	0.0045
															1313	0.064	641.113	0.0035	641.113	0.0035	641.113	0.0035	641.113	0.003
															1314	0.06	641.602	0.004	641.602	0.003	641.602	0.002	641.602	0.003
															1315	0.063	642.09	0.002	642.09	0.0025	642.09	0.0015	642.09	0.0045
															1316	0.078	642.578	0.0035	642.578	0.002	642.578	0.002	642.578	0.004
															1317	0.074	643.066	0.003	643.066	0.0035	643.066	0.0015	643.066	0.005
															1318	0.048	643.555	0.0055	643.555	0.0025	643.555	0.0045	643.555	0.004
															1319	0.065	644.043	0.0055	644.043	0.0035	644.043	0.002	644.043	0.002
															1320	0.075	644.531	0.006	644.531	0.002	644.531	0.002	644.531	0.0035
															1321	0.064	645.02	0.0025	645.02	0.0035	645.02	0.0025	645.02	0.002
															1322	0.071	645.508	0.003	645.508	0.001	645.508	0.0035	645.508	0.004
															1323	0.066	645.996	0.0035	645.996	0.003	645.996	0.0025	645.996	0.003
															1324	0.076	646.484	0.003	646.484	0.002	646.484	0.0015	646.484	0.0035
															1325	0.068	646.973	0.005	646.973	0.004	646.973	0.002	646.973	0.001
															1326	0.058	647.461	0.007	647.461	0.0005	647.461	0.003	647.461	0.0025
															1327	0.072	647.949	0.0035	647.949	0.003	647.949	0.002	647.949	0.002
															1328	0.075	648.438	0.0035	648.438	0.002	648.438	0.003	648.438	0.006
															1329	0.06	648.926	0.0045	648.926	0.0055	648.926	0.0025	648.926	0.005
															1330	0.074	649.414	0.0025	649.414	0.003	649.414	0.0015	649.414	0.003
															1331	0.057	649.902	0.004	649.902	0.0015	649.902	0.003	649.902	0.0055
															1332	0.069	650.391	0.003	650.391	0.0025	650.391	0.003	650.391	0.0025
															1333	0.069	650.879	0.0035	650.879	0.004	650.879	0.0015	650.879	0.007
															1334	0.071	651.367	0.0055	651.367	0.002	651.367	0.002	651.367	0.0025
															1335	0.079	651.855	0.003	651.855	0.002	651.855	0.0045	651.855	0.0025
															1336	0.063	652.344	0.003	652.344	0.0035	652.344	0.0005	652.344	0.0005
															1337	0.089	652.832	0.004	652.832	0.001	652.832	0.0025	652.832	0.005
															1338	0.075	653.32	0.0055	653.32	0.0015	653.32	0.001	653.32	0.004
															1339	0.059	653.809	0.0055	653.809	0.003	653.809	0.0045	653.809	0.001
															1340	0.065	654.297	0.0055	654.297	0.0015	654.297	0.002	654.297	0.0055
															1341	0.058	654.785	0.0035	654.785	0.0015	654.785	0.002	654.785	0.0035
															1342	0.066	655.273	0.004	655.273	0.0015	655.273	0.002	655.273	0.0035
															1343	0.061	655.762	0.005	655.762	0.0035	655.762	0.0015	655.762	0.006
															1344	0.061	656.25	0.002	656.25	0.0015	656.25	0.003	656.25	0.005
															1345	0.067	656.738	0.002	656.738	0.0045	656.738	0.004	656.738	0.005
															1346	0.063	657.227	0.003	657.227	0.0025	657.227	0.0025	657.227	0.003
															1347	0.073	657.715	0.003	657.715	0.0025	657.715	0.0035	657.715	0.005
															1348	0.058	658.203	0.0045	658.203	0.0055	658.203	0.002	658.203	0.0035
															1349	0.063	658.691	0.005	658.691	0.0025	658.691	0.0045	658.691	0.004
															1350	0.077	659.18	0.002	659.18	0.0015	659.18	0.006	659.18	0.0015
															1351	0.075	659.668	0.0045	659.668	0.003	659.668	0.003	659.668	0.004
															1352	0.057	660.156	0.0025	660.156	0.0025	660.156	0.003	660.156	0.0045
															1353	0.07	660.645	0.0055	660.645	0.0025	660.645	0.0005	660.645	0.0045
															1354	0.059	661.133	0.006	661.133	0.0015	661.133	0.003	661.133	0.003
															1355	0.054	661.621	0.0055	661.621	0.0025	661.621	0.0015	661.621	0.0065
															1356	0.057	662.109	0.0025	662.109	0.0025	662.109	0.0025	662.109	0.0035
															1357	0.084	662.598	0.002	662.598	0.0015	662.598	0.0015	662.598	0.0055
															1358	0.075	663.086	0.004	663.086	0	663.086	0.002	663.086	0.005
															1359	0.07	663.574	0.004	663.574	0.0015	663.574	0.0025	663.574	0.005
															1360	0.067	664.062	0.002	664.062	0.0025	664.062	0.0015	664.062	0.0045
															1361	0.063	664.551	0.004	664.551	0.0045	664.551	0.004	664.551	0.0035
															1362	0.065	665.039	0.004	665.039	0.0035	665.039	0.004	665.039	0.002
															1363	0.061	665.527	0.005	665.527	0.002	665.527	0.0005	665.527	0.004
															1364	0.059	666.016	0.0025	666.016	0.0035	666.016	0.0025	666.016	0.0045
															1365	0.06	666.504	0.006	666.504	0.002	666.504	0.0025	666.504	0.0055
															1366	0.069	666.992	0.002	666.992	0.0015	666.992	0.003	666.992	0.0025
															1367	0.083	667.48	0.0035	667.48	0.0005	667.48	0.0015	667.48	0.0035
															1368	0.067	667.969	0.003	667.969	0.0015	667.969	0.0015	667.969	0.0035
															1369	0.072	668.457	0.0035	668.457	0.002	668.457	0.004	668.457	0.006
															1370	0.055	668.945	0.005	668.945	0.003	668.945	0.0025	668.945	0.005
															1371	0.055	669.434	0.003	669.434	0.002	669.434	0.002	669.434	0.002
															1372	0.068	669.922	0.0045	669.922	0.0025	669.922	0.001	669.922	0.004
															1373	0.064	670.41	0.0035	670.41	0.0025	670.41	0.0015	670.41	0.003
															1374	0.08	670.898	0.003	670.898	0.0005	670.898	0.003	670.898	0.002
															1375	0.062	671.387	0.0045	671.387	0.002	671.387	0.004	671.387	0.0025
															1376	0.065	671.875	0.0025	671.875	0.0025	671.875	0.0015	671.875	0.001
															1377	0.07	672.363	0.0045	672.363	0.0025	672.363	0.0015	672.363	0.005
															1378	0.044	672.852	0.0045	672.852	0.0025	672.852	0.004	672.852	0.003
															1379	0.084	673.34	0.003	673.34	0.002	673.34	0.0025	673.34	0.004
															1380	0.072	673.828	0.003	673.828	0.0045	673.828	0.0015	673.828	0.003
															1381	0.07	674.316	0.006	674.316	0.002	674.316	0.0015	674.316	0.0045
															1382	0.074	674.805	0.003	674.805	0.0035	674.805	0.0015	674.805	0.0045
															1383	0.064	675.293	0.0035	675.293	0.0025	675.293	0.0025	675.293	0.004
															1384	0.064	675.781	0.0035	675.781	0.001	675.781	0.003	675.781	0.005
															1385	0.058	676.27	0.0045	676.27	0.0025	676.27	0.0025	676.27	0.003
															1386	0.079	676.758	0.0035	676.758	0.003	676.758	0.0015	676.758	0.0015
															1387	0.058	677.246	0.002	677.246	0.0025	677.246	0.003	677.246	0.0035
															1388	0.063	677.734	0.007	677.734	0.006	677.734	0.001	677.734	0.0025
															1389	0.063	678.223	0.0035	678.223	0.002	678.223	0.0015	678.223	0.002
															1390	0.07	678.711	0.007	678.711	0.003	678.711	0.001	678.711	0.002
															1391	0.06	679.199	0.0035	679.199	0.002	679.199	0.0015	679.199	0.0045
															1392	0.066	679.688	0.004	679.688	0.002	679.688	0.0015	679.688	0.0045
															1393	0.063	680.176	0.002	680.176	0.002	680.176	0.001	680.176	0.004
															1394	0.062	680.664	0.003	680.664	0.0025	680.664	0.002	680.664	0.0035
															1395	0.076	681.152	0.0065	681.152	0.0035	681.152	0.0015	681.152	0.0055
															1396	0.063	681.641	0.004	681.641	0.0015	681.641	0.0045	681.641	0.0035
															1397	0.065	682.129	0.008	682.129	0.001	682.129	0.006	682.129	0.003
															1398	0.06	682.617	0.002	682.617	0.0055	682.617	0.0005	682.617	0.002
															1399	0.063	683.105	0.004	683.105	0.004	683.105	0.0025	683.105	0.0035
															1400	0.062	683.594	0.0055	683.594	0.0005	683.594	0.0035	683.594	0.003
															1401	0.058	684.082	0.004	684.082	0.003	684.082	0.0025	684.082	0.0055
															1402	0.054	684.57	0.0025	684.57	0.004	684.57	0.0025	684.57	0.0015
															1403	0.045	685.059	0.006	685.059	0.0005	685.059	0.0045	685.059	0.0015
															1404	0.074	685.547	0.0055	685.547	0.0025	685.547	0.002	685.547	0.004
															1405	0.059	686.035	0.003	686.035	0.003	686.035	0.0035	686.035	0.0035
															1406	0.069	686.523	0.0045	686.523	0.0025	686.523	0.003	686.523	0.0055
															1407	0.062	687.012	0.007	687.012	0.0035	687.012	0.0025	687.012	0.0035
															1408	0.066	687.5	0.004	687.5	0.0015	687.5	0.0035	687.5	0.0045
															1409	0.066	687.988	0.0035	687.988	0.003	687.988	0.0015	687.988	0.0035
															1410	0.065	688.477	0.0045	688.477	0.0015	688.477	0.0015	688.477	0.0035
															1411	0.074	688.965	0.006	688.965	0.001	688.965	0.0015	688.965	0.0035
															1412	0.062	689.453	0.0045	689.453	0.002	689.453	0.004	689.453	0.0025
															1413	0.068	689.941	0.004	689.941	0.001	689.941	0.003	689.941	0.0035
															1414	0.074	690.43	0.005	690.43	0.0025	690.43	0.0015	690.43	0.004
															1415	0.059	690.918	0.0035	690.918	0.0035	690.918	0.003	690.918	0.005
															1416	0.052	691.406	0.004	691.406	0.002	691.406	0.003	691.406	0.0025
															1417	0.068	691.895	0.0045	691.895	0.001	691.895	0.0035	691.895	0.002
															1418	0.083	692.383	0.004	692.383	0.0025	692.383	0.003	692.383	0.0015
															1419	0.061	692.871	0.004	692.871	0.0015	692.871	0.0025	692.871	0.0065
															1420	0.079	693.359	0.0035	693.359	0.001	693.359	0.0015	693.359	0.0025
															1421	0.053	693.848	0.004	693.848	0.0025	693.848	0.002	693.848	0.0035
															1422	0.054	694.336	0.002	694.336	0.001	694.336	0.0025	694.336	0.003
															1423	0.071	694.824	0.001	694.824	0.003	694.824	0.001	694.824	0.0055
															1424	0.056	695.312	0.0055	695.312	0.003	695.312	0.0025	695.312	0.003
															1425	0.069	695.801	0.005	695.801	0.003	695.801	0.0015	695.801	0.0025
															1426	0.058	696.289	0.0045	696.289	0.003	696.289	0.003	696.289	0.003
															1427	0.057	696.777	0.003	696.777	0.0015	696.777	0.0015	696.777	0.0025
															1428	0.063	697.266	0.003	697.266	0.0015	697.266	0.001	697.266	0.0025
															1429	0.074	697.754	0.0035	697.754	0.0035	697.754	0.003	697.754	0.005
															1430	0.055	698.242	0.0055	698.242	0.003	698.242	0.0025	698.242	0.004
															1431	0.051	698.73	0.002	698.73	0.003	698.73	0.002	698.73	0.005
															1432	0.063	699.219	0.004	699.219	0.001	699.219	0.002	699.219	0.003
															1433	0.061	699.707	0.0045	699.707	0.004	699.707	0.0035	699.707	0.0035
															1434	0.062	700.195	0.0035	700.195	0.001	700.195	0.002	700.195	0.007
															1435	0.062	700.684	0.003	700.684	0.003	700.684	0.0025	700.684	0.003
															1436	0.054	701.172	0.003	701.172	0.003	701.172	0.002	701.172	0.0035
															1437	0.06	701.66	0.004	701.66	0.0015	701.66	0.002	701.66	0.005
															1438	0.049	702.148	0.003	702.148	0.002	702.148	0.0015	702.148	0.003
															1439	0.069	702.637	0.003	702.637	0.001	702.637	0.002	702.637	0.0035
															1440	0.072	703.125	0.0015	703.125	0.003	703.125	0.003	703.125	0.0015
															1441	0.064	703.613	0.003	703.613	0.002	703.613	0.002	703.613	0.0025
															1442	0.059	704.102	0.0025	704.102	0.0035	704.102	0.0035	704.102	0.007
															1443	0.077	704.59	0.0015	704.59	0.002	704.59	0.005	704.59	0.004
															1444	0.055	705.078	0.0035	705.078	0.002	705.078	0.002	705.078	0.0055
															1445	0.059	705.566	0.004	705.566	0.0025	705.566	0.0035	705.566	0.0035
															1446	0.056	706.055	0.0045	706.055	0.0035	706.055	0.0015	706.055	0.002
															1447	0.053	706.543	0.002	706.543	0.002	706.543	0.0015	706.543	0.004
															1448	0.053	707.031	0.0035	707.031	0.0035	707.031	0.001	707.031	0.0035
															1449	0.069	707.52	0.005	707.52	0.0035	707.52	0.004	707.52	0.002
															1450	0.063	708.008	0.0025	708.008	0.0035	708.008	0.003	708.008	0.003
															1451	0.067	708.496	0.0035	708.496	0.002	708.496	0.0035	708.496	0.0035
															1452	0.072	708.984	0.004	708.984	0.001	708.984	0.0035	708.984	0.003
															1453	0.052	709.473	0.0055	709.473	0.005	709.473	0.002	709.473	0.003
															1454	0.069	709.961	0.0045	709.961	0.0015	709.961	0.003	709.961	0.0045
															1455	0.066	710.449	0.0025	710.449	0.002	710.449	0.0035	710.449	0.0025
															1456	0.072	710.938	0.0025	710.938	0.003	710.938	0.0005	710.938	0
															1457	0.056	711.426	0.0045	711.426	0.001	711.426	0.0035	711.426	0.005
															1458	0.068	711.914	0.003	711.914	0.0025	711.914	0.003	711.914	0.0035
															1459	0.06	712.402	0.004	712.402	0.005	712.402	0.001	712.402	0.003
															1460	0.056	712.891	0.004	712.891	0.0025	712.891	0.005	712.891	0.005
															1461	0.061	713.379	0.0035	713.379	0.002	713.379	0.001	713.379	0.005
															1462	0.064	713.867	0.0035	713.867	0.0015	713.867	0.001	713.867	0.0045
															1463	0.056	714.355	0.002	714.355	0.0035	714.355	0.0055	714.355	0.006
															1464	0.061	714.844	0.0015	714.844	0.0005	714.844	0.0015	714.844	0.0035
															1465	0.07	715.332	0.003	715.332	0.002	715.332	0.004	715.332	0.0025
															1466	0.058	715.82	0.0035	715.82	0.001	715.82	0.002	715.82	0.0025
															1467	0.057	716.309	0.004	716.309	0.002	716.309	0.0035	716.309	0.0055
															1468	0.072	716.797	0.0015	716.797	0.001	716.797	0.0025	716.797	0.003
															1469	0.056	717.285	0.003	717.285	0.0015	717.285	0.002	717.285	0.0025
															1470	0.075	717.773	0.005	717.773	0.0015	717.773	0.0035	717.773	0.003
															1471	0.068	718.262	0.002	718.262	0.002	718.262	0.003	718.262	0.003
															1472	0.057	718.75	0.002	718.75	0.0045	718.75	0.001	718.75	0.0055
															1473	0.064	719.238	0.0045	719.238	0.001	719.238	0.0025	719.238	0.0035
															1474	0.068	719.727	0.003	719.727	0.002	719.727	0.002	719.727	0.0035
															1475	0.06	720.215	0.003	720.215	0.003	720.215	0.0035	720.215	0.0025
															1476	0.061	720.703	0.003	720.703	0.0045	720.703	0.0045	720.703	0.0035
															1477	0.072	721.191	0.006	721.191	0.0005	721.191	0.002	721.191	0.0005
															1478	0.063	721.68	0.003	721.68	0.0025	721.68	0.0015	721.68	0.005
															1479	0.063	722.168	0.0035	722.168	0.0015	722.168	0.001	722.168	0.0045
															1480	0.067	722.656	0.003	722.656	0.003	722.656	0.001	722.656	0.005
															1481	0.051	723.145	0.0035	723.145	0.002	723.145	0.001	723.145	0.0035
															1482	0.062	723.633	0.002	723.633	0.001	723.633	0.005	723.633	0.002
															1483	0.048	724.121	0.002	724.121	0.003	724.121	0.003	724.121	0.003
															1484	0.062	724.609	0.0045	724.609	0.0035	724.609	0.003	724.609	0.004
															1485	0.069	725.098	0.0055	725.098	0.002	725.098	0.0015	725.098	0.004
															1486	0.06	725.586	0.0035	725.586	0.0015	725.586	0.0015	725.586	0.004
															1487	0.061	726.074	0.0035	726.074	0.0035	726.074	0.001	726.074	0.003
															1488	0.061	726.562	0.0045	726.562	0.001	726.562	0.005	726.562	0.0025
															1489	0.053	727.051	0.004	727.051	0.0015	727.051	0.0025	727.051	0.006
															1490	0.057	727.539	0.0045	727.539	0.003	727.539	0.0015	727.539	0.0035
															1491	0.057	728.027	0.0045	728.027	0.0015	728.027	0.0045	728.027	0.004
															1492	0.064	728.516	0.003	728.516	0.0045	728.516	0.004	728.516	0.005
															1493	0.06	729.004	0.0065	729.004	0.003	729.004	0.002	729.004	0.003
															1494	0.065	729.492	0.0025	729.492	0.0025	729.492	0.002	729.492	0.0045
															1495	0.049	729.98	0.0025	729.98	0.0005	729.98	0.003	729.98	0.003
															1496	0.048	730.469	0.005	730.469	0.001	730.469	0.003	730.469	0.004
															1497	0.062	730.957	0.002	730.957	0.003	730.957	0.0025	730.957	0.003
															1498	0.063	731.445	0.002	731.445	0.0025	731.445	0.0005	731.445	0.0025
															1499	0.048	731.934	0.003	731.934	0.002	731.934	0.0025	731.934	0.005
															1500	0.06	732.422	0.005	732.422	0.002	732.422	0.002	732.422	0.0035
															1501	0.064	732.91	0.0035	732.91	0.002	732.91	0.002	732.91	0.0025
															1502	0.048	733.398	0.0025	733.398	0.002	733.398	0.002	733.398	0.0025
															1503	0.057	733.887	0.00050025	733.887	0	733.887	0.0025	733.887	0.0035
															1504	0.053	734.375	0.004	734.375	0	734.375	0.003	734.375	0.0045
															1505	0.06	734.863	0.0065	734.863	0.0035	734.863	0.002	734.863	0.003
															1506	0.052	735.352	0.003	735.352	0.001	735.352	0.002	735.352	0.0025
															1507	0.064	735.84	0.0045	735.84	0.0025	735.84	0.003	735.84	0.0035
															1508	0.051	736.328	0.0055	736.328	0.003	736.328	0.004	736.328	0.0025
															1509	0.049	736.816	0.004	736.816	0.002	736.816	0.0015	736.816	0.003
															1510	0.06	737.305	0.0045	737.305	0.0025	737.305	0.003	737.305	0.0045
															1511	0.075	737.793	0.0035	737.793	0.0025	737.793	0.0025	737.793	0.003
															1512	0.056	738.281	0.0025	738.281	0.0015	738.281	0.0025	738.281	0.003
															1513	0.056	738.77	0.0065	738.77	0.0025	738.77	0.0015	738.77	0.001
															1514	0.062	739.258	0.006	739.258	0.0035	739.258	0.002	739.258	0.0025
															1515	0.066	739.746	0.004	739.746	0.004	739.746	0.0035	739.746	0.0025
															1516	0.047	740.234	0.0045	740.234	0.002	740.234	0.002	740.234	0.0035
															1517	0.056	740.723	0.006	740.723	0.003	740.723	0.0035	740.723	0.003
															1518	0.048	741.211	0.003	741.211	0.0025	741.211	0.0025	741.211	0.003
															1519	0.053	741.699	0.005	741.699	0.002	741.699	0	741.699	0.0035
															1520	0.054	742.188	0.004	742.188	0.002	742.188	0.0025	742.188	0.004
															1521	0.058	742.676	0.0045	742.676	0.003	742.676	0.0015	742.676	0.0015
															1522	0.061	743.164	0.005	743.164	0.002	743.164	0.0045	743.164	0.0045
															1523	0.066	743.652	0.00050025	743.652	0.002	743.652	0.002	743.652	0.0035
															1524	0.054	744.141	0.0045	744.141	0.002	744.141	0.002	744.141	0.003
															1525	0.068	744.629	0.005	744.629	0.002	744.629	0.002	744.629	0.0025
															1526	0.058	745.117	0.004	745.117	0.0025	745.117	0.0015	745.117	0.004
															1527	0.067	745.605	0.0015	745.605	0.0005	745.605	0.0035	745.605	0.0035
															1528	0.059	746.094	0.0025	746.094	0.001	746.094	0.001	746.094	0.0025
															1529	0.054	746.582	0.004	746.582	0.002	746.582	0.002	746.582	0.0015
															1530	0.064	747.07	0.002	747.07	0.002	747.07	0.0035	747.07	0.0045
															1531	0.06	747.559	0.004	747.559	0.001	747.559	0.0035	747.559	0.003
															1532	0.056	748.047	0.007	748.047	0.0025	748.047	0.0015	748.047	0.004
															1533	0.071	748.535	0.002	748.535	0.0035	748.535	0.002	748.535	0.0035
															1534	0.052	749.023	0.005	749.023	0.0025	749.023	0.0055	749.023	0.0025
															1535	0.063	749.512	0.0025	749.512	0.002	749.512	0.0025	749.512	0.003
															1536	0.064	750	0.003	750	0.002	750	0.0025	750	0.002
															1537	0.05	750.488	0.004	750.488	0.0035	750.488	0.004	750.488	0.0025
															1538	0.06	750.977	0.0045	750.977	0.001	750.977	0.0005	750.977	0.005
															1539	0.064	751.465	0.0025	751.465	0.0025	751.465	0.0045	751.465	0.0055
															1540	0.061	751.953	0.0035	751.953	0.004	751.953	0.0015	751.953	0.0055
															1541	0.059	752.441	0.0055	752.441	0.0025	752.441	0.002	752.441	0.0035
															1542	0.069	752.93	0.0035	752.93	0.002	752.93	0.0035	752.93	0.0005
															1543	0.065	753.418	0.0045	753.418	0.001	753.418	0.001	753.418	0.003
															1544	0.065	753.906	0.0015	753.906	0.002	753.906	0.0025	753.906	0.003
															1545	0.068	754.395	0.0045	754.395	0.003	754.395	0.0035	754.395	0.0025
															1546	0.066	754.883	0.0075	754.883	0.0025	754.883	0.002	754.883	0.0045
															1547	0.062	755.371	0.0015	755.371	0.0035	755.371	0.0015	755.371	0.003
															1548	0.048	755.859	0.0025	755.859	0.0015	755.859	0.004	755.859	0.004
															1549	0.046	756.348	0.0015	756.348	0.002	756.348	0.005	756.348	0.003
															1550	0.051	756.836	0.003	756.836	0.0015	756.836	0.0025	756.836	0.004
															1551	0.043	757.324	0.005	757.324	0.0015	757.324	0.002	757.324	0.006
															1552	0.063	757.812	0.0015	757.812	0.003	757.812	0.0015	757.812	0.004
															1553	0.045	758.301	0.0045	758.301	0.0025	758.301	0.002	758.301	0.003
															1554	0.061	758.789	0.004	758.789	0.003	758.789	0.004	758.789	0.004
															1555	0.052	759.277	0.002	759.277	0.003	759.277	0.0015	759.277	0.004
															1556	0.051	759.766	0.001	759.766	0.001	759.766	0.0035	759.766	0.004
															1557	0.06	760.254	0.005	760.254	0.002	760.254	0.002	760.254	0.0045
															1558	0.064	760.742	0.0015	760.742	0.002	760.742	0.002	760.742	0.004
															1559	0.049	761.23	0.007	761.23	0.0015	761.23	0.0025	761.23	0.0025
															1560	0.062	761.719	0.0015	761.719	0.0005	761.719	0.0025	761.719	0.0025
															1561	0.058	762.207	0.0045	762.207	0.0025	762.207	0.0015	762.207	0.0045
															1562	0.044	762.695	0.0025	762.695	0.003	762.695	0.001	762.695	0.0035
															1563	0.068	763.184	0.004	763.184	0.0035	763.184	0.0025	763.184	0.0035
															1564	0.05	763.672	0.002	763.672	0.002	763.672	0.003	763.672	0.002
															1565	0.054	764.16	0.003	764.16	0.002	764.16	0.0015	764.16	0.0045
															1566	0.057	764.648	0.0045	764.648	0.0035	764.648	0.0045	764.648	0.003
															1567	0.058	765.137	0.0065	765.137	0.003	765.137	0.0005	765.137	0.0035
															1568	0.058	765.625	0.0025	765.625	0.0025	765.625	0.0015	765.625	0.002
															1569	0.051	766.113	0.0015	766.113	0.0015	766.113	0.0025	766.113	0.003
															1570	0.047	766.602	0.002	766.602	0.0015	766.602	0.0015	766.602	0.0045
															1571	0.073	767.09	0.005	767.09	0.0015	767.09	0.0055	767.09	0.003
															1572	0.062	767.578	0.003	767.578	0.003	767.578	0.002	767.578	0.003
															1573	0.063	768.066	0.0045	768.066	0.001	768.066	0.003	768.066	0.004
															1574	0.066	768.555	0.006	768.555	0.004	768.555	0.001	768.555	0.003
															1575	0.047	769.043	0.0025	769.043	0.0015	769.043	0.002	769.043	0.005
															1576	0.056	769.531	0.0025	769.531	0.005	769.531	0.002	769.531	0.003
															1577	0.048	770.02	0.004	770.02	0.002	770.02	0.0025	770.02	0.005
															1578	0.051	770.508	0.0015	770.508	0.0015	770.508	0.0025	770.508	0.0005
															1579	0.052	770.996	0.004	770.996	0.0015	770.996	0.002	770.996	0.004
															1580	0.055	771.484	0.002	771.484	0.002	771.484	0.0035	771.484	0.004
															1581	0.061	771.973	0.007	771.973	0.001	771.973	0.001	771.973	0.003
															1582	0.048	772.461	0.005	772.461	0.0015	772.461	0.001	772.461	0.002
															1583	0.051	772.949	0.0025	772.949	0.0035	772.949	0	772.949	0.0045
															1584	0.054	773.438	0.004	773.438	0.0025	773.438	0.001	773.438	0.003
															1585	0.055	773.926	0.001	773.926	0.003	773.926	0.0025	773.926	0.002
															1586	0.05	774.414	0.0045	774.414	0.003	774.414	0.001	774.414	0.002
															1587	0.059	774.902	0.0045	774.902	0.0025	774.902	0.0045	774.902	0.002
															1588	0.048	775.391	0.0045	775.391	0.0035	775.391	0.0015	775.391	0.003
															1589	0.057	775.879	0.0075	775.879	0.0025	775.879	0.001	775.879	0.003
															1590	0.052	776.367	0.0025	776.367	0.0025	776.367	0.001	776.367	0.005
															1591	0.071	776.855	0.004	776.855	0.0025	776.855	0.0035	776.855	0.003
															1592	0.051	777.344	0.004	777.344	0.0025	777.344	0.0005	777.344	0.0025
															1593	0.048	777.832	0.0045	777.832	0.0035	777.832	0.001	777.832	0.0035
															1594	0.052	778.32	0.003	778.32	0.002	778.32	0.004	778.32	0.004
															1595	0.062	778.809	0.004	778.809	0.002	778.809	0.003	778.809	0.003
															1596	0.069	779.297	0.0035	779.297	0.0045	779.297	0.002	779.297	0.0035
															1597	0.052	779.785	0.0045	779.785	0.0015	779.785	0.0015	779.785	0.0045
															1598	0.048	780.273	0.0035	780.273	0.002	780.273	0.0025	780.273	0.003
															1599	0.06	780.762	0.0055	780.762	0.0005	780.762	0.0025	780.762	0.002
															1600	0.058	781.25	0.005	781.25	0.0015	781.25	0.002	781.25	0.004
															1601	0.051	781.738	0.0025	781.738	0.001	781.738	0.0005	781.738	0.004
															1602	0.051	782.227	0.00050025	782.227	0.003	782.227	0.003	782.227	0.0015
															1603	0.061	782.715	0.001	782.715	0.002	782.715	0.002	782.715	0.0045
															1604	0.065	783.203	0.002	783.203	0.0005	783.203	0.003	783.203	0.003
															1605	0.047	783.691	0.006	783.691	0.0025	783.691	0.0025	783.691	0.0035
															1606	0.056	784.18	0.004	784.18	0.0015	784.18	0.004	784.18	0.0015
															1607	0.047	784.668	0.003	784.668	0.0015	784.668	0.0015	784.668	0.0015
															1608	0.07	785.156	0.004	785.156	0.004	785.156	0.0025	785.156	0.0035
															1609	0.053	785.645	0.004	785.645	0.003	785.645	0.003	785.645	0.005
															1610	0.053	786.133	0.003	786.133	0.001	786.133	0.001	786.133	0.003
															1611	0.066	786.621	0.0025	786.621	0.002	786.621	0.002	786.621	0.0035
															1612	0.066	787.109	0.0025	787.109	0.004	787.109	0.0035	787.109	0.001
															1613	0.06	787.598	0.004	787.598	0.002	787.598	0.0015	787.598	0.004
															1614	0.052	788.086	0.002	788.086	0.002	788.086	0.0035	788.086	0.0035
															1615	0.075	788.574	0.0025	788.574	0.0025	788.574	0.004	788.574	0.004
															1616	0.049	789.062	0.0025	789.062	0.0025	789.062	0.0035	789.062	0.0035
															1617	0.056	789.551	0.0025	789.551	0.003	789.551	0.0025	789.551	0.001
															1618	0.058	790.039	0.0025	790.039	0.0015	790.039	0.002	790.039	0.001
															1619	0.06	790.527	0.0065	790.527	0.0025	790.527	0.0015	790.527	0.0025
															1620	0.051	791.016	0.0025	791.016	0.003	791.016	0.0015	791.016	0.003
															1621	0.061	791.504	0.004	791.504	0.004	791.504	0.0015	791.504	0.004
															1622	0.058	791.992	0.004	791.992	0.001	791.992	0.0005	791.992	0.0015
															1623	0.053	792.48	0.003	792.48	0.002	792.48	0.002	792.48	0.0035
															1624	0.056	792.969	0.006	792.969	0.0025	792.969	0.002	792.969	0.0045
															1625	0.074	793.457	0.0065	793.457	0.003	793.457	0.0015	793.457	0.0025
															1626	0.054	793.945	0.0015	793.945	0.003	793.945	0.0035	793.945	0.0055
															1627	0.042	794.434	0.002	794.434	0.001	794.434	0.002	794.434	0.003
															1628	0.054	794.922	0.002	794.922	0.0015	794.922	0.0035	794.922	0.002
															1629	0.044	795.41	0.0045	795.41	0.003	795.41	0.001	795.41	0.003
															1630	0.054	795.898	0.0025	795.898	0.0015	795.898	0.002	795.898	0.0015
															1631	0.057	796.387	0.004	796.387	0.003	796.387	0.0005	796.387	0.0035
															1632	0.062	796.875	0.0025	796.875	0.003	796.875	0.005	796.875	0.0015
															1633	0.061	797.363	0.0065	797.363	0.0015	797.363	0.0035	797.363	0.0025
															1634	0.05	797.852	0.0035	797.852	0.0025	797.852	0.0015	797.852	0.002
															1635	0.048	798.34	0.0045	798.34	0.003	798.34	0.0015	798.34	0.004
															1636	0.046	798.828	0.005	798.828	0.001	798.828	0.0025	798.828	0.003
															1637	0.037	799.316	0.003	799.316	0.0035	799.316	0.001	799.316	0.004
															1638	0.063	799.805	0.005	799.805	0.002	799.805	0.0025	799.805	0.002
															1639	0.053	800.293	0.0045	800.293	0.002	800.293	0.0015	800.293	0.0015
															1640	0.048	800.781	0.005	800.781	0.0025	800.781	0.002	800.781	0.005
															1641	0.06	801.27	0.004	801.27	0.0005	801.27	0.0025	801.27	0.0045
															1642	0.044	801.758	0.0035	801.758	0.002	801.758	0.0035	801.758	0.003
															1643	0.053	802.246	0.004	802.246	0.002	802.246	0.002	802.246	0.0045
															1644	0.05	802.734	0.00050025	802.734	0.002	802.734	0.0025	802.734	0.0025
															1645	0.045	803.223	0.003	803.223	0.002	803.223	0.0015	803.223	0.0015
															1646	0.046	803.711	0.003	803.711	0.001	803.711	0.0025	803.711	0.0045
															1647	0.052	804.199	0.0035	804.199	0.0025	804.199	0.004	804.199	0.005
															1648	0.044	804.688	0.0065	804.688	0.0035	804.688	0.0025	804.688	0.0075
															1649	0.057	805.176	0.005	805.176	0.0025	805.176	0.002	805.176	0.0035
															1650	0.051	805.664	0.0045	805.664	0.002	805.664	0.0025	805.664	0.003
															1651	0.053	806.152	0.004	806.152	0.002	806.152	0.001	806.152	0.003
															1652	0.042	806.641	0.002	806.641	0.0015	806.641	0.0025	806.641	0.004
															1653	0.05	807.129	0.0035	807.129	0.0025	807.129	0.001	807.129	0.005
															1654	0.052	807.617	0.0045	807.617	0.0005	807.617	0.0025	807.617	0.005
															1655	0.057	808.105	0.0045	808.105	0.0025	808.105	0.0025	808.105	0.004
															1656	0.059	808.594	0.004	808.594	0.0005	808.594	0.0005	808.594	0.005
															1657	0.057	809.082	0.002	809.082	0.004	809.082	0.0015	809.082	0.003
															1658	0.039	809.57	0.003	809.57	0.001	809.57	0.0025	809.57	0.0045
															1659	0.057	810.059	0.0025	810.059	0.0035	810.059	0.003	810.059	0.0045
															1660	0.049	810.547	0.003	810.547	0.0005	810.547	0.002	810.547	0.003
															1661	0.044	811.035	0.0035	811.035	0.001	811.035	0.0025	811.035	0.0035
															1662	0.054	811.523	0.002	811.523	0.002	811.523	0.0025	811.523	0.002
															1663	0.062	812.012	0.003	812.012	0.0015	812.012	0.002	812.012	0.0055
															1664	0.049	812.5	0.004	812.5	0.0045	812.5	0.001	812.5	0.004
															1665	0.055	812.988	0.001	812.988	0.002	812.988	0.003	812.988	0.004
															1666	0.047	813.477	0.0035	813.477	0.001	813.477	0.003	813.477	0.004
															1667	0.053	813.965	0.0025	813.965	0.003	813.965	0.0025	813.965	0.0015
															1668	0.063	814.453	0.004	814.453	0.002	814.453	0.0035	814.453	0.0035
															1669	0.046	814.941	0.004	814.941	0.004	814.941	0.001	814.941	0.003
															1670	0.048	815.43	0.0035	815.43	0.002	815.43	0.0025	815.43	0.0035
															1671	0.056	815.918	0.0035	815.918	0.0015	815.918	0.001	815.918	0.0035
															1672	0.058	816.406	0.0045	816.406	0.0015	816.406	0.0035	816.406	0.002
															1673	0.048	816.895	0.0055	816.895	0.002	816.895	0.0005	816.895	0.0055
															1674	0.049	817.383	0.0035	817.383	0.003	817.383	0.004	817.383	0.0015
															1675	0.046	817.871	0.0045	817.871	0.001	817.871	0.002	817.871	0.0025
															1676	0.042	818.359	0.0025	818.359	0.0025	818.359	0.002	818.359	0.0055
															1677	0.04	818.848	0.0065	818.848	0.0015	818.848	0.002	818.848	0.004
															1678	0.05	819.336	0.005	819.336	0.0025	819.336	0.0015	819.336	0.004
															1679	0.055	819.824	0.006	819.824	0.0025	819.824	0.003	819.824	0.0035
															1680	0.06	820.312	0.003	820.312	0.0015	820.312	0.002	820.312	0.0025
															1681	0.053	820.801	0.008	820.801	0.001	820.801	0.001	820.801	0.0025
															1682	0.067	821.289	0.003	821.289	0.002	821.289	0.002	821.289	0.001
															1683	0.054	821.777	0.0035	821.777	0.0015	821.777	0.003	821.777	0.0025
															1684	0.05	822.266	0.0035	822.266	0.0015	822.266	0.0015	822.266	0.0045
															1685	0.063	822.754	0.0025	822.754	0.001	822.754	0.0015	822.754	0.0035
															1686	0.057	823.242	0.003	823.242	0.001	823.242	0.0005	823.242	0.0025
															1687	0.032	823.73	0.0025	823.73	0.002	823.73	0.003	823.73	0.0035
															1688	0.04	824.219	0.0035	824.219	0.0045	824.219	0.0025	824.219	0.005
															1689	0.053	824.707	0.005	824.707	0.0005	824.707	0.0005	824.707	0.003
															1690	0.039	825.195	0.0025	825.195	0.0015	825.195	0.002	825.195	0.004
															1691	0.048	825.684	0.0025	825.684	0.001	825.684	0.0035	825.684	0.0035
															1692	0.044	826.172	0.003	826.172	0.001	826.172	0.0025	826.172	0.002
															1693	0.047	826.66	0.0025	826.66	0.0035	826.66	0.0035	826.66	0.0015
															1694	0.049	827.148	0.003	827.148	0.002	827.148	0.001	827.148	0.0035
															1695	0.048	827.637	0.005	827.637	0.0015	827.637	0.0015	827.637	0.004
															1696	0.054	828.125	0.004	828.125	0.0025	828.125	0.001	828.125	0.002
															1697	0.046	828.613	0.004	828.613	0.001	828.613	0.002	828.613	0.0025
															1698	0.041	829.102	0.004	829.102	0.002	829.102	0.0025	829.102	0.004
															1699	0.043	829.59	0.0045	829.59	0.001	829.59	0.001	829.59	0.0035
															1700	0.048	830.078	0.0045	830.078	0.0015	830.078	0.004	830.078	0.004
															1701	0.044	830.566	0.0025	830.566	0.0035	830.566	0.002	830.566	0.002
															1702	0.048	831.055	0.0035	831.055	0.002	831.055	0.0015	831.055	0.001
															1703	0.047	831.543	0.004	831.543	0.003	831.543	0.0025	831.543	0.0015
															1704	0.058	832.031	0.002	832.031	0.0015	832.031	0.0025	832.031	0.0025
															1705	0.062	832.52	0.005	832.52	0.002	832.52	0.0015	832.52	0.0055
															1706	0.058	833.008	0.003	833.008	0.001	833.008	0.003	833.008	0.003
															1707	0.065	833.496	0.0045	833.496	0.0015	833.496	0	833.496	0.0045
															1708	0.044	833.984	0.0035	833.984	0.0015	833.984	0.0015	833.984	0.0025
															1709	0.051	834.473	0.003	834.473	0.0035	834.473	0.002	834.473	0.0025
															1710	0.05	834.961	0.003	834.961	0.002	834.961	0.0025	834.961	0.002
															1711	0.048	835.449	0.005	835.449	0.0035	835.449	0.0025	835.449	0.0015
															1712	0.049	835.938	0.0055	835.938	0.002	835.938	0.003	835.938	0.004
															1713	0.042	836.426	0.0025	836.426	0.0045	836.426	0.0035	836.426	0.002
															1714	0.06	836.914	0.002	836.914	0.0025	836.914	0.0015	836.914	0.003
															1715	0.049	837.402	0.0015	837.402	0.0025	837.402	0.001	837.402	0.004
															1716	0.054	837.891	0.0025	837.891	0.003	837.891	0.0005	837.891	0.002
															1717	0.046	838.379	0.003	838.379	0.0035	838.379	0.0025	838.379	0.003
															1718	0.04	838.867	0.005	838.867	0.0035	838.867	0.001	838.867	0.0035
															1719	0.051	839.355	0.0025	839.355	0.003	839.355	0.002	839.355	0.003
															1720	0.049	839.844	0.0035	839.844	0.001	839.844	0	839.844	0.0035
															1721	0.038	840.332	0.0015	840.332	0.0015	840.332	0.0025	840.332	0.005
															1722	0.047	840.82	0.0035	840.82	0.0015	840.82	0.0015	840.82	0.0035
															1723	0.041	841.309	0.0055	841.309	0.0015	841.309	0.0015	841.309	0.0025
															1724	0.045	841.797	0.0025	841.797	0.003	841.797	0.002	841.797	0.003
															1725	0.055	842.285	0.002	842.285	0.003	842.285	0.001	842.285	0.0025
															1726	0.047	842.773	0.003	842.773	0.001	842.773	0.003	842.773	0.003
															1727	0.053	843.262	0.004	843.262	0.004	843.262	0.001	843.262	0.002
															1728	0.043	843.75	0.002	843.75	0.0025	843.75	0.002	843.75	0.0045
															1729	0.064	844.238	0.0035	844.238	0.0015	844.238	0.002	844.238	0.004
															1730	0.056	844.727	0.0025	844.727	0.001	844.727	0.0015	844.727	0.003
															1731	0.051	845.215	0.005	845.215	0.001	845.215	0.0015	845.215	0.004
															1732	0.056	845.703	0.005	845.703	0.0005	845.703	0.002	845.703	0.002
															1733	0.048	846.191	0.003	846.191	0.0025	846.191	0.0035	846.191	0.003
															1734	0.05	846.68	0.0045	846.68	0.0015	846.68	0.0035	846.68	0.0015
															1735	0.04	847.168	0.0025	847.168	0.0015	847.168	0.0005	847.168	0.0045
															1736	0.06	847.656	0.005	847.656	0.0025	847.656	0.001	847.656	0.003
															1737	0.045	848.145	0.0055	848.145	0.0015	848.145	0.001	848.145	0.0015
															1738	0.05	848.633	0.0045	848.633	0.003	848.633	0.0025	848.633	0.0025
															1739	0.042	849.121	0.00050025	849.121	0.002	849.121	0.001	849.121	0.002
															1740	0.051	849.609	0.003	849.609	0.0005	849.609	0.002	849.609	0.004
															1741	0.054	850.098	0.003	850.098	0.002	850.098	0.002	850.098	0.0015
															1742	0.05	850.586	0.0035	850.586	0.001	850.586	0.0015	850.586	0.005
															1743	0.052	851.074	0.005	851.074	0.0015	851.074	0.002	851.074	0.0045
															1744	0.041	851.562	0.0045	851.562	0.0005	851.562	0.003	851.562	0.003
															1745	0.045	852.051	0.0035	852.051	0.002	852.051	0.0035	852.051	0.005
															1746	0.049	852.539	0.0045	852.539	0.002	852.539	0.002	852.539	0.0025
															1747	0.053	853.027	0.0025	853.027	0.0015	853.027	0.0005	853.027	0.001
															1748	0.05	853.516	0.0055	853.516	0.002	853.516	0.003	853.516	0.004
															1749	0.056	854.004	0.003	854.004	0.002	854.004	0.0025	854.004	0.0015
															1750	0.046	854.492	0.006	854.492	0.0015	854.492	0.001	854.492	0.0055
															1751	0.051	854.98	0.0025	854.98	0.001	854.98	0.0035	854.98	0.0025
															1752	0.043	855.469	0.0045	855.469	0.0025	855.469	0.002	855.469	0.0055
															1753	0.047	855.957	0.003	855.957	0.0005	855.957	0.0045	855.957	0.005
															1754	0.044	856.445	0.0035	856.445	0.0015	856.445	0.0015	856.445	0.0045
															1755	0.036	856.934	0.001	856.934	0.0005	856.934	0.0025	856.934	0.0035
															1756	0.032	857.422	0.003	857.422	0.004	857.422	0.0015	857.422	0.0025
															1757	0.047	857.91	0.0045	857.91	0.003	857.91	0.0025	857.91	0.0015
															1758	0.057	858.398	0.004	858.398	0.003	858.398	0.001	858.398	0.003
															1759	0.046	858.887	0.004	858.887	0.0015	858.887	0.003	858.887	0
															1760	0.051	859.375	0.0025	859.375	0.0015	859.375	0.003	859.375	0.0045
															1761	0.042	859.863	0.002	859.863	0.002	859.863	0.001	859.863	0.003
															1762	0.054	860.352	0.004	860.352	0.001	860.352	0.0015	860.352	0.0035
															1763	0.046	860.84	0.0035	860.84	0.001	860.84	0.002	860.84	0.006
															1764	0.046	861.328	0.0075	861.328	0.002	861.328	0.001	861.328	0.003
															1765	0.058	861.816	0.003	861.816	0.0025	861.816	0.001	861.816	0.004
															1766	0.04	862.305	0.003	862.305	0.001	862.305	0.0025	862.305	0.0005
															1767	0.047	862.793	0.003	862.793	0.0015	862.793	0.003	862.793	0.004
															1768	0.038	863.281	0.0065	863.281	0.001	863.281	0.003	863.281	0
															1769	0.044	863.77	0.0045	863.77	0.0015	863.77	0.0015	863.77	0.003
															1770	0.055	864.258	0.0045	864.258	0.0025	864.258	0.001	864.258	0.0015
															1771	0.051	864.746	0.004	864.746	0.001	864.746	0.0005	864.746	0.003
															1772	0.041	865.234	0.0045	865.234	0.0015	865.234	0.003	865.234	0.0025
															1773	0.047	865.723	0.003	865.723	0.0005	865.723	0.0025	865.723	0.0025
															1774	0.042	866.211	0.0035	866.211	0.0015	866.211	0.002	866.211	0.0025
															1775	0.047	866.699	0.0035	866.699	0.003	866.699	0.003	866.699	0.0015
															1776	0.048	867.188	0.003	867.188	0.0005	867.188	0.002	867.188	0.0035
															1777	0.041	867.676	0.002	867.676	0.0035	867.676	0.001	867.676	0.0035
															1778	0.044	868.164	0.0025	868.164	0.001	868.164	0.0025	868.164	0.0025
															1779	0.047	868.652	0.004	868.652	0.002	868.652	0.0035	868.652	0.003
															1780	0.034	869.141	0.001	869.141	0.002	869.141	0.002	869.141	0.003
															1781	0.052	869.629	0.002	869.629	0.001	869.629	0.0025	869.629	0.006
															1782	0.042	870.117	0.0025	870.117	0.002	870.117	0.002	870.117	0.003
															1783	0.052	870.605	0.0045	870.605	0.0015	870.605	0.0035	870.605	0.0015
															1784	0.046	871.094	0.002	871.094	0.001	871.094	0.001	871.094	0.0035
															1785	0.045	871.582	0.0015	871.582	0.002	871.582	0.003	871.582	0.0025
															1786	0.038	872.07	0.002	872.07	0.0005	872.07	0.0025	872.07	0.004
															1787	0.051	872.559	0.004	872.559	0.0025	872.559	0.003	872.559	0.0025
															1788	0.045	873.047	0.0035	873.047	0.004	873.047	0.002	873.047	0.0015
															1789	0.039	873.535	0.004	873.535	0.001	873.535	0.0025	873.535	0.003
															1790	0.058	874.023	0.0045	874.023	0.004	874.023	0.003	874.023	0.006
															1791	0.044	874.512	0.0045	874.512	0.0025	874.512	0.0015	874.512	0.0035
															1792	0.045	875	0.003	875	0.001	875	0.004	875	0.0015
															1793	0.039	875.488	0.006	875.488	0.002	875.488	0.003	875.488	0.003
															1794	0.049	875.977	0.0035	875.977	0.0015	875.977	0.0015	875.977	0.003
															1795	0.048	876.465	0.0015	876.465	0.003	876.465	0.0025	876.465	0.0035
															1796	0.052	876.953	0.005	876.953	0.0015	876.953	0.004	876.953	0.0025
															1797	0.046	877.441	0.004	877.441	0.0015	877.441	0.003	877.441	0.0025
															1798	0.038	877.93	0.002	877.93	0.003	877.93	0	877.93	0.003
															1799	0.053	878.418	0.002	878.418	0.0045	878.418	0.003	878.418	0.0035
															1800	0.042	878.906	0.003	878.906	0.0025	878.906	0.003	878.906	0.003
															1801	0.048	879.395	0.004	879.395	0.0035	879.395	0.0015	879.395	0.005
															1802	0.054	879.883	0.004	879.883	0.003	879.883	0.0015	879.883	0.002
															1803	0.051	880.371	0.0015	880.371	0.0015	880.371	0.003	880.371	0.002
															1804	0.042	880.859	0.0025	880.859	0.0015	880.859	0.004	880.859	0.002
															1805	0.048	881.348	0.0035	881.348	0.0025	881.348	0.002	881.348	0.0025
															1806	0.045	881.836	0.0065	881.836	0.0035	881.836	0.002	881.836	0.003
															1807	0.05	882.324	0.002	882.324	0.0015	882.324	0.003	882.324	0.0055
															1808	0.05	882.812	0.002	882.812	0.0015	882.812	0.001	882.812	0.001
															1809	0.042	883.301	0.004	883.301	0.002	883.301	0.0025	883.301	0.0015
															1810	0.055	883.789	0.003	883.789	0.0025	883.789	0.002	883.789	0.003
															1811	0.053	884.277	0.0025	884.277	0.004	884.277	0.0015	884.277	0.0025
															1812	0.042	884.766	0.005	884.766	0.003	884.766	0.0005	884.766	0.0035
															1813	0.037	885.254	0.002	885.254	0	885.254	0.002	885.254	0.003
															1814	0.038	885.742	0.003	885.742	0.002	885.742	0.0035	885.742	0.0045
															1815	0.046	886.23	0.0025	886.23	0.0025	886.23	0.0015	886.23	0.0035
															1816	0.045	886.719	0.0015	886.719	0.002	886.719	0.002	886.719	0.0025
															1817	0.057	887.207	0.004	887.207	0.002	887.207	0.0035	887.207	0.005
															1818	0.043	887.695	0.003	887.695	0.0015	887.695	0.002	887.695	0.0025
															1819	0.049	888.184	0.003	888.184	0.003	888.184	0.002	888.184	0.0035
															1820	0.036	888.672	0.0035	888.672	0.001	888.672	0.0025	888.672	0.0035
															1821	0.046	889.16	0.004	889.16	0.003	889.16	0.0015	889.16	0.0025
															1822	0.035	889.648	0.001	889.648	0.001	889.648	0.0005	889.648	0.0035
															1823	0.056	890.137	0.0015	890.137	0.002	890.137	0.0035	890.137	0.004
															1824	0.043	890.625	0.006	890.625	0.0025	890.625	0.0035	890.625	0.0045
															1825	0.05	891.113	0.003	891.113	0.0015	891.113	0.001	891.113	0.0035
															1826	0.057	891.602	0.002	891.602	0.0005	891.602	0.0005	891.602	0.004
															1827	0.047	892.09	0.004	892.09	0.002	892.09	0.001	892.09	0.0015
															1828	0.044	892.578	0.005	892.578	0.001	892.578	0.0015	892.578	0.0035
															1829	0.042	893.066	0.0035	893.066	0.001	893.066	0.0035	893.066	0.0055
															1830	0.043	893.555	0.005	893.555	0.003	893.555	0.003	893.555	0.003
															1831	0.043	894.043	0.0015	894.043	0.002	894.043	0.002	894.043	0.004
															1832	0.058	894.531	0.0015	894.531	0.001	894.531	0.003	894.531	0.0035
															1833	0.046	895.02	0.0015	895.02	0.002	895.02	0.0015	895.02	0.004
															1834	0.054	895.508	0.0035	895.508	0.002	895.508	0.0025	895.508	0.0035
															1835	0.053	895.996	0.0045	895.996	0.0015	895.996	0.0015	895.996	0.006
															1836	0.034	896.484	0.004	896.484	0.0025	896.484	0.001	896.484	0.0015
															1837	0.037	896.973	0.0045	896.973	0.0035	896.973	0.0015	896.973	0.0035
															1838	0.044	897.461	0	897.461	0.001	897.461	0.0025	897.461	0.0015
															1839	0.045	897.949	0.0035	897.949	0.0025	897.949	0.001	897.949	0.0015
															1840	0.046	898.438	0.004	898.438	0.003	898.438	0.002	898.438	0.0035
															1841	0.055	898.926	0.0035	898.926	0.0025	898.926	0.0045	898.926	0.0015
															1842	0.052	899.414	0.005	899.414	0.001	899.414	0.002	899.414	0.0015
															1843	0.049	899.902	0.002	899.902	0.0035	899.902	0.001	899.902	0.0025
															1844	0.043	900.391	0.0025	900.391	0.0025	900.391	0.002	900.391	0.004
															1845	0.04	900.879	0.004	900.879	0.0005	900.879	0.0045	900.879	0.0045
															1846	0.047	901.367	0.005	901.367	0.001	901.367	0.001	901.367	0.0045
															1847	0.046	901.855	0.005	901.855	0.0005	901.855	0.0055	901.855	0.004
															1848	0.049	902.344	0.0015	902.344	0.0025	902.344	0.002	902.344	0.003
															1849	0.045	902.832	0.0025	902.832	0.0025	902.832	0.002	902.832	0.002
															1850	0.056	903.32	0.005	903.32	0.002	903.32	0.0025	903.32	0.0025
															1851	0.047	903.809	0.0015	903.809	0.0015	903.809	0.0025	903.809	0.0035
															1852	0.035	904.297	0.003	904.297	0.002	904.297	0.0025	904.297	0.005
															1853	0.05	904.785	0.0045	904.785	0.002	904.785	0.001	904.785	0.0025
															1854	0.039	905.273	0.0045	905.273	0.0045	905.273	0.002	905.273	0.003
															1855	0.054	905.762	0.001	905.762	0.0025	905.762	0.0025	905.762	0.004
															1856	0.04	906.25	0.0015	906.25	0.0015	906.25	0.0035	906.25	0.0045
															1857	0.048	906.738	0.0025	906.738	0.003	906.738	0.004	906.738	0.0065
															1858	0.042	907.227	0.0045	907.227	0.0025	907.227	0.0015	907.227	0.0035
															1859	0.049	907.715	0.0035	907.715	0.0025	907.715	0.0025	907.715	0.0005
															1860	0.049	908.203	0.005	908.203	0.002	908.203	0.0025	908.203	0.002
															1861	0.039	908.691	0.005	908.691	0.0025	908.691	0.002	908.691	0.0045
															1862	0.053	909.18	0.004	909.18	0.0035	909.18	0.001	909.18	0.004
															1863	0.046	909.668	0.005	909.668	0.0025	909.668	0.0015	909.668	0.003
															1864	0.04	910.156	0.006	910.156	0.001	910.156	0.0045	910.156	0.003
															1865	0.043	910.645	0.0045	910.645	0.0015	910.645	0.0045	910.645	0.003
															1866	0.049	911.133	0.003	911.133	0.001	911.133	0.002	911.133	0.0025
															1867	0.034	911.621	0.005	911.621	0.0015	911.621	0.003	911.621	0.0055
															1868	0.047	912.109	0.0045	912.109	0.002	912.109	0.0005	912.109	0.0035
															1869	0.041	912.598	0.002	912.598	0.0025	912.598	0.0015	912.598	0.0035
															1870	0.053	913.086	0.003	913.086	0.0015	913.086	0.0025	913.086	0.0025
															1871	0.045	913.574	0.004	913.574	0.001	913.574	0.0025	913.574	0.0045
															1872	0.038	914.062	0.004	914.062	0.003	914.062	0.0025	914.062	0.0035
															1873	0.042	914.551	0.0065	914.551	0.002	914.551	0.0005	914.551	0.004
															1874	0.053	915.039	0.003	915.039	0.0005	915.039	0.0025	915.039	0.003
															1875	0.039	915.527	0.0035	915.527	0.0015	915.527	0.002	915.527	0.0025
															1876	0.042	916.016	0.002	916.016	0.003	916.016	0.0005	916.016	0.0025
															1877	0.045	916.504	0.0045	916.504	0.0045	916.504	0.0025	916.504	0.003
															1878	0.036	916.992	0.0035	916.992	0.0025	916.992	0.0025	916.992	0.004
															1879	0.052	917.48	0.0025	917.48	0.0025	917.48	0.002	917.48	0.002
															1880	0.046	917.969	0.0035	917.969	0.0035	917.969	0.002	917.969	0.003
															1881	0.056	918.457	0.0035	918.457	0.0005	918.457	0.0015	918.457	0.005
															1882	0.046	918.945	0.006	918.945	0.003	918.945	0.003	918.945	0.0035
															1883	0.055	919.434	0.003	919.434	0.0025	919.434	0.003	919.434	0.0055
															1884	0.052	919.922	0.005	919.922	0.0025	919.922	0.001	919.922	0.0015
															1885	0.036	920.41	0.0025	920.41	0.002	920.41	0.0025	920.41	0.0045
															1886	0.041	920.898	0.0025	920.898	0.001	920.898	0.002	920.898	0.004
															1887	0.063	921.387	0.0015	921.387	0.004	921.387	0.003	921.387	0.0045
															1888	0.044	921.875	0.003	921.875	0.0025	921.875	0.0025	921.875	0.0045
															1889	0.047	922.363	0.002	922.363	0.001	922.363	0.004	922.363	0.0035
															1890	0.056	922.852	0.002	922.852	0.002	922.852	0.0035	922.852	0.004
															1891	0.048	923.34	0.0035	923.34	0.0025	923.34	0.002	923.34	0.0025
															1892	0.039	923.828	0.0025	923.828	0.003	923.828	0.005	923.828	0.005
															1893	0.042	924.316	0.004	924.316	0.0015	924.316	0.002	924.316	0.002
															1894	0.036	924.805	0.004	924.805	0.0015	924.805	0.0035	924.805	0.0015
															1895	0.033	925.293	0.00050025	925.293	0.002	925.293	0.0025	925.293	0.0035
															1896	0.044	925.781	0.0035	925.781	0.0025	925.781	0.001	925.781	0.0015
															1897	0.047	926.27	0.003	926.27	0.0025	926.27	0.0005	926.27	0.0035
															1898	0.048	926.758	0.004	926.758	0.001	926.758	0.0025	926.758	0.004
															1899	0.053	927.246	0.0035	927.246	0.0025	927.246	0.0015	927.246	0.004
															1900	0.047	927.734	0.004	927.734	0.003	927.734	0.003	927.734	0.0065
															1901	0.048	928.223	0.0025	928.223	0.0005	928.223	0.0015	928.223	0.004
															1902	0.044	928.711	0.004	928.711	0.0015	928.711	0.005	928.711	0.0045
															1903	0.039	929.199	0.005	929.199	0.0025	929.199	0.002	929.199	0.008
															1904	0.041	929.688	0.0045	929.688	0.003	929.688	0.003	929.688	0.003
															1905	0.046	930.176	0.0025	930.176	0.002	930.176	0.002	930.176	0.002
															1906	0.034	930.664	0.004	930.664	0.0015	930.664	0.003	930.664	0.002
															1907	0.052	931.152	0.003	931.152	0.002	931.152	0.0015	931.152	0.0055
															1908	0.031	931.641	0.004	931.641	0.0005	931.641	0.001	931.641	0.0045
															1909	0.054	932.129	0.002	932.129	0.0025	932.129	0.004	932.129	0.0025
															1910	0.058	932.617	0.003	932.617	0.0005	932.617	0.002	932.617	0.003
															1911	0.05	933.105	0.0045	933.105	0.0025	933.105	0.001	933.105	0.0055
															1912	0.047	933.594	0.002	933.594	0.001	933.594	0.0025	933.594	0.004
															1913	0.056	934.082	0.003	934.082	0.0015	934.082	0.0025	934.082	0.0045
															1914	0.045	934.57	0.0065	934.57	0.0025	934.57	0.0015	934.57	0.002
															1915	0.041	935.059	0.007	935.059	0.0025	935.059	0.0015	935.059	0.003
															1916	0.045	935.547	0.0065	935.547	0.003	935.547	0.004	935.547	0.003
															1917	0.042	936.035	0.003	936.035	0.0015	936.035	0.003	936.035	0.003
															1918	0.037	936.523	0.0045	936.523	0.0025	936.523	0.0025	936.523	0.0035
															1919	0.035	937.012	0.0035	937.012	0.002	937.012	0.002	937.012	0.003
															1920	0.04	937.5	0.005	937.5	0.0005	937.5	0.0015	937.5	0.0035
															1921	0.032	937.988	0.007	937.988	0.001	937.988	0.0025	937.988	0.004
															1922	0.043	938.477	0.0015	938.477	0.0025	938.477	0.0025	938.477	0.004
															1923	0.054	938.965	0.0045	938.965	0.0035	938.965	0.002	938.965	0.004
															1924	0.033	939.453	0.0035	939.453	0.001	939.453	0.002	939.453	0.002
															1925	0.047	939.941	0.003	939.941	0.003	939.941	0.003	939.941	0.0045
															1926	0.034	940.43	0.0025	940.43	0.001	940.43	0.003	940.43	0.0035
															1927	0.045	940.918	0.005	940.918	0.0015	940.918	0.0015	940.918	0.0045
															1928	0.049	941.406	0.004	941.406	0	941.406	0.0005	941.406	0.003
															1929	0.036	941.895	0.004	941.895	0.0035	941.895	0.004	941.895	0.0035
															1930	0.042	942.383	0.004	942.383	0.0025	942.383	0.0015	942.383	0.003
															1931	0.042	942.871	0.005	942.871	0.003	942.871	0.0025	942.871	0.003
															1932	0.045	943.359	0.006	943.359	0.003	943.359	0.0025	943.359	0.0035
															1933	0.04	943.848	0.003	943.848	0.0015	943.848	0.0015	943.848	0.0025
															1934	0.038	944.336	0.0025	944.336	0.0035	944.336	0.0045	944.336	0.003
															1935	0.047	944.824	0.0035	944.824	0.0005	944.824	0.0015	944.824	0.004
															1936	0.039	945.312	0.002	945.312	0.0035	945.312	0.0015	945.312	0.003
															1937	0.04	945.801	0.002	945.801	0.003	945.801	0.003	945.801	0.004
															1938	0.04	946.289	0.0025	946.289	0.0035	946.289	0.002	946.289	0.0035
															1939	0.048	946.777	0.002	946.777	0.0035	946.777	0.002	946.777	0.0035
															1940	0.029	947.266	0.0035	947.266	0.0025	947.266	0.003	947.266	0.0045
															1941	0.039	947.754	0.0035	947.754	0.003	947.754	0	947.754	0.0025
															1942	0.038	948.242	0.0045	948.242	0	948.242	0.0015	948.242	0.004
															1943	0.041	948.73	0.0025	948.73	0.003	948.73	0.0015	948.73	0.003
															1944	0.043	949.219	0.001	949.219	0.0015	949.219	0.0015	949.219	0.0025
															1945	0.046	949.707	0.0045	949.707	0.002	949.707	0.002	949.707	0.0025
															1946	0.042	950.195	0.0025	950.195	0.002	950.195	0.0025	950.195	0.0035
															1947	0.04	950.684	0.002	950.684	0.0015	950.684	0.0025	950.684	0.003
															1948	0.038	951.172	0.007	951.172	0.001	951.172	0.0005	951.172	0.0025
															1949	0.055	951.66	0.002	951.66	0.002	951.66	0.0005	951.66	0.002
															1950	0.04	952.148	0.004	952.148	0.002	952.148	0.0015	952.148	0.005
															1951	0.037	952.637	0.0045	952.637	0.001	952.637	0.002	952.637	0.003
															1952	0.046	953.125	0.0025	953.125	0.0035	953.125	0.003	953.125	0.004
															1953	0.033	953.613	0.003	953.613	0.0025	953.613	0.0005	953.613	0.003
															1954	0.054	954.102	0.005	954.102	0.0015	954.102	0.0015	954.102	0.003
															1955	0.052	954.59	0.0025	954.59	0.0025	954.59	0.0025	954.59	0.0025
															1956	0.042	955.078	0.002	955.078	0.002	955.078	0.001	955.078	0.0055
															1957	0.037	955.566	0.005	955.566	0.0015	955.566	0.0015	955.566	0.006
															1958	0.043	956.055	0.0035	956.055	0.001	956.055	0.001	956.055	0.0035
															1959	0.037	956.543	0.0035	956.543	0.0045	956.543	0	956.543	0.003
															1960	0.043	957.031	0.004	957.031	0.003	957.031	0.002	957.031	0.0045
															1961	0.057	957.52	0.0065	957.52	0.0025	957.52	0.0035	957.52	0.003
															1962	0.035	958.008	0.0045	958.008	0.0015	958.008	0.002	958.008	0.004
															1963	0.039	958.496	0.0035	958.496	0.003	958.496	0.002	958.496	0.0045
															1964	0.04	958.984	0.003	958.984	0.002	958.984	0.0015	958.984	0.001
															1965	0.057	959.473	0.0035	959.473	0.0015	959.473	0.002	959.473	0.0015
															1966	0.044	959.961	0.0025	959.961	0.003	959.961	0.004	959.961	0.0025
															1967	0.042	960.449	0.0015	960.449	0.0025	960.449	0.002	960.449	0.003
															1968	0.031	960.938	0.0035	960.938	0.002	960.938	0.001	960.938	0.0045
															1969	0.042	961.426	0.001	961.426	0.002	961.426	0.0015	961.426	0.0025
															1970	0.046	961.914	0.0025	961.914	0.0015	961.914	0.0045	961.914	0.003
															1971	0.038	962.402	0.0035	962.402	0.002	962.402	0.002	962.402	0.003
															1972	0.038	962.891	0.004	962.891	0.001	962.891	0.0025	962.891	0.0045
															1973	0.048	963.379	0.0035	963.379	0.0025	963.379	0.0035	963.379	0.0005
															1974	0.036	963.867	0.004	963.867	0.0025	963.867	0.0025	963.867	0.0035
															1975	0.042	964.355	0.0025	964.355	0.0015	964.355	0.0015	964.355	0.0015
															1976	0.044	964.844	0.005	964.844	0.002	964.844	0.001	964.844	0.004
															1977	0.037	965.332	0.00050025	965.332	0	965.332	0.001	965.332	0.007
															1978	0.038	965.82	0.003	965.82	0.003	965.82	0.002	965.82	0.003
															1979	0.049	966.309	0.0045	966.309	0.0005	966.309	0.0015	966.309	0.0015
															1980	0.037	966.797	0.002	966.797	0.004	966.797	0.001	966.797	0.0025
															1981	0.043	967.285	0.0045	967.285	0.003	967.285	0.001	967.285	0.0035
															1982	0.052
															1983	0.038
															1984	0.039
															1985	0.044
															1986	0.035
															1987	0.038
															1988	0.038
															1989	0.041
															1990	0.045
															1991	0.039
															1992	0.043
															1993	0.04
															1994	0.046
															1995	0.053
															1996	0.042
[truncated: 1,651 more rows]

## Sheet: Figure.2d
Figure 2d
	Dsitance (um)	Surface potential (mV)	Dsitance (um)	Surface potential (mV)
	0	80.0769	0	81.267
	0.00977	79.9853	0.00977	80.5652
	0.01953	78.0628	0.01953	79.314
	0.0293	79.9853	0.0293	79.7412
	0.03906	78.49	0.03906	78.3374
	0.04883	78.9172	0.04883	78.3374
	0.05859	80.6872	0.05859	79.8633
	0.06836	80.5346	0.06836	79.6191
	0.07813	80.4431	0.07813	79.8022
	0.08789	80.9619	0.08789	79.4055
	0.09766	79.0393	0.09766	79.8328
	0.10742	80.26	0.10742	79.4665
	0.11719	80.5652	0.11719	80.1379
	0.12695	79.2529	0.12695	80.2295
	0.13672	78.8867	0.13672	80.4126
	0.14648	78.8257	0.14648	80.321
	0.15625	78.7341	0.15625	79.1614
	0.16602	78.7952	0.16602	79.2224
	0.17578	77.8796	0.17578	81.206
	0.18555	78.8867	0.18555	79.8022
	0.19531	79.1308	0.19531	79.7107
	0.20508	79.1614	0.20508	80.26
	0.21484	78.8562	0.21484	78.9172
	0.22461	79.436	0.22461	80.6567
	0.23438	80.1989	0.23438	79.1003
	0.24414	78.9477	0.24414	79.7717
	0.25391	79.436	0.25391	80.6262
	0.26367	78.0628	0.26367	79.5276
	0.27344	78.5205	0.27344	79.7412
	0.2832	77.605	0.2832	78.7647
	0.29297	78.8257	0.29297	79.5581
	0.30273	79.0088	0.30273	80.8398
	0.3125	78.429	0.3125	79.5276
	0.32227	79.7107	0.32227	78.9477
	0.33203	79.4971	0.33203	79.9243
	0.3418	78.551	0.3418	79.6802
	0.35156	77.1472	0.35156	79.7107
	0.36133	79.375	0.36133	78.7036
	0.37109	79.0088	0.37109	79.1308
	0.38086	79.1308	0.38086	79.1919
	0.39063	79.0698	0.39063	79.9548
	0.40039	77.9407	0.40039	79.5581
	0.41016	78.5815	0.41016	79.4971
	0.41992	79.6802	0.41992	79.0393
	0.42969	79.375	0.42969	78.9477
	0.43945	78.2764	0.43945	79.7412
	0.44922	78.0933	0.44922	79.0088
	0.45898	78.6121	0.45898	79.375
	0.46875	77.605	0.46875	79.1919
	0.47852	76.1707	0.47852	79.375
	0.48828	77.605	0.48828	78.6121
	0.49805	78.2459	0.49805	78.4595
	0.50781	77.5745	0.50781	79.2529
	0.51758	76.7505	0.51758	79.8022
	0.52734	76.8421	0.52734	78.551
	0.53711	76.9947	0.53711	79.314
	0.54688	76.7505	0.54688	79.8938
	0.55664	76.5369	0.55664	78.8257
	0.56641	76.6285	0.56641	80.8093
	0.57617	76.7505	0.57617	79.3445
	0.58594	75.896	0.58594	80.0159
	0.5957	75.9876	0.5957	78.7952
	0.60547	77.2693	0.60547	78.3374
	0.61523	75.3773	0.61523	80.1074
	0.625	75.6824	0.625	78.2764
	0.63477	78.1848	0.63477	79.314
	0.64453	76.4759	0.64453	79.6191
	0.6543	77.2083	0.6543	78.49
	0.66406	77.0252	0.66406	79.0698
	0.67383	76.9031	0.67383	79.0393
	0.68359	77.1778	0.68359	78.7036
	0.69336	77.3303	0.69336	78.4595
	0.70313	77.7271	0.70313	79.375
	0.71289	76.5979	0.71289	80.0159
	0.72266	76.659	0.72266	79.375
	0.73242	76.1097	0.73242	79.436
	0.74219	76.0791	0.74219	80.5346
	0.75195	75.3773	0.75195	79.1003
	0.76172	75.9876	0.76172	78.8257
	0.77148	76.9947	0.77148	79.1308
	0.78125	76.3843	0.78125	78.4595
	0.79102	75.835	0.79102	78.3984
	0.80078	76.6895	0.80078	78.4595
	0.81055	76.4759	0.81055	79.3445
	0.82031	76.3538	0.82031	79.5276
	0.83008	77.7881	0.83008	80.26
	0.83984	76.4148	0.83984	79.3445
	0.84961	76.1402	0.84961	79.375
	0.85937	75.1636	0.85937	79.9853
	0.86914	77.2388	0.86914	78.9477
	0.87891	74.95	0.87891	79.8022
	0.88867	76.9031	0.88867	79.314
	0.89844	76.2622	0.89844	80.321
	0.9082	76.5674	0.9082	80.1989
	0.91797	75.3773	0.91797	79.9548
	0.92773	76.4454	0.92773	78.7341
	0.9375	77.1167	0.9375	78.9172
	0.94727	75.2552	0.94727	79.8633
	0.95703	76.5674	0.95703	79.0393
	0.9668	76.2317	0.9668	79.5276
	0.97656	76.2317	0.97656	78.7341
	0.98633	76.7505	0.98633	80.2295
	0.99609	75.8045	0.99609	79.8938
	1.00586	75.3162	1.00586	79.0393
	1.01563	75.9571	1.01563	79.6496
	1.02539	75.7434	1.02539	80.0769
	1.03516	75.2857	1.03516	77.7271
	1.04492	76.0181	1.04492	78.7952
	1.05469	76.3843	1.05469	78.429
	1.06445	75.3773	1.06445	78.5815
	1.07422	73.9735	1.07422	79.2224
	1.08398	74.889	1.08398	78.9172
	1.09375	75.3773	1.09375	80.1074
	1.10352	75.4993	1.10352	78.2153
	1.11328	75.6519	1.11328	79.8022
	1.12305	74.7974	1.12305	78.0628
	1.13281	74.3397	1.13281	79.6191
	1.14258	74.0955	1.14258	79.2529
	1.15234	73.8819	1.15234	79.6191
	1.16211	75.0721	1.16211	79.0393
	1.17188	74.3092	1.17188	79.314
	1.18164	75.3467	1.18164	80.0769
	1.19141	75.2857	1.19141	79.4055
	1.20117	75.1331	1.20117	79.6496
	1.21094	75.1941	1.21094	79.1919
	1.2207	74.4007	1.2207	78.0322
	1.23047	74.5228	1.23047	79.7412
	1.24023	74.4922	1.24023	79.375
	1.25	75.1941	1.25	80.3821
	1.25977	74.6754	1.25977	77.7881
	1.26953	74.3397	1.26953	79.6191
	1.2793	75.6214	1.2793	78.5815
	1.28906	74.3702	1.28906	80.7483
	1.29883	75.4688	1.29883	78.7952
	1.30859	75.2552	1.30859	79.0698
	1.31836	74.5228	1.31836	79.5276
	1.32813	74.4922	1.32813	80.3821
	1.33789	73.6073	1.33789	79.1614
	1.34766	75.0416	1.34766	79.4055
	1.35742	74.3702	1.35742	79.1308
	1.36719	74.0955	1.36719	80.1684
	1.37695	73.8819	1.37695	78.7036
	1.38672	73.4241	1.38672	79.4665
	1.39648	73.8819	1.39648	79.1308
	1.40625	73.6378	1.40625	78.1848
	1.41602	73.2716	1.41602	79.436
	1.42578	74.1871	1.42578	79.0698
	1.43555	73.2411	1.43555	79.5581
	1.44531	73.9124	1.44531	78.9783
	1.45508	74.3397	1.45508	78.9172
	1.46484	73.9429	1.46484	80.26
	1.47461	74.0345	1.47461	79.6496
	1.48438	74.2176	1.48438	78.7036
	1.49414	75.2247	1.49414	79.0698
	1.50391	74.0955	1.50391	79.8938
	1.51367	75.2247	1.51367	79.5886
	1.52344	74.0345	1.52344	79.8633
	1.5332	71.3185	1.5332	78.8257
	1.54297	74.1261	1.54297	78.5815
	1.55273	74.1871	1.55273	79.1614
	1.5625	73.3631	1.5625	80.1684
	1.57227	72.9664	1.57227	80.1684
	1.58203	74.7669	1.58203	79.2224
	1.5918	73.2105	1.5918	79.2224
	1.60156	75.1026	1.60156	78.8562
	1.61133	72.8138	1.61133	80.1684
	1.62109	72.234	1.62109	79.9853
	1.63086	73.18	1.63086	78.7952
	1.64063	72.9969	1.64063	79.1919
	1.65039	72.6612	1.65039	79.6496
	1.66016	72.6002	1.66016	80.5652
	1.66992	74.4007	1.66992	80.0159
	1.67969	73.6378	1.67969	78.3374
	1.68945	72.6002	1.68945	78.7952
	1.69922	74.2481	1.69922	79.5581
	1.70898	72.8748	1.70898	79.0698
	1.71875	72.5697	1.71875	78.1238
	1.72852	72.9969	1.72852	79.0393
	1.73828	72.9664	1.73828	78.7952
	1.74805	73.119	1.74805	79.4055
	1.75781	72.5697	1.75781	78.6121
	1.76758	72.6307	1.76758	79.6496
	1.77734	73.9124	1.77734	79.436
	1.78711	71.4711	1.78711	79.0088
	1.79688	72.4476	1.79688	78.5205
	1.80664	72.2645	1.80664	79.6802
	1.81641	72.7223	1.81641	79.436
	1.82617	71.6847	1.82617	78.9783
	1.83594	71.9593	1.83594	78.9477
	1.8457	73.7904	1.8457	79.2834
	1.85547	73.119	1.85547	77.9407
	1.86523	73.7904	1.86523	80.1379
	1.875	72.2645	1.875	80.6262
	1.88477	72.1119	1.88477	79.0393
	1.89453	71.349	1.89453	78.9783
	1.9043	71.5321	1.9043	78.3984
	1.91406	71.9288	1.91406	80.0159
	1.92383	72.5086	1.92383	78.8562
	1.93359	71.4711	1.93359	79.5276
	1.94336	71.8373	1.94336	79.7107
	1.95313	72.3866	1.95313	78.1848
	1.96289	72.3866	1.96289	77.605
	1.97266	72.5086	1.97266	79.4971
	1.98242	71.8067	1.98242	79.314
	1.99219	72.5697	1.99219	78.3984
	2.00195	70.4335	2.00195	78.8867
	2.01172	72.6002	2.01172	78.7341
	2.02148	73.9735	2.02148	78.7341
	2.03125	72.4476	2.03125	78.7036
	2.04101	72.3866	2.04101	80.4736
	2.05078	72.0509	2.05078	78.7036
	2.06055	71.8983	2.06055	79.2529
	2.07031	72.8138	2.07031	79.0698
	2.08008	72.173	2.08008	78.49
	2.08984	72.2035	2.08984	80.1074
	2.09961	71.5626	2.09961	79.4055
	2.10938	72.234	2.10938	79.4665
	2.11914	70.4945	2.11914	79.9548
	2.12891	72.0509	2.12891	79.3445
	2.13867	71.349	2.13867	79.1614
	2.14844	71.7762	2.14844	78.551
	2.1582	70.7997	2.1582	78.6121
	2.16797	70.9523	2.16797	79.4971
	2.17773	71.5931	2.17773	79.1614
	2.1875	71.8373	2.1875	79.6496
	2.19727	71.3795	2.19727	79.436
	2.20703	71.8983	2.20703	79.4665
	2.2168	71.41	2.2168	79.6496
	2.22656	69.3349	2.22656	79.5581
	2.23633	70.5861	2.23633	79.0698
	2.24609	71.41	2.24609	79.1614
	2.25586	71.6236	2.25586	78.4595
	2.26563	71.3795	2.26563	77.9407
	2.27539	71.1048	2.27539	79.6802
	2.28516	70.9828	2.28516	78.7036
	2.29492	69.7621	2.29492	79.1614
	2.30469	69.1823	2.30469	79.5581
	2.31445	70.2199	2.31445	78.2153
	2.32422	71.0438	2.32422	79.5276
	2.33398	70.8607	2.33398	79.2529
	2.34375	71.4711	2.34375	79.2529
	2.35352	70.6166	2.35352	79.1003
	2.36328	70.9523	2.36328	78.5205
	2.37305	70.1588	2.37305	79.4665
	2.38281	70.4335	2.38281	79.6496
	2.39258	71.1964	2.39258	79.4665
	2.40234	70.6776	2.40234	78.5815
	2.41211	69.579	2.41211	79.8022
	2.42188	70.8912	2.42188	78.8257
	2.43164	71.4711	2.43164	77.9712
	2.44141	69.7926	2.44141	78.3069
	2.45117	69.64	2.45117	78.8562
	2.46094	70.1283	2.46094	78.7341
	2.4707	70.5555	2.4707	78.3984
	2.48047	70.6166	2.48047	78.8562
	2.49023	68.8771	2.49023	79.0393
	2.5	69.4264	2.5	78.3679
	2.50977	69.3043	2.50977	80.2295
	2.51953	70.3114	2.51953	78.5205
	2.5293	70.5861	2.5293	79.5276
	2.53906	69.1518	2.53906	78.0933
	2.54883	69.3654	2.54883	80.7177
	2.55859	69.6706	2.55859	79.6802
	2.56836	70.0978	2.56836	79.0698
	2.57813	70.403	2.57813	78.7952
	2.58789	69.0602	2.58789	79.0698
	2.59766	67.9616	2.59766	79.6802
	2.60742	69.1823	2.60742	77.666
	2.61719	68.755	2.61719	78.7341
	2.62695	70.0978	2.62695	78.0322
	2.63672	69.4569	2.63672	79.2834
	2.64648	69.518	2.64648	78.429
	2.65625	69.6095	2.65625	78.8257
	2.66601	70.6776	2.66601	79.1003
	2.67578	69.8231	2.67578	79.1003
	2.68555	68.7856	2.68555	77.7881
	2.69531	69.6095	2.69531	80.2905
	2.70508	69.1823	2.70508	79.1003
	2.71484	69.64	2.71484	79.7412
	2.72461	68.1447	2.72461	78.9172
	2.73438	67.809	2.73438	79.7107
	2.74414	67.809	2.74414	78.3984
	2.75391	69.579	2.75391	78.8257
	2.76367	70.0062	2.76367	78.7647
	2.77344	69.1823	2.77344	79.5886
	2.7832	67.9311	2.7832	79.6191
	2.79297	67.9921	2.79297	78.7036
	2.80273	69.3959	2.80273	79.314
	2.8125	69.1823	2.8125	79.1003
	2.82227	69.3654	2.82227	78.8257
	2.83203	69.8537	2.83203	79.1614
	2.8418	67.9311	2.8418	77.7881
	2.85156	69.1518	2.85156	78.551
	2.86133	67.6564	2.86133	78.7647
	2.87109	70.0978	2.87109	79.314
	2.88086	69.0602	2.88086	78.3984
	2.89063	69.1823	2.89063	79.6191
	2.90039	67.6869	2.90039	79.6191
	2.91016	68.9076	2.91016	78.5815
	2.91992	68.2362	2.91992	78.6426
	2.92969	66.9851	2.92969	78.5205
	2.93945	66.7714	2.93945	78.7952
	2.94922	67.5954	2.94922	78.7341
	2.95898	68.2057	2.95898	77.8186
	2.96875	67.5649	2.96875	78.0322
	2.97852	67.1681	2.97852	79.0088
	2.98828	67.9006	2.98828	78.8867
	2.99805	69.0297	2.99805	78.6426
	3.00781	68.8466	3.00781	78.7341
	3.01758	67.8395	3.01758	79.4665
	3.02734	68.8771	3.02734	78.9172
	3.03711	68.694	3.03711	79.9548
	3.04688	69.3349	3.04688	78.5205
	3.05664	67.7785	3.05664	78.9172
	3.06641	68.1142	3.06641	78.0628
	3.07617	68.8771	3.07617	78.0017
	3.08594	68.8466	3.08594	79.3445
	3.0957	68.7245	3.0957	79.9853
	3.10547	69.1212	3.10547	77.1167
	3.11523	68.694	3.11523	79.1919
	3.125	68.2362	3.125	79.375
	3.13477	67.3512	3.13477	78.6731
	3.14453	68.3278	3.14453	78.2153
	3.1543	67.7785	3.1543	79.7412
	3.16406	67.1376	3.16406	79.0698
	3.17383	65.4592	3.17383	78.0933
	3.18359	66.3747	3.18359	78.4595
	3.19336	66.2832	3.19336	79.7717
	3.20313	66.7104	3.20313	78.9172
	3.21289	66.4357	3.21289	78.0628
	3.22266	67.9311	3.22266	78.0628
	3.23242	67.2902	3.23242	79.314
	3.24219	67.4123	3.24219	78.2764
	3.25195	68.3278	3.25195	79.1614
	3.26172	69.0602	3.26172	78.3374
	3.27148	66.5273	3.27148	79.1919
	3.28125	67.0461	3.28125	78.7341
	3.29101	66.8019	3.29101	78.5205
	3.30078	67.0766	3.30078	78.0017
	3.31055	67.1376	3.31055	78.2153
	3.32031	67.2597	3.32031	78.5815
	3.33008	68.1142	3.33008	78.3984
	3.33984	66.4052	3.33984	77.6355
	3.34961	66.6188	3.34961	78.8257
	3.35938	67.9006	3.35938	78.8257
	3.36914	67.9921	3.36914	79.3445
	3.37891	66.3747	3.37891	79.7717
	3.38867	67.5038	3.38867	78.6121
	3.39844	66.863	3.39844	78.551
	3.4082	67.2292	3.4082	78.5205
	3.41797	67.2597	3.41797	78.2459
	3.42773	68.3278	3.42773	78.1543
	3.4375	66.5883	3.4375	79.2224
	3.44726	65.8864	3.44726	78.8257
	3.45703	65.7644	3.45703	78.49
	3.4668	65.3676	3.4668	79.4665
	3.47656	67.0156	3.47656	79.2224
	3.48633	67.1376	3.48633	78.0933
	3.49609	66.4052	3.49609	78.49
	3.50586	66.1306	3.50586	78.3984
	3.51563	67.0461	3.51563	78.5205
	3.52539	66.6188	3.52539	79.2529
	3.53516	66.5273	3.53516	79.314
	3.54492	66.6493	3.54492	77.7271
	3.55469	66.5883	3.55469	78.7952
	3.56445	66.863	3.56445	79.4665
	3.57422	67.748	3.57422	78.5815
	3.58398	66.4052	3.58398	77.9712
	3.59375	67.6564	3.59375	79.4055
	3.60352	66.4968	3.60352	78.3374
	3.61328	66.5578	3.61328	78.4595
	3.62305	67.3512	3.62305	79.1003
	3.63281	66.2526	3.63281	79.314
	3.64258	65.2456	3.64258	78.7647
	3.65234	66.2526	3.65234	78.2459
	3.66211	66.1611	3.66211	77.3914
	3.67188	65.8559	3.67188	78.2764
	3.68164	65.7644	3.68164	79.1614
	3.69141	65.7949	3.69141	79.4665
	3.70117	66.2526	3.70117	78.8257
	3.71094	67.0156	3.71094	77.5745
	3.7207	65.3982	3.7207	77.9102
	3.73047	66.2526	3.73047	78.2153
	3.74023	66.9545	3.74023	79.1308
	3.75	66.4357	3.75	77.605
	3.75977	66.0085	3.75977	78.49
	3.76953	65.5813	3.76953	78.4595
	3.7793	66.1916	3.7793	78.3069
	3.78906	65.0319	3.78906	77.666
	3.79883	65.4287	3.79883	78.1238
	3.80859	66.3442	3.80859	78.1848
	3.81836	65.6423	3.81836	78.3069
	3.82813	65.3371	3.82813	79.1003
	3.83789	65.3676	3.83789	78.49
	3.84766	64.8183	3.84766	77.7576
	3.85742	65.978	3.85742	77.2998
	3.86719	64.9709	3.86719	77.605
	3.87695	65.093	3.87695	78.0017
	3.88672	64.9709	3.88672	79.436
	3.89648	64.5132	3.89648	80.6262
	3.90625	65.4897	3.90625	79.3445
	3.91601	64.8183	3.91601	78.9783
	3.92578	65.2761	3.92578	78.551
	3.93555	65.7033	3.93555	76.9641
	3.94531	65.0625	3.94531	79.7717
	3.95508	65.7338	3.95508	77.8491
	3.96484	65.4592	3.96484	78.7647
	3.97461	64.5742	3.97461	78.5205
	3.98438	64.269	3.98438	78.0933
	3.99414	65.5507	3.99414	78.7341
	4.00391	64.6047	4.00391	78.8257
	4.01367	63.9944	4.01367	78.8867
	4.02344	64.9404	4.02344	78.5815
	4.0332	64.5437	4.0332	77.2998
	4.04297	64.269	4.04297	78.1238
	4.05273	64.5437	4.05273	80.2295
	4.0625	63.9028	4.0625	78.7341
	4.07227	64.6047	4.07227	78.7341
	4.08203	64.1775	4.08203	78.1848
	4.0918	63.7502	4.0918	79.1614
	4.10156	64.3911	4.10156	78.551
	4.11133	64.8183	4.11133	78.2764
	4.12109	65.154	4.12109	79.1308
	4.13086	64.2995	4.13086	77.0252
	4.14063	65.1845	4.14063	78.6731
	4.15039	64.147	4.15039	77.9712
	4.16016	64.4826	4.16016	79.314
	4.16992	64.1164	4.16992	78.5205
	4.17969	63.7502	4.17969	78.551
	4.18945	64.5742	4.18945	78.1543
	4.19922	65.4287	4.19922	78.9477
	4.20898	63.6587	4.20898	78.49
	4.21875	63.5671	4.21875	77.4829
	4.22852	63.5061	4.22852	78.1848
	4.23828	65.0014	4.23828	80.1684
	4.24805	64.1775	4.24805	78.0628
	4.25781	64.2385	4.25781	77.9407
	4.26758	64.3911	4.26758	77.7271
	4.27734	63.8113	4.27734	79.8022
	4.28711	64.147	4.28711	78.2764
	4.29688	63.6892	4.29688	78.5815
	4.30664	62.8957	4.30664	78.551
	4.31641	61.9497	4.31641	77.2083
	4.32617	63.5977	4.32617	79.1308
	4.33594	64.1775	4.33594	78.6731
	4.3457	63.0178	4.3457	79.8022
	4.35547	62.8347	4.35547	79.2834
	4.36523	63.9944	4.36523	78.0628
	4.375	63.7807	4.375	78.7647
	4.38476	63.384	4.38476	78.551
	4.39453	62.5906	4.39453	79.0393
	4.4043	62.6516	4.4043	79.0393
	4.41406	63.5977	4.41406	79.6191
	4.42383	62.7737	4.42383	78.1543
	4.43359	63.323	4.43359	78.7341
	4.44336	62.2854	4.44336	78.0017
	4.45313	63.0483	4.45313	79.7412
	4.46289	62.1023	4.46289	79.4055
	4.47266	63.1704	4.47266	78.6426
	4.48242	63.0789	4.48242	79.0088
	4.49219	64.3606	4.49219	80.5652
	4.50195	62.6821	4.50195	77.666
	4.51172	63.5366	4.51172	79.5581
	4.52148	62.9263	4.52148	79.3445
	4.53125	63.0483	4.53125	78.5205
	4.54102	63.1704	4.54102	78.551
	4.55078	62.6516	4.55078	78.429
	4.56055	63.2009	4.56055	78.3374
	4.57031	62.8957	4.57031	80.1074
	4.58008	62.1939	4.58008	79.7107
	4.58984	62.9873	4.58984	78.1543
	4.59961	62.8042	4.59961	78.6121
	4.60938	64.3301	4.60938	79.8938
	4.61914	63.3535	4.61914	78.551

## Sheet: Figure.2e
Figure 2e
	SnO2												SnO2/LCE
	Voltage (V)	Current (mA)	Voltage (V)	Current (mA)	Voltage (V)	Current (mA)	Voltage (V)	Current (mA)					Voltage (V)	Current (mA)	Voltage (V)	Current (mA)	Voltage (V)	Current (mA)	Voltage (V)	Current (mA)
	-1.2	-40.0404	-1.2	-29.8659	-1.2	-69.0286	-1.2	-51.0898					-1.2	-99.1987	-1.2	-99.9949	-1.2	-98.6735	-1.2	-96.0868
	-1.18	-39.1263	-1.18	-29.3316	-1.18	-67.8502	-1.18	-50.1965					-1.18	-97.5673	-1.18	-97.2052	-1.18	-96.8528	-1.18	-94.4458
	-1.16	-38.3957	-1.16	-28.8182	-1.16	-66.7559	-1.16	-49.3273					-1.16	-96.3275	-1.16	-95.669	-1.16	-95.1203	-1.16	-92.8082
	-1.14	-37.6937	-1.14	-28.3077	-1.14	-65.6491	-1.14	-48.4585					-1.14	-94.8642	-1.14	-94.2769	-1.14	-93.4536	-1.14	-91.1989
	-1.12	-37.0105	-1.12	-27.8009	-1.12	-64.5464	-1.12	-47.6055					-1.12	-93.2753	-1.12	-92.7462	-1.12	-91.7695	-1.12	-89.5762
	-1.1	-36.3348	-1.1	-27.2987	-1.1	-63.3697	-1.1	-46.7505					-1.1	-91.6161	-1.1	-91.146	-1.1	-90.1088	-1.1	-87.9668
	-1.08	-35.6532	-1.08	-26.7961	-1.08	-62.2212	-1.08	-45.8946					-1.08	-90.6724	-1.08	-89.7896	-1.08	-88.4837	-1.08	-86.3575
	-1.06	-34.9834	-1.06	-26.2947	-1.06	-61.0728	-1.06	-45.0412					-1.06	-88.8214	-1.06	-87.7767	-1.06	-86.8325	-1.06	-84.7565
	-1.04	-34.3155	-1.04	-25.7971	-1.04	-59.9252	-1.04	-44.1878					-1.04	-86.8963	-1.04	-86.1174	-1.04	-85.1641	-1.04	-83.1455
	-1.02	-33.6469	-1.02	-25.2941	-1.02	-58.7805	-1.02	-43.3377					-1.02	-85.2774	-1.02	-84.4839	-1.02	-83.5484	-1.02	-81.5478
	-1	-32.9803	-1	-24.7964	-1	-57.6283	-1	-42.4885					-1	-83.6419	-1	-82.87	-1	-81.9189	-1	-79.9268
	-0.98	-32.3113	-0.98	-24.2926	-0.98	-56.484	-0.98	-41.6368					-0.98	-81.9643	-0.98	-81.2199	-0.98	-80.2678	-0.98	-78.3408
	-0.96	-31.6451	-0.96	-23.7979	-0.96	-55.3352	-0.96	-40.7867					-0.96	-80.2985	-0.96	-79.5764	-0.96	-78.6184	-0.96	-76.7182
	-0.94	-30.9798	-0.94	-23.3052	-0.94	-54.1897	-0.94	-39.9371					-0.94	-78.7266	-0.94	-77.9051	-0.94	-76.9655	-0.94	-75.1254
	-0.92	-30.3224	-0.92	-22.8085	-0.92	-53.0404	-0.92	-39.0911					-0.92	-77.0794	-0.92	-76.2454	-0.92	-75.3273	-0.92	-73.5361
	-0.9	-29.6537	-0.9	-22.3079	-0.9	-51.8907	-0.9	-38.2386					-0.9	-75.4451	-0.9	-74.5769	-0.9	-73.6684	-0.9	-71.9284
	-0.88	-28.9951	-0.88	-21.8128	-0.88	-50.7402	-0.88	-37.3889					-0.88	-73.9719	-0.88	-72.9131	-0.88	-72.0164	-0.88	-70.3241
	-0.86	-28.3331	-0.86	-21.3143	-0.86	-49.5926	-0.86	-36.543					-0.86	-72.3247	-0.86	-71.2555	-0.86	-70.3575	-0.86	-68.7396
	-0.84	-27.6702	-0.84	-20.8176	-0.84	-48.445	-0.84	-35.6905					-0.84	-70.2736	-0.84	-69.5721	-0.84	-68.715	-0.84	-67.1404
	-0.82	-27.0087	-0.82	-20.3233	-0.82	-47.2987	-0.82	-34.8446					-0.82	-69.1539	-0.82	-67.8758	-0.82	-67.0872	-0.82	-65.5294
	-0.8	-26.3521	-0.8	-19.826	-0.8	-46.154	-0.8	-33.9982					-0.8	-67.6732	-0.8	-66.2127	-0.8	-65.475	-0.8	-63.9366
	-0.78	-25.6934	-0.78	-19.333	-0.78	-45.0026	-0.78	-33.149					-0.78	-65.6823	-0.78	-64.5464	-0.78	-63.849	-0.78	-62.3472
	-0.76	-25.0348	-0.76	-18.8358	-0.76	-43.8533	-0.76	-32.2994					-0.76	-64.0048	-0.76	-62.8651	-0.76	-62.2143	-0.76	-60.7412
	-0.74	-24.3732	-0.74	-18.3394	-0.74	-42.707	-0.74	-31.4518					-0.74	-61.9969	-0.74	-61.2045	-0.74	-60.5623	-0.74	-59.1402
	-0.72	-23.7179	-0.72	-17.848	-0.72	-41.5556	-0.72	-30.6063					-0.72	-60.4217	-0.72	-59.5353	-0.72	-58.9336	-0.72	-57.5442
	-0.7	-23.0559	-0.7	-17.3512	-0.7	-40.4122	-0.7	-29.75					-0.7	-58.9293	-0.7	-57.8556	-0.7	-57.2902	-0.7	-55.9448
	-0.68	-22.4005	-0.68	-16.8549	-0.68	-39.2588	-0.68	-28.907					-0.68	-57.216	-0.68	-56.1868	-0.68	-55.6547	-0.68	-54.3588
	-0.66	-21.7423	-0.66	-16.3631	-0.66	-38.1174	-0.66	-28.0561					-0.66	-55.7215	-0.66	-54.5167	-0.66	-54.0191	-0.66	-52.7528
	-0.64	-21.0891	-0.64	-15.8663	-0.64	-36.9644	-0.64	-27.2077					-0.64	-54.3007	-0.64	-52.8358	-0.64	-52.3879	-0.64	-51.1468
	-0.62	-20.4304	-0.62	-15.3732	-0.62	-35.8135	-0.62	-26.3622					-0.62	-52.8	-0.62	-51.1665	-0.62	-50.7506	-0.62	-49.5541
	-0.6	-19.7692	-0.6	-14.8756	-0.6	-34.6663	-0.6	-25.5097					-0.6	-50.9543	-0.6	-49.4985	-0.6	-49.1263	-0.6	-47.9648
	-0.58	-19.1089	-0.58	-14.3805	-0.58	-33.5208	-0.58	-24.6621					-0.58	-48.9664	-0.58	-47.8292	-0.58	-47.5054	-0.58	-46.3454
	-0.56	-18.4527	-0.56	-13.8858	-0.56	-32.3644	-0.56	-23.8112					-0.56	-47.2381	-0.56	-46.1662	-0.56	-45.8612	-0.56	-44.7694
	-0.54	-17.7953	-0.54	-13.389	-0.54	-31.2197	-0.54	-22.9636					-0.54	-45.5789	-0.54	-44.4994	-0.54	-44.2196	-0.54	-43.1617
	-0.52	-17.1417	-0.52	-12.8968	-0.52	-30.0501	-0.52	-22.1131					-0.52	-43.8789	-0.52	-42.8293	-0.52	-42.5779	-0.52	-41.564
	-0.5	-16.4851	-0.5	-12.4	-0.5	-28.8921	-0.5	-21.2639					-0.5	-42.3794	-0.5	-41.1709	-0.5	-40.9484	-0.5	-39.9632
	-0.48	-15.8235	-0.48	-11.9049	-0.48	-27.7357	-0.48	-20.4155					-0.48	-40.7921	-0.48	-39.495	-0.48	-39.3198	-0.48	-38.3638
	-0.46	-15.1644	-0.46	-11.4089	-0.46	-26.5748	-0.46	-19.5621					-0.46	-39.1092	-0.46	-37.8403	-0.46	-37.6963	-0.46	-36.7666
	-0.44	-14.5107	-0.44	-10.9138	-0.44	-25.4122	-0.44	-18.7162					-0.44	-37.38	-0.44	-36.1814	-0.44	-36.0634	-0.44	-35.1682
	-0.42	-13.8471	-0.42	-10.4191	-0.42	-24.2517	-0.42	-17.8678					-0.42	-35.4279	-0.42	-34.5192	-0.42	-34.4218	-0.42	-33.5755
	-0.4	-13.193	-0.4	-9.922	-0.4	-23.0837	-0.4	-17.0169					-0.4	-33.8394	-0.4	-32.8558	-0.4	-32.7922	-0.4	-31.9736
	-0.38	-12.5335	-0.38	-9.42754	-0.38	-21.9274	-0.38	-16.1631					-0.38	-32.2318	-0.38	-31.2019	-0.38	-31.1454	-0.38	-30.3812
	-0.36	-11.8786	-0.36	-8.93357	-0.36	-20.7632	-0.36	-15.3139					-0.36	-30.5238	-0.36	-29.5418	-0.36	-29.5133	-0.36	-28.7838
	-0.34	-11.2166	-0.34	-8.43556	-0.34	-19.591	-0.34	-14.4659					-0.34	-29.0968	-0.34	-27.8867	-0.34	-27.8726	-0.34	-27.1786
	-0.32	-10.5584	-0.32	-7.94064	-0.32	-18.4272	-0.32	-13.615					-0.32	-27.4105	-0.32	-26.2337	-0.32	-26.2309	-0.32	-25.5809
	-0.3	-9.90124	-0.3	-7.44496	-0.3	-17.2821	-0.3	-12.7632					-0.3	-25.6052	-0.3	-24.5819	-0.3	-24.5997	-0.3	-23.984
	-0.28	-9.24062	-0.28	-6.95096	-0.28	-16.1386	-0.28	-11.9165					-0.28	-23.8503	-0.28	-22.9367	-0.28	-22.9546	-0.28	-22.3898
	-0.26	-8.58167	-0.26	-6.45495	-0.26	-14.9873	-0.26	-11.0652					-0.26	-22.1786	-0.26	-21.2833	-0.26	-21.3139	-0.26	-20.7907
	-0.24	-7.92493	-0.24	-5.95686	-0.24	-13.838	-0.24	-10.2143					-0.24	-20.4553	-0.24	-19.6407	-0.24	-19.685	-0.24	-19.1884
	-0.22	-7.26453	-0.22	-5.46081	-0.22	-12.6821	-0.22	-9.36701					-0.22	-18.7166	-0.22	-17.9918	-0.22	-18.043	-0.22	-17.5901
	-0.2	-6.60291	-0.2	-4.96534	-0.2	-11.5262	-0.2	-8.5155					-0.2	-17.0511	-0.2	-16.3504	-0.2	-16.4046	-0.2	-15.9941
	-0.18	-5.94259	-0.18	-4.46954	-0.18	-10.3765	-0.18	-7.66398					-0.18	-15.349	-0.18	-14.7078	-0.18	-14.7687	-0.18	-14.3965
	-0.16	-5.28298	-0.16	-3.97383	-0.16	-9.22018	-0.16	-6.81075					-0.16	-13.5837	-0.16	-13.0722	-0.16	-13.1254	-0.16	-12.7903
	-0.14	-4.62486	-0.14	-3.47499	-0.14	-8.06771	-0.14	-5.96173					-0.14	-11.9585	-0.14	-11.4325	-0.14	-11.4938	-0.14	-11.2003
	-0.12	-3.96579	-0.12	-2.97994	-0.12	-6.91823	-0.12	-5.10959					-0.12	-10.2065	-0.12	-9.80459	-0.12	-9.85304	-0.12	-9.59289
	-0.1	-3.30646	-0.1	-2.48418	-0.1	-5.76547	-0.1	-4.2562					-0.1	-8.48717	-0.1	-8.17202	-0.1	-8.20715	-0.1	-7.99984
	-0.08	-2.64477	-0.08	-1.98805	-0.08	-4.61191	-0.08	-3.40647					-0.08	-6.79358	-0.08	-6.53329	-0.08	-6.57347	-0.08	-6.40029
	-0.06	-1.98257	-0.06	-1.49183	-0.06	-3.45569	-0.06	-2.55416					-0.06	-5.0676	-0.06	-4.90052	-0.06	-4.93156	-0.06	-4.7984
	-0.04	-1.32009	-0.04	-0.9944	-0.04	-2.3073	-0.04	-1.70189					-0.04	-3.37155	-0.04	-3.2724	-0.04	-3.28481	-0.04	-3.20525
	-0.02	-0.66364	-0.02	-0.49607	-0.02	-1.15258	-0.02	-0.85256					-0.02	-1.68304	-0.02	-1.63829	-0.02	-1.64721	-0.02	-1.60486
	0	-4.66678e-05	0	-5.18193e-05	0	-6.62496e-05	0	-4.89116e-05					0	-0.000104055	0	-1.84217e-05	0	-0.000226991	0	-0.000273434
	0.02	0.66304	0.02	0.498	0.02	1.15314	0.02	0.85177					0.02	1.69135	0.02	1.63662	0.02	1.64814	0.02	1.60202
	0.04	1.3237	0.04	0.99561	0.04	2.30698	0.04	1.70258					0.04	3.37814	0.04	3.27534	0.04	3.28403	0.04	3.20076
	0.06	1.98525	0.06	1.49189	0.06	3.46655	0.06	2.55538					0.06	5.05216	0.06	4.90665	0.06	4.93026	0.06	4.79881
	0.08	2.64776	0.08	1.98732	0.08	4.61635	0.08	3.40606					0.08	6.73212	0.08	6.54725	0.08	6.57494	0.08	6.39394
	0.1	3.31073	0.1	2.48674	0.1	5.7718	0.1	4.25907					0.1	8.40547	0.1	8.19209	0.1	8.21529	0.1	7.99907
	0.12	3.9712	0.12	2.98417	0.12	6.93021	0.12	5.11008					0.12	10.0538	0.12	9.82735	0.12	9.85746	0.12	9.5947
	0.14	4.6327	0.14	3.48081	0.14	8.08284	0.14	5.96279					0.14	11.7827	0.14	11.4705	0.14	11.5052	0.14	11.1965
	0.16	5.29396	0.16	3.97948	0.16	9.24591	0.16	6.8158					0.16	13.4894	0.16	13.1158	0.16	13.1515	0.16	12.7991
	0.18	5.9583	0.18	4.47725	0.18	10.4013	0.18	7.66856					0.18	15.1351	0.18	14.7615	0.18	14.7952	0.18	14.3979
	0.2	6.62339	0.2	4.97372	0.2	11.5596	0.2	8.52186					0.2	16.782	0.2	16.4109	0.2	16.4398	0.2	15.9987
	0.22	7.28702	0.22	5.47148	0.22	12.7158	0.22	9.37641					0.22	18.4709	0.22	18.0624	0.22	18.0936	0.22	17.6035
	0.24	7.9509	0.24	5.97136	0.24	13.8802	0.24	10.2314					0.24	20.1361	0.24	19.7206	0.24	19.7415	0.24	19.2065
	0.26	8.61441	0.26	6.46912	0.26	15.0385	0.26	11.0771					0.26	21.8059	0.26	21.3804	0.26	21.3811	0.26	20.7981
	0.28	9.278	0.28	6.96643	0.28	16.2013	0.28	11.9362					0.28	23.5722	0.28	23.034	0.28	23.0381	0.28	22.4079
	0.3	9.94213	0.3	7.46414	0.3	17.3582	0.3	12.7882					0.3	25.2415	0.3	24.6988	0.3	24.6925	0.3	24.002
	0.32	10.6103	0.32	7.96515	0.32	18.5131	0.32	13.6406					0.32	26.967	0.32	26.3657	0.32	26.3477	0.32	25.609
	0.34	11.2751	0.34	8.46287	0.34	19.6626	0.34	14.498					0.34	28.6368	0.34	28.0364	0.34	27.9942	0.34	27.208
	0.36	11.9428	0.36	8.9618	0.36	20.82	0.36	15.3492					0.36	30.2704	0.36	29.7041	0.36	29.6468	0.36	28.8069
	0.38	12.6038	0.38	9.46135	0.38	21.9783	0.38	16.202					0.38	32.0209	0.38	31.376	0.38	31.2925	0.38	30.4104
	0.4	13.269	0.4	9.95903	0.4	23.1361	0.4	17.0557					0.4	33.6661	0.4	33.0616	0.4	32.9485	0.4	32.0114
	0.42	13.933	0.42	10.4577	0.42	24.2964	0.42	17.9065					0.42	35.454	0.42	34.7302	0.42	34.6063	0.42	33.611
	0.44	14.5998	0.44	10.954	0.44	25.4613	0.44	18.7664					0.44	37.2137	0.44	36.4175	0.44	36.2659	0.44	35.2213
	0.46	15.2688	0.46	11.4557	0.46	26.6195	0.46	19.6171					0.46	38.967	0.46	38.0994	0.46	37.9176	0.46	36.8171
	0.48	15.9373	0.48	11.9561	0.48	27.7831	0.48	20.4724					0.48	40.6976	0.48	39.7888	0.48	39.5685	0.48	38.4255
	0.5	16.6034	0.5	12.4537	0.5	28.943	0.5	21.3232					0.5	42.5096	0.5	41.4665	0.5	41.2159	0.5	40.0296
	0.52	17.2723	0.52	12.9541	0.52	30.1029	0.52	22.179					0.52	44.3741	0.52	43.1517	0.52	42.8711	0.52	41.6306
	0.54	17.9371	0.54	13.4558	0.54	31.2682	0.54	23.038					0.54	46.0946	0.54	44.8415	0.54	44.5306	0.54	43.2228
	0.56	18.6036	0.56	13.9546	0.56	32.4314	0.56	23.8867					0.56	47.7756	0.56	46.5329	0.56	46.21	0.56	44.8252
	0.58	19.2742	0.58	14.4567	0.58	33.5913	0.58	24.7441					0.58	49.3609	0.58	48.2264	0.58	47.8972	0.58	46.4376
	0.6	19.9427	0.6	14.9572	0.6	34.7604	0.6	25.594					0.6	50.9712	0.6	49.9125	0.6	49.5585	0.6	48.0516
	0.62	20.6138	0.62	15.4581	0.62	35.9194	0.62	26.4515					0.62	52.6193	0.62	51.6068	0.62	51.2128	0.62	49.6474
	0.64	21.284	0.64	15.956	0.64	37.0856	0.64	27.3051					0.64	54.2717	0.64	53.3062	0.64	52.8576	0.64	51.2448
	0.66	21.9512	0.66	16.4585	0.66	38.2533	0.66	28.1617					0.66	55.7588	0.66	54.996	0.66	54.518	0.66	52.854
	0.68	22.6177	0.68	16.959	0.68	39.4145	0.68	29.0083					0.68	57.6391	0.68	56.6966	0.68	56.1801	0.68	54.4564
	0.7	23.29	0.7	17.4599	0.7	40.5819	0.7	29.8699					0.7	59.427	0.7	58.3934	0.7	57.8465	0.7	56.0521
	0.72	23.9556	0.72	17.9591	0.72	41.7522	0.72	30.719					0.72	60.9969	0.72	60.0819	0.72	59.5086	0.72	57.6645
	0.74	24.6304	0.74	18.4616	0.74	42.92	0.74	31.5747					0.74	62.3056	0.74	61.7892	0.74	61.1811	0.74	59.2736
	0.76	25.3014	0.76	18.9612	0.76	44.0853	0.76	32.4301					0.76	63.8901	0.76	63.4786	0.76	62.8346	0.76	60.8793
	0.78	25.9754	0.78	19.4667	0.78	45.2589	0.78	33.2829					0.78	65.4468	0.78	65.1767	0.78	64.5132	0.78	62.485
	0.8	26.6452	0.8	19.9684	0.8	46.4304	0.8	34.1403					0.8	67.2272	0.8	66.8735	0.8	66.1796	0.8	64.0758
	0.82	27.3187	0.82	20.4688	0.82	47.5995	0.82	34.9919					0.82	68.9777	0.82	68.5654	0.82	67.8426	0.82	65.6899
	0.84	27.9935	0.84	20.9663	0.84	48.7706	0.84	35.8435					0.84	70.5218	0.84	70.2772	0.84	69.5021	0.84	67.2973
	0.86	28.6632	0.86	21.4722	0.86	49.9396	0.86	36.703					0.86	71.9337	0.86	71.9882	0.86	71.159	0.86	68.898
	0.88	29.3347	0.88	21.9714	0.88	51.1178	0.88	37.5537					0.88	73.2536	0.88	73.6847	0.88	72.8168	0.88	70.5138
	0.9	30.0124	0.9	22.4768	0.9	52.296	0.9	38.4086					0.9	74.8381	0.9	75.3948	0.9	74.4608	0.9	72.1095
	0.92	30.6847	0.92	22.9761	0.92	53.4651	0.92	39.2611					0.92	76.522	0.92	77.1012	0.92	76.1298	0.92	73.7136
	0.94	31.3623	0.94	23.4823	0.94	54.647	0.94	40.1222					0.94	78.2022	0.94	78.8206	0.94	77.8084	0.94	75.316
	0.96	32.0363	0.96	23.9803	0.96	55.8277	0.96	40.9734					0.96	79.8928	0.96	80.5228	0.96	79.4861	0.96	76.9301
	0.98	32.7144	0.98	24.4837	0.98	57.0113	0.98	41.8275					0.98	81.9261	0.98	82.2421	0.98	81.1655	0.98	78.5458
	1	33.3929	1	24.9879	1	58.1795	1	42.6786					1	83.578	1	83.9523	1	82.8371	1	80.1416
	1.02	34.0681	1.02	25.4908	1.02	59.3652	1.02	43.5319					1.02	85.556	1.02	85.6999	1.02	84.5183	1.02	81.7473
	1.04	34.7545	1.04	25.9929	1.04	60.5326	1.04	44.391					1.04	87.3232	1.04	87.4604	1.04	86.2054	1.04	83.3614
	1.06	35.4214	1.06	26.4979	1.06	61.6966	1.06	45.243					1.06	89.0445	1.06	89.2263	1.06	87.878	1.06	84.9588
	1.08	36.0958	1.08	27.0025	1.08	62.8736	1.08	46.0929					1.08	90.7218	1.08	90.9993	1.08	89.5608	1.08	86.5762
	1.1	36.7585	1.1	27.5051	1.1	64.0726	1.1	46.9466					1.1	92.3529	1.1	92.8135	1.1	91.2351	1.1	88.1736
	1.12	37.4308	1.12	28.0089	1.12	65.2658	1.12	47.8061					1.12	94.0072	1.12	94.6431	1.12	92.9257	1.12	89.7794
	1.14	38.1118	1.14	28.516	1.14	66.4864	1.14	48.6614					1.14	95.7532	1.14	96.5712	1.14	94.6112	1.14	91.3934
	1.16	38.797	1.16	29.0173	1.16	67.7083	1.16	49.5109					1.16	97.425	1.16	98.449	1.16	96.3019	1.16	93.0008
	1.18	39.4713	1.18	29.5215	1.18	68.9335	1.18	50.3658					1.18	99.1206	1.18	99.9994	1.18	97.9796	1.18	94.6082
	1.2	40.1577	1.2	30.0252	1.2	70.2028	1.2	51.222					1.2	100	1.2	99.9994	1.2	99.659	1.2	96.204

## Sheet: Figure.2f
Figure 2f
	SnO2						SnO2/LCE
	Voltage (V)	Current (A)					Voltage (V)	Current (A)
	-2	NaN					-2	NaN
	-1.96	NaN					-1.96	NaN
	-1.92	NaN					-1.92	NaN
	-1.88	NaN					-1.88	NaN
	-1.84	NaN					-1.84	NaN
	-1.8	NaN					-1.8	NaN
	-1.76	NaN					-1.76	NaN
	-1.72	NaN					-1.72	NaN
	-1.68	NaN					-1.68	NaN
	-1.64	NaN					-1.64	NaN
	-1.6	NaN					-1.6	NaN
	-1.56	NaN					-1.56	NaN
	-1.52	NaN					-1.52	NaN
	-1.48	NaN					-1.48	NaN
	-1.44	NaN					-1.44	NaN
	-1.4	NaN					-1.4	NaN
	-1.36	NaN					-1.36	NaN
	-1.32	NaN					-1.32	NaN
	-1.28	NaN					-1.28	NaN
	-1.24	NaN					-1.24	NaN
	-1.2	NaN					-1.2	NaN
	-1.16	NaN					-1.16	NaN
	-1.12	NaN					-1.12	NaN
	-1.08	NaN					-1.08	NaN
	-1.04	NaN					-1.04	NaN
	-1	NaN					-1	NaN
	-0.96	NaN					-0.96	NaN
	-0.92	NaN					-0.92	NaN
	-0.88	NaN					-0.88	NaN
	-0.84	NaN					-0.84	NaN
	-0.8	NaN					-0.8	NaN
	-0.76	NaN					-0.76	NaN
	-0.72	NaN					-0.72	NaN
	-0.68	NaN					-0.68	NaN
	-0.64	NaN					-0.64	NaN
	-0.6	NaN					-0.6	NaN
	-0.56	NaN					-0.56	NaN
	-0.52	NaN					-0.52	NaN
	-0.48	NaN					-0.48	NaN
	-0.44	NaN					-0.44	NaN
	-0.4	NaN					-0.4	NaN
	-0.36	NaN					-0.36	NaN
	-0.32	NaN					-0.32	NaN
	-0.28	NaN					-0.28	NaN
	-0.24	NaN					-0.24	NaN
	-0.2	NaN					-0.2	NaN
	-0.16	NaN					-0.16	NaN
	-0.12	NaN					-0.12	NaN
	-0.08	NaN					-0.08	NaN
	-0.04	NaN					-0.04	2.04181e-07
	0	3.46105e-07					0	1.74196e-07
	0.04	6.15825e-07					0.04	6.51851e-07
	0.08	1.14736e-06					0.08	1.03535e-06
	0.12	1.47674e-06					0.12	2.35859e-06
	0.16	2.11888e-06					0.16	3.93143e-06
	0.2	2.63016e-06					0.2	7.60761e-06
	0.24	3.48487e-06					0.24	1.39982e-05
	0.28	4.40967e-06					0.28	2.56242e-05
	0.32	5.91379e-06					0.32	4.27703e-05
	0.36	7.89372e-06					0.36	7.22771e-05
	0.4	1.12106e-05					0.4	0.000119368
	0.44	1.62843e-05					0.44	0.000190947
	0.48	2.17643e-05					0.48	0.00029608
	0.52	3.17857e-05					0.52	0.000423171
	0.56	4.86658e-05					0.56	0.000598858
	0.6	7.62783e-05					0.6	0.000830967
	0.64	0.000118664					0.64	0.00113
	0.68	0.000183855					0.68	0.00149
	0.72	0.000264328					0.72	0.00194
	0.76	0.000373737					0.76	0.00248
	0.8	0.000521242					0.8	0.00309
	0.84	0.000719432					0.84	0.00379
	0.88	0.000990339					0.88	0.00458
	0.92	0.00137					0.92	0.00539
	0.96	0.0019					0.96	0.00633
	1	0.00255					1	0.00745
	1.04	0.00342					1.04	0.00876
	1.08	0.00451					1.08	0.01029
	1.12	0.00583					1.12	0.01215
	1.16	0.00734					1.16	0.01423
	1.2	0.0091					1.2	0.01651
	1.24	0.01099					1.24	0.01898
	1.28	0.013					1.28	0.0216
	1.32	0.01512					1.32	0.02436
	1.36	0.01732					1.36	0.02723
	1.4	0.01959					1.4	0.03021
	1.44	0.02193					1.44	0.03327
	1.48	0.02431					1.48	0.03641
	1.52	0.02675					1.52	0.03961
	1.56	0.02922					1.56	0.04288
	1.6	0.03173					1.6	0.04619
	1.64	0.03428					1.64	0.04956
	1.68	0.03679					1.68	0.05296
	1.72	0.03934					1.72	0.05641
	1.76	0.04192					1.76	0.05988
	1.8	0.04451					1.8	0.06332
	1.84	0.04713					1.84	0.06679
	1.88	0.04983					1.88	0.07029
	1.92	0.05254					1.92	0.07382
	1.96	0.05525					1.96	0.07737
	2	0.05798					2	0.08102

## Sheet: Figure.2g
Figure 2g
	Ew (eV)	tDOS (m-3eV-1)	Ew (eV)	tDOS (m-3eV-1)
	0.57441	3.2683e+19	0.57441	9.24042e+17
	0.57334	3.87168e+16	0.57334	5.133e+17
	0.57227	1.34093e+19	0.57227	1.05163e+18
	0.5712	3.96992e+17	0.5712	3.57534e+18
	0.57013	2.20183e+19	0.57013	3.80324e+17
	0.56905	5.70453e+18	0.56905	2.33131e+16
	0.56798	9.37442e+18	0.56798	2.15533e+18
	0.56691	1.77801e+19	0.56691	2.28808e+18
	0.56584	2.20228e+19	0.56584	3.21002e+17
	0.56477	7.54741e+18	0.56477	1.34987e+18
	0.56369	1.23504e+19	0.56369	3.39131e+17
	0.56262	1.46167e+19	0.56262	1.98034e+17
	0.56155	2.49965e+18	0.56155	5.45988e+17
	0.56048	2.62801e+18	0.56048	5.38788e+17
	0.55941	2.06293e+18	0.55941	1.89747e+17
	0.55833	1.27102e+19	0.55833	1.7678e+17
	0.55726	1.3623e+18	0.55726	6.17476e+17
	0.55619	7.46904e+17	0.55619	7.33564e+16
	0.55512	6.10861e+18	0.55512	4.87408e+17
	0.55405	2.81748e+18	0.55405	8.6813e+16
	0.55297	9.29614e+18	0.55297	4.18985e+17
	0.5519	8.63136e+18	0.5519	2.52509e+17
	0.55083	1.07996e+18	0.55083	6.24097e+16
	0.54976	1.86266e+18	0.54976	1.52742e+17
	0.54869	7.96016e+18	0.54869	1.555e+17
	0.54761	1.03582e+19	0.54761	8.3138e+16
	0.54654	3.5753e+18	0.54654	1.0713e+17
	0.54547	9.96936e+18	0.54547	1.25688e+17
	0.5444	6.0154e+18	0.5444	1.17468e+17
	0.54333	6.07368e+18	0.54333	1.3434e+17
	0.54225	4.85323e+16	0.54225	1.5874e+17
	0.54118	1.59878e+18	0.54118	1.36252e+17
	0.54011	1.20939e+18	0.54011	2.71825e+17
	0.53904	3.15988e+17	0.53904	2.12319e+17
	0.53797	4.37449e+18	0.53797	4.66827e+16
	0.53689	3.1615e+18	0.53689	1.5292e+17
	0.53582	5.29729e+17	0.53582	6.88497e+16
	0.53475	6.37119e+17	0.53475	8.5604e+16
	0.53368	6.6621e+18	0.53368	1.34313e+17
	0.53261	5.40421e+18	0.53261	2.52746e+16
	0.53153	3.61454e+18	0.53153	1.69871e+17
	0.53046	8.14391e+18	0.53046	6.44729e+16
	0.52939	6.5935e+18	0.52939	1.79226e+16
	0.52832	2.82916e+18	0.52832	1.06372e+17
	0.52725	4.74359e+18	0.52725	6.81626e+16
	0.52617	1.7705e+18	0.52617	1.28638e+17
	0.5251	3.08961e+17	0.5251	2.80268e+16
	0.52403	2.78562e+18	0.52403	3.46722e+16
	0.52296	4.30206e+17	0.52296	1.04352e+17
	0.52188	9.22624e+17	0.52188	1.61532e+17
	0.52081	1.53992e+18	0.52081	3.45457e+16
	0.51974	3.24245e+18	0.51974	2.81132e+16
	0.51867	2.05212e+18	0.51867	1.84123e+17
	0.5176	3.7996e+18	0.5176	1.39207e+17
	0.51652	2.22481e+18	0.51652	7.66406e+16
	0.51545	3.15334e+18	0.51545	3.56815e+16
	0.51438	1.39685e+18	0.51438	1.17341e+17
	0.51331	4.41721e+17	0.51331	8.86719e+16
	0.51224	1.97006e+18	0.51224	6.01147e+16
	0.51116	3.46295e+17	0.51116	1.04304e+17
	0.51009	7.9405e+17	0.51009	1.67962e+17
	0.50902	1.55527e+18	0.50902	7.86313e+16
	0.50795	1.04309e+18	0.50795	3.01804e+16
	0.50688	1.68274e+17	0.50688	1.11954e+17
	0.5058	1.29967e+18	0.5058	1.3336e+17
	0.50473	6.46713e+16	0.50473	9.54848e+16
	0.50366	9.72922e+17	0.50366	6.98944e+16
	0.50259	1.32648e+18	0.50259	1.24046e+17
	0.50152	1.264e+18	0.50152	1.46195e+17
	0.50044	1.72536e+18	0.50044	1.33963e+17
	0.49937	4.02555e+17	0.49937	8.82057e+16
	0.4983	1.08761e+18	0.4983	9.01926e+16
	0.49723	4.17766e+16	0.49723	1.78113e+17
	0.49616	8.8587e+17	0.49616	1.55432e+17
	0.49508	2.08976e+17	0.49508	1.07113e+17
	0.49401	2.61867e+17	0.49401	1.80479e+17
	0.49294	5.77245e+16	0.49294	1.83076e+17
	0.49187	1.08852e+17	0.49187	1.43429e+17
	0.4908	9.23864e+17	0.4908	2.07249e+17
	0.48972	6.80256e+17	0.48972	2.16026e+17
	0.48865	5.5913e+16	0.48865	1.99363e+17
	0.48758	7.81202e+17	0.48758	2.22338e+17
	0.48651	1.16288e+17	0.48651	1.88889e+17
	0.48544	8.59664e+17	0.48544	1.91164e+17
	0.48436	3.00579e+17	0.48436	2.38844e+17
	0.48329	4.76624e+17	0.48329	2.33968e+17
	0.48222	6.7854e+17	0.48222	2.19061e+17
	0.48115	3.55796e+16	0.48115	3.12426e+17
	0.48008	2.77485e+17	0.48008	3.42633e+17
	0.479	1.7986e+17	0.479	3.46812e+17
	0.47793	2.61757e+17	0.47793	3.27264e+17
	0.47686	1.03722e+18	0.47686	3.73081e+17
	0.47579	9.92472e+17	0.47579	3.75688e+17
	0.47472	2.94554e+16	0.47472	3.02525e+17
	0.47364	3.7638e+17	0.47364	4.22108e+17
	0.47257	5.28181e+17	0.47257	5.09186e+17
	0.4715	2.32434e+17	0.4715	5.07456e+17
	0.47043	5.22293e+17	0.47043	5.40902e+17
	0.46936	9.72823e+17	0.46936	5.53112e+17
	0.46828	8.55979e+17	0.46828	5.71809e+17
	0.46721	6.43656e+17	0.46721	5.51672e+17
	0.46614	7.41662e+17	0.46614	6.10357e+17
	0.46507	1.18803e+18	0.46507	7.29011e+17
	0.464	7.30222e+17	0.464	7.19522e+17
	0.46292	5.11916e+17	0.46292	7.04683e+17
	0.46185	9.92367e+17	0.46185	8.41716e+17
	0.46078	1.04861e+18	0.46078	8.67971e+17
	0.45971	1.17439e+18	0.45971	7.82191e+17
	0.45864	1.36817e+18	0.45864	8.85312e+17
	0.45756	8.66075e+17	0.45756	1.05075e+18
	0.45649	9.80823e+17	0.45649	1.01476e+18
	0.45542	1.25073e+18	0.45542	1.00646e+18
	0.45435	1.03118e+18	0.45435	1.09111e+18
	0.45328	1.05855e+18	0.45328	1.07898e+18
	0.4522	1.55498e+18	0.4522	1.1571e+18
	0.45113	1.47372e+18	0.45113	1.24738e+18
	0.45006	1.08759e+18	0.45006	1.28494e+18
	0.44899	1.38598e+18	0.44899	1.24051e+18
	0.44792	1.45143e+18	0.44792	1.30097e+18
	0.44684	1.36504e+18	0.44684	1.40428e+18
	0.44577	1.24794e+18	0.44577	1.33141e+18
	0.4447	1.47601e+18	0.4447	1.335e+18
	0.44363	1.74449e+18	0.44363	1.38685e+18
	0.44256	1.31049e+18	0.44256	1.40953e+18
	0.44148	1.46868e+18	0.44148	1.5046e+18
	0.44041	1.47496e+18	0.44041	1.42205e+18
	0.43934	1.31898e+18	0.43934	1.30599e+18
	0.43827	1.23021e+18	0.43827	1.49566e+18
	0.4372	1.27092e+18	0.4372	1.68574e+18
	0.43612	1.5738e+18	0.43612	1.44059e+18
	0.43505	1.46175e+18	0.43505	1.32874e+18
	0.43398	1.23404e+18	0.43398	1.43595e+18
	0.43291	1.16715e+18	0.43291	1.42021e+18
	0.43184	1.2661e+18	0.43184	1.40843e+18
	0.43076	1.33095e+18	0.43076	1.34309e+18
	0.42969	1.1852e+18	0.42969	1.24646e+18
	0.42862	1.09489e+18	0.42862	1.18267e+18
	0.42755	1.18808e+18	0.42755	1.21409e+18
	0.42648	1.0808e+18	0.42648	1.25863e+18
	0.4254	1.04173e+18	0.4254	1.31453e+18
	0.42433	9.13112e+17	0.42433	1.16307e+18
	0.42326	8.43727e+17	0.42326	1.03659e+18
	0.42219	9.45426e+17	0.42219	1.03878e+18
	0.42112	8.88952e+17	0.42112	1.03313e+18
	0.42004	8.09807e+17	0.42004	1.03321e+18
	0.41897	8.36152e+17	0.41897	8.81751e+17
	0.4179	7.9456e+17	0.4179	8.14939e+17
	0.41683	5.7142e+17	0.41683	8.61425e+17
	0.41576	6.512e+17	0.41576	8.28007e+17
	0.41468	6.8601e+17	0.41468	7.97982e+17
	0.41361	6.1197e+17	0.41361	7.46899e+17
	0.41254	6.04105e+17	0.41254	6.47446e+17
	0.41147	5.18824e+17	0.41147	6.27491e+17
	0.41039	4.75118e+17	0.41039	6.49001e+17
	0.40932	4.56032e+17	0.40932	6.01194e+17
	0.40825	4.97191e+17	0.40825	5.68968e+17
	0.40718	4.0814e+17	0.40718	5.12703e+17
	0.40611	3.46788e+17	0.40611	4.25421e+17
	0.40503	3.80833e+17	0.40503	4.40801e+17
	0.40396	3.75273e+17	0.40396	4.58088e+17
	0.40289	3.0467e+17	0.40289	4.02064e+17
	0.40182	3.88155e+17	0.40182	3.80983e+17
	0.40075	3.38165e+17	0.40075	3.82729e+17
	0.39967	2.03864e+17	0.39967	3.44631e+17
	0.3986	2.66908e+17	0.3986	3.50018e+17
	0.39753	2.3676e+17	0.39753	3.15955e+17
	0.39646	2.29468e+17	0.39646	2.75258e+17
	0.39539	2.57654e+17	0.39539	2.93256e+17
	0.39431	2.46897e+17	0.39431	2.70398e+17
	0.39324	1.9552e+17	0.39324	2.46802e+17
	0.39217	1.72345e+17	0.39217	2.51115e+17
	0.3911	2.14364e+17	0.3911	1.80715e+17
	0.39003	1.82029e+17	0.39003	1.63878e+17
	0.38895	1.80836e+17	0.38895	1.96581e+17
	0.38788	1.8142e+17	0.38788	1.88678e+17
	0.38681	1.23062e+17	0.38681	2.15775e+17
	0.38574	1.10385e+17	0.38574	1.84182e+17
	0.38467	1.30496e+17	0.38467	1.51457e+17
	0.38359	1.44484e+17	0.38359	1.38283e+17
	0.38252	1.38175e+17	0.38252	1.35428e+17
	0.38145	1.12664e+17	0.38145	1.21137e+17
	0.38038	1.12302e+17	0.38038	1.38807e+17
	0.37931	1.42626e+17	0.37931	1.34371e+17
	0.37823	1.50018e+17	0.37823	1.20134e+17
	0.37716	1.00941e+17	0.37716	1.01101e+17
	0.37609	7.98084e+16	0.37609	9.47184e+16
	0.37502	8.94659e+16	0.37502	1.26333e+17
	0.37395	1.12076e+17	0.37395	6.7336e+16
	0.37287	1.20159e+17	0.37287	8.90914e+16
	0.3718	5.56033e+16	0.3718	1.17897e+17
	0.37073	1.27891e+17	0.37073	6.61216e+16
	0.36966	1.6423e+17	0.36966	1.05989e+17
	0.36859	6.01287e+16	0.36859	9.54589e+16
	0.36751	5.39111e+16	0.36751	6.46026e+16
	0.36644	8.28763e+16	0.36644	8.518e+16
	0.36537	1.02344e+17	0.36537	7.91524e+16
	0.3643	9.87096e+16	0.3643	6.17881e+16
	0.36323	8.69482e+16	0.36323	8.83756e+16
	0.36215	8.79344e+16	0.36215	7.33991e+16
	0.36108	1.0497e+17	0.36108	4.20045e+16
	0.36001	8.88866e+16	0.36001	8.31199e+16
	0.35894	9.13818e+16	0.35894	7.32898e+16
	0.35787	7.96009e+16	0.35787	5.0345e+16
	0.35679	7.76864e+16	0.35679	8.76812e+16
	0.35572	1.04558e+17	0.35572	7.62295e+16
	0.35465	8.76198e+16	0.35465	5.29756e+16
	0.35358	7.92666e+16	0.35358	4.4165e+16
	0.35251	1.46476e+17	0.35251	8.57781e+16
	0.35143	1.48593e+17	0.35143	1.01361e+17
	0.35036	7.65662e+16	0.35036	4.16322e+16
	0.34929	8.89512e+16	0.34929	6.07616e+16
	0.34822	1.06174e+17	0.34822	6.47706e+16
	0.34715	1.22385e+17	0.34715	5.32714e+16
	0.34607	1.05761e+17	0.34607	5.18956e+16
	0.345	1.22806e+17	0.345	6.27659e+16
	0.34393	1.40194e+17	0.34393	6.9615e+16
	0.34286	1.11922e+17	0.34286	8.23497e+16
	0.34179	1.77973e+17	0.34179	6.56097e+16
	0.34071	1.50589e+17	0.34071	5.22148e+16
	0.33964	1.29577e+17	0.33964	7.33456e+16
	0.33857	1.51622e+17	0.33857	9.59042e+16
	0.3375	1.61627e+17	0.3375	8.14901e+16
	0.33643	2.04374e+17	0.33643	5.98545e+16
	0.33535	1.8432e+17	0.33535	7.23891e+16
	0.33428	1.73058e+17	0.33428	4.0083e+16
	0.33321	2.14091e+17	0.33321	8.08262e+16
	0.33214	2.31415e+17	0.33214	1.16912e+17
	0.33107	2.24684e+17	0.33107	7.35257e+16
	0.32999	2.27351e+17	0.32999	6.91968e+16
	0.32892	2.49488e+17	0.32892	9.70864e+16
	0.32785	2.65402e+17	0.32785	9.48323e+16
	0.32678	3.0754e+17	0.32678	9.78688e+16
	0.32571	3.13961e+17	0.32571	1.02738e+17
	0.32463	3.07841e+17	0.32463	1.16787e+17
	0.32356	3.37017e+17	0.32356	1.27553e+17
	0.32249	3.78902e+17	0.32249	1.05901e+17
	0.32142	4.17205e+17	0.32142	1.01815e+17
	0.32035	4.34994e+17	0.32035	1.24906e+17
	0.31927	4.57124e+17	0.31927	1.41293e+17
	0.3182	4.7733e+17	0.3182	1.53039e+17
	0.31713	5.14498e+17	0.31713	1.44529e+17
	0.31606	5.62276e+17	0.31606	1.31189e+17
	0.31499	6.047e+17	0.31499	1.67241e+17
	0.31391	6.51194e+17	0.31391	1.89975e+17
	0.31284	6.84635e+17	0.31284	1.90821e+17
	0.31177	7.14086e+17	0.31177	1.89338e+17
	0.3107	7.03461e+17	0.3107	1.25961e+17
	0.30963	7.68752e+17	0.30963	1.47988e+17
	0.30855	8.79849e+17	0.30855	2.16723e+17
	0.30748	9.36464e+17	0.30748	2.41464e+17
	0.30641	1.00949e+18	0.30641	2.6864e+17
	0.30534	1.0731e+18	0.30534	2.70841e+17
	0.30426	1.14982e+18	0.30426	2.84657e+17
	0.30319	1.22068e+18	0.30319	3.18652e+17
	0.30212	1.29098e+18	0.30212	3.42084e+17
	0.30105	1.38424e+18	0.30105	3.44705e+17
	0.29998	1.48488e+18	0.29998	3.76651e+17
	0.2989	1.58906e+18	0.2989	3.94793e+17
	0.29783	1.68112e+18	0.29783	4.5582e+17
	0.29676	1.74681e+18	0.29676	5.07919e+17
	0.29569	1.86538e+18	0.29569	5.10168e+17
	0.29462	1.98415e+18	0.29462	5.92655e+17
	0.29354	2.08764e+18	0.29354	6.48282e+17
	0.29247	2.21595e+18	0.29247	6.60178e+17
	0.2914	2.31477e+18	0.2914	7.17882e+17
	0.29033	2.4075e+18	0.29033	8.03006e+17
	0.28926	2.54651e+18	0.28926	8.59365e+17
	0.28818	2.66926e+18	0.28818	9.47584e+17
	0.28711	2.75091e+18	0.28711	1.06656e+18
	0.28604	2.84984e+18	0.28604	1.16827e+18
	0.28497	2.95693e+18	0.28497	1.30254e+18
	0.2839	3.04069e+18	0.2839	1.41144e+18
	0.28282	3.09816e+18	0.28282	1.54628e+18
	0.28175	3.13734e+18	0.28175	1.73704e+18
	0.28068	3.2017e+18	0.28068	1.96674e+18
	0.27961	3.23665e+18	0.27961	2.16983e+18
	0.27854	3.23549e+18	0.27854	2.41049e+18
	0.27746	3.22168e+18	0.27746	2.73572e+18
	0.27639	3.17251e+18	0.27639	3.0885e+18
	0.27532	3.11042e+18	0.27532	3.49836e+18
	0.27425	3.02551e+18	0.27425	3.9256e+18
	0.27318	2.88319e+18	0.27318	4.41673e+18
	0.2721	2.74279e+18	0.2721	4.99475e+18
	0.27103	2.59514e+18	0.27103	5.55056e+18
	0.26996	2.38516e+18	0.26996	6.12551e+18
	0.26889	2.17872e+18	0.26889	6.65901e+18
	0.26782	1.94661e+18	0.26782	7.01018e+18
	0.26674	1.70179e+18	0.26674	7.14789e+18
	0.26567	1.48686e+18	0.26567	8.0172e+17
	0.2646	6.22549e+17	0.2646	2.30231e+19
	0.26353	2.03718e+18	0.26353	1.51556e+19
	0.26246	9.21426e+17	0.26246	3.97195e+18
	0.26138	9.67382e+17	0.26138	4.98459e+18
	0.26031	3.89265e+18	0.26031	1.84849e+19
	0.25924	2.63508e+18	0.25924	8.16178e+17
	0.25817	2.3408e+18	0.25817	1.26434e+19
	0.2571	1.04619e+18	0.2571	3.45189e+18
	0.25602	4.04179e+17	0.25602	5.16041e+18
	0.25495	1.23525e+18	0.25495	1.10262e+18
	0.25388	1.18584e+18	0.25388	2.30358e+18
	0.25281	2.21498e+18	0.25281	6.16566e+18
