# Supplementary material for: Wearable perovskite solar cells by aligned liquid crystal elastomers
Source: Nat Commun. 2023 Mar 2;14:1204. doi: 10.1038/s41467-023-36938-7 (PMC9981560; doi:10.1038/s41467-023-36938-7)
Supplement: Supplementary file 3 — Source Data [file 41467_2023_36938_MOESM3_ESM.zip › Source data/Figure.3.xlsx]

## Sheet: Figure.3a
Figure 3a
	Voltage (V)	Jsc (mA/cm^2)	Voltage (V)	Jsc (mA/cm^2)	Voltage (V)	Jsc (mA/cm^2)
	1.2	19.7271	1.2	19.1725	1.2	11.2203
	1.18	12.9636	1.18	11.732	1.18	4.11077
	1.16	7.53209	1.16	5.82938	1.16	-2.87472
	1.14	2.06501	1.14	-0.06219	1.14	-8.66178
	1.12	-2.77356	1.12	-5.16378	1.12	-13.2389
	1.1	-6.96164	1.1	-9.45018	1.1	-16.6877
	1.08	-10.5536	1.08	-12.9722	1.08	-19.161
	1.06	-13.5659	1.06	-15.7818	1.06	-20.863
	1.04	-15.9847	1.04	-17.9154	1.04	-21.9999
	1.02	-17.8855	1.02	-19.4996	1.02	-22.7514
	1	-19.3498	1	-20.655	1	-23.2568
	0.98	-20.4653	0.98	-21.4792	0.98	-23.6051
	0.96	-21.3084	0.96	-22.0639	0.96	-23.8528
	0.94	-21.9508	0.94	-22.4788	0.94	-24.0277
	0.92	-22.4415	0.92	-22.7815	0.92	-24.1507
	0.9	-22.8284	0.9	-23.0008	0.9	-24.2289
	0.88	-23.1301	0.88	-23.1797	0.88	-24.2756
	0.86	-23.3695	0.86	-23.3352	0.86	-24.3019
	0.84	-23.549	0.84	-23.4858	0.84	-24.3136
	0.82	-23.6863	0.82	-23.6274	0.82	-24.3202
	0.8	-23.7818	0.8	-23.7593	0.8	-24.3315
	0.78	-23.8627	0.78	-23.8691	0.78	-24.3524
	0.76	-23.9289	0.76	-23.9649	0.76	-24.381
	0.74	-23.9984	0.74	-24.0358	0.74	-24.4095
	0.72	-24.0664	0.72	-24.087	0.72	-24.4379
	0.7	-24.1462	0.7	-24.1255	0.7	-24.4588
	0.68	-24.2175	0.68	-24.1702	0.68	-24.4734
	0.66	-24.2857	0.66	-24.2123	0.66	-24.4706
	0.64	-24.3286	0.64	-24.2673	0.64	-24.4613
	0.62	-24.3612	0.62	-24.3264	0.62	-24.4463
	0.6	-24.3767	0.6	-24.3901	0.6	-24.4332
	0.58	-24.3939	0.58	-24.4458	0.58	-24.4222
	0.56	-24.404	0.56	-24.5007	0.56	-24.4156
	0.54	-24.4291	0.54	-24.5317	0.54	-24.4177
	0.52	-24.461	0.52	-24.5451	0.52	-24.4296
	0.5	-24.5085	0.5	-24.5461	0.5	-24.4521
	0.48	-24.5524	0.48	-24.5505	0.48	-24.4695
	0.46	-24.5963	0.46	-24.5556	0.46	-24.4874
	0.44	-24.6164	0.44	-24.5685	0.44	-24.4942
	0.42	-24.6315	0.42	-24.5924	0.42	-24.4966
	0.4	-24.6242	0.4	-24.6289	0.4	-24.4881
	0.38	-24.6145	0.38	-24.6652	0.38	-24.4797
	0.36	-24.5931	0.36	-24.6925	0.36	-24.4687
	0.34	-24.5909	0.34	-24.701	0.34	-24.4672
	0.32	-24.5953	0.32	-24.6978	0.32	-24.4716
	0.3	-24.6197	0.3	-24.6831	0.3	-24.4878
	0.28	-24.6424	0.28	-24.6623	0.28	-24.5115
	0.26	-24.6724	0.26	-24.6412	0.26	-24.541
	0.24	-24.6906	0.24	-24.6387	0.24	-24.5708
	0.22	-24.6995	0.22	-24.6492	0.22	-24.6011
	0.2	-24.6895	0.2	-24.6764	0.2	-24.6162
	0.18	-24.6772	0.18	-24.7098	0.18	-24.6213
	0.16	-24.6561	0.16	-24.7449	0.16	-24.6174
	0.14	-24.6509	0.14	-24.7696	0.14	-24.6142
	0.12	-24.6531	0.12	-24.7817	0.12	-24.6073
	0.1	-24.6728	0.1	-24.7753	0.1	-24.6145
	0.08	-24.6907	0.08	-24.7589	0.08	-24.6266
	0.06	-24.7173	0.06	-24.7367	0.06	-24.6519
	0.04	-24.7255	0.04	-24.7228	0.04	-24.6936
	0.02	-24.7078	0.02	-24.7124	0.02	-24.7452
	0	-24.6695	0	-24.7199	0	-24.7911
	-0.02	-24.6309	-0.02	-24.7352	-0.02	-24.8305
	-0.04	-24.5841	-0.04	-24.7567	-0.04	-24.8537
	-0.06	-24.5549	-0.06	-24.77	-0.06	-24.8578
	-0.08	-24.5491	-0.08	-24.7846	-0.08	-24.8488
	-0.1	-24.5538	-0.1	-24.7791	-0.1	-24.8355
	-0.12	-24.5551	-0.12	-24.7626	-0.12	-24.8224
	-0.14	-24.5641	-0.14	-24.7329	-0.14	-24.8244
	-0.16	-24.5566	-0.16	-24.7111	-0.16	-24.8049
	-0.18	-24.5554	-0.18	-24.6574	-0.18	-24.8421
	-0.2	-24.5117	-0.2	-24.6708	-0.2	-24.8252

## Sheet: Figure.3b
Figure 3b
	Voltage (V)	Jsc (mA/cm^2)	Voltage (V)	Jsc (mA/cm^2)	Voltage (V)	Jsc (mA/cm^2)	Voltage (V)	Jsc (mA/cm^2)
	1.2	27.1544	-0.2	-24.8013	1.2	11.2203	-0.2	-24.7169
	1.18	16.3873	-0.18	-24.7646	1.18	4.11077	-0.18	-24.7162
	1.16	8.58621	-0.16	-24.7234	1.16	-2.87472	-0.16	-24.7132
	1.14	0.77904	-0.14	-24.697	1.14	-8.66178	-0.14	-24.7123
	1.12	-5.58485	-0.12	-24.6697	1.12	-13.2389	-0.12	-24.7096
	1.1	-10.5467	-0.1	-24.6463	1.1	-16.6877	-0.1	-24.7094
	1.08	-14.3331	-0.08	-24.6131	1.08	-19.161	-0.08	-24.6935
	1.06	-17.0944	-0.06	-24.5749	1.06	-20.863	-0.06	-24.6913
	1.04	-19.0156	-0.04	-24.5235	1.04	-21.9999	-0.04	-24.6897
	1.02	-20.344	-0.02	-24.4727	1.02	-22.7514	-0.02	-24.6853
	1	-21.2757	0	-24.4154	1	-23.2568	0	-24.6707
	0.98	-21.9389	0.02	-24.374	0.98	-23.6051	0.02	-24.6646
	0.96	-22.427	0.04	-24.3403	0.96	-23.8528	0.04	-24.6646
	0.94	-22.7928	0.06	-24.3217	0.94	-24.0277	0.06	-24.6623
	0.92	-23.0758	0.08	-24.3049	0.92	-24.1507	0.08	-24.6611
	0.9	-23.2841	0.1	-24.2914	0.9	-24.2289	0.1	-24.6592
	0.88	-23.4403	0.12	-24.2693	0.88	-24.2756	0.12	-24.653
	0.86	-23.562	0.14	-24.2419	0.86	-24.3019	0.14	-24.6433
	0.84	-23.6719	0.16	-24.2026	0.84	-24.3136	0.16	-24.6403
	0.82	-23.7683	0.18	-24.1606	0.82	-24.3202	0.18	-24.6368
	0.8	-23.8658	0.2	-24.1188	0.8	-24.3315	0.2	-24.6329
	0.78	-23.9611	0.22	-24.0865	0.78	-24.3524	0.22	-24.6265
	0.76	-24.0596	0.24	-24.0608	0.76	-24.381	0.24	-24.6256
	0.74	-24.1436	0.26	-24.0482	0.74	-24.4095	0.26	-24.6255
	0.72	-24.2153	0.28	-24.039	0.72	-24.4379	0.28	-24.6226
	0.7	-24.2573	0.3	-24.0308	0.7	-24.4588	0.3	-24.6165
	0.68	-24.2901	0.32	-24.0181	0.68	-24.4734	0.32	-24.6104
	0.66	-24.3069	0.34	-23.9956	0.66	-24.4706	0.34	-24.6063
	0.64	-24.3261	0.36	-23.9562	0.64	-24.4613	0.36	-24.5978
	0.62	-24.3382	0.38	-23.9049	0.62	-24.4463	0.38	-24.596
	0.6	-24.3688	0.4	-23.8507	0.6	-24.4332	0.4	-24.5896
	0.58	-24.4082	0.42	-23.7957	0.58	-24.4222	0.42	-24.5892
	0.56	-24.4631	0.44	-23.7522	0.56	-24.4156	0.44	-24.586
	0.54	-24.5123	0.46	-23.7158	0.54	-24.4177	0.46	-24.5819
	0.52	-24.5599	0.48	-23.6908	0.52	-24.4296	0.48	-24.5753
	0.5	-24.5897	0.5	-23.6678	0.5	-24.4521	0.5	-24.5731
	0.48	-24.6046	0.52	-23.6416	0.48	-24.4695	0.52	-24.5712
	0.46	-24.6028	0.54	-23.5962	0.46	-24.4874	0.54	-24.5704
	0.44	-24.5955	0.56	-23.5308	0.44	-24.4942	0.56	-24.569
	0.42	-24.5799	0.58	-23.4461	0.42	-24.4966	0.58	-24.558
	0.4	-24.5775	0.6	-23.3591	0.4	-24.4881	0.6	-24.5252
	0.38	-24.5825	0.62	-23.2676	0.38	-24.4797	0.62	-24.5008
	0.36	-24.6054	0.64	-23.1755	0.36	-24.4687	0.64	-24.5006
	0.34	-24.6268	0.66	-23.0916	0.34	-24.4672	0.66	-24.498
	0.32	-24.6546	0.68	-23.0138	0.32	-24.4716	0.68	-24.4917
	0.3	-24.6678	0.7	-22.9243	0.3	-24.4878	0.7	-24.4904
	0.28	-24.6743	0.72	-22.8205	0.28	-24.5115	0.72	-24.4891
	0.26	-24.6546	0.74	-22.6854	0.26	-24.541	0.74	-24.4598
	0.24	-24.6318	0.76	-22.5203	0.24	-24.5708	0.76	-24.418
	0.22	-24.6044	0.78	-22.3182	0.22	-24.6011	0.78	-24.352
	0.2	-24.5942	0.8	-22.0846	0.2	-24.6162	0.8	-24.2771
	0.18	-24.5965	0.82	-21.8058	0.18	-24.6213	0.82	-24.1916
	0.16	-24.6143	0.84	-21.4949	0.16	-24.6174	0.84	-24.1114
	0.14	-24.6341	0.86	-21.1301	0.14	-24.6142	0.86	-24.0319
	0.12	-24.6658	0.88	-20.6983	0.12	-24.6073	0.88	-23.9524
	0.1	-24.6844	0.9	-20.1599	0.1	-24.6145	0.9	-23.8577
	0.08	-24.696	0.92	-19.4912	0.08	-24.6266	0.92	-23.7413
	0.06	-24.6856	0.94	-18.6417	0.06	-24.6519	0.94	-23.5815
	0.04	-24.6739	0.96	-17.5717	0.04	-24.6936	0.96	-23.353
	0.02	-24.6398	0.98	-16.219	0.02	-24.7452	0.98	-23.0225
	0	-24.6203	1	-14.5239	0	-24.7911	1	-22.5481
	-0.02	-24.5993	1.02	-12.4023	-0.02	-24.8305	1.02	-21.871
	-0.04	-24.6029	1.04	-9.77157	-0.04	-24.8537	1.04	-20.9028
	-0.06	-24.6039	1.06	-6.92526	-0.06	-24.8578	1.06	-19.5213
	-0.08	-24.63	1.08	-3.59248	-0.08	-24.8488	1.08	-17.5912
	-0.1	-24.643	1.1	0.73839	-0.1	-24.8355	1.1	-14.9764
	-0.12	-24.6531	1.12	6.07712	-0.12	-24.8224	1.12	-11.5584
	-0.14	-24.6416	1.14	12.2083	-0.14	-24.8244	1.14	-7.2684
	-0.16	-24.6287	1.16	19.8879	-0.16	-24.8049	1.16	-2.10019
	-0.18	-24.5957	1.18	27.2704	-0.18	-24.8421	1.18	3.896
	-0.2	-24.564	1.2	37.6971	-0.2	-24.8252	1.2	10.005

## Sheet: Figure.3c
Figure 3c
	Efficiency (%)
	23.2363
	23.1107
	23.0794
	23.0413
	23.0241
	22.9894
	22.9532
	22.7594
	22.5776
	22.2795
	22.1612
	22.1139
	21.9725
	21.9601
	21.9449
	21.9149
	21.9001
	22.9862
	22.969
	22.8789
	22.8188
	22.7858
	22.7791
	22.7246
	22.7057
	22.6328
	22.6062
	22.5756
	22.5722
	22.5511
	22.5084
	22.4901
	22.4457
	22.415
	22.3971
	22.3753
	22.3528
	22.3339
	22.3188
	22.3045
	22.2538
	22.2433
	22.2221
	22.1938
	22.1935
	22.1461
	22.116
	22.0853
	22.0238
	21.6564

## Sheet: Figure.3d
Figure 3d
	Time (h)	Normalized PCE	Normalized PCE	Normalized PCE
	0	1	1	1
	1	0.96981	0.99492	0.99549
	2	0.9207	0.97564	0.97377
	3	0.85844	0.97537	0.96577
	4	0.77103	0.97355	0.97714
	5	0.51684	0.97068	0.9734
	6	0.42776	0.97001	0.96107
	7	0.3569	0.96891	0.97658
	8	0.34097	0.9555	0.96039
	9	0.3215	0.95301	0.95535
	10	0.26146	0.95225	0.95718
	11	0.25049	0.94709	0.95135
	12	0.24831	0.94617	0.94916
	13	0.23094	0.94473	0.95303
	14	0.22939	0.94253	0.94789
	15	0.21507	0.94228	0.95621
	16	0.21493	0.94217	0.95481
	17	0.21005	0.94175	0.95094
	18	0.20167	0.93415	0.94483
	19	0.20037	0.9335	0.9536
	20	0.19695	0.93212	0.95277
	21	0.1879	0.93195	0.94952
	22	0.18709	0.93128	0.94774
	23	0.18676	0.93118	0.95049
	24	0.18559	0.93085	0.94166
	25	0.18531	0.93048	0.94446
	26	0.18403	0.92913	0.94513
	27	0.17489	0.92831	0.95446
	28	0.17465	0.92793	0.95114
	29	0.16618	0.92484	0.95144
	30	0.15592	0.92391	0.94464
	31	0.14204	0.92005	0.95319
	32	0.13911	0.91775	0.94238
	33	0.13031	0.91775	0.94342
	34	0.1215	0.91393	0.94592
	35	0.09892	0.91388	0.94676
	36	0.07995	0.91375	0.94839
	37	0.06873	0.91128	0.94731
	38	0.04997	0.90957	0.94536
	39	0.0486	0.90809	0.94858
	40	0.04458	0.90633	0.9469
	41		0.90536	0.94082
	42		0.90076	0.94249
	43		0.89716	0.94858
	44		0.89284	0.93986
	45		0.89281	0.9395
	46		0.8927	0.94357
	47		0.89239	0.94146
	48		0.89035	0.9469
	49		0.89008	0.94532
	50		0.88975	0.94057
	51		0.88944	0.94085
	52		0.88914	0.94275
	53		0.88864	0.93759
	54		0.88829	0.93998
	55		0.88753	0.93366
	56		0.8873	0.93764
	57		0.88519	0.94657
	58		0.88249	0.93784
	59		0.88035	0.93982
	60		0.87973	0.94051
	61		0.87851	0.94466
	62		0.87754	0.94108
	63		0.87566	0.93272
	64		0.87463	0.93876
	65		0.87436	0.94436
	66		0.87108	0.94253
	67		0.86967	0.93226
	68		0.86684	0.93228
	69		0.86451	0.94208
	70		0.8605	0.94444
	71		0.86048	0.94345
	72		0.85678	0.93815
	73		0.8539	0.93852
	74		0.8529	0.92729
	75		0.84797	0.93182
	76		0.84118	0.93187
	77		0.84063	0.93614
	78		0.84018	0.93184
	79		0.82976	0.92761
	80		0.82909	0.93895
	81		0.8281	0.9398
	82		0.82653	0.93629
	83		0.82384	0.92987
	84		0.82094	0.93449
	85		0.8146	0.93232
	86		0.81128	0.94098
	87		0.81011	0.93426
	88		0.80937	0.93531
	89		0.80686	0.93401
	90		0.80342	0.92985
	91		0.79637	0.92603
	92		0.79131	0.93297
	93		0.7866	0.94006
	94		0.78244	0.92811
	95		0.77841	0.92832
	96		0.7724	0.92932
	97		0.77167	0.92896
	98		0.76442	0.93309
	99		0.76353	0.92477
	100		0.75972	0.92864

## Sheet: Figure.3e
Figure 3e
	Time (h)	Normalized PCE	Time (h)	Normalized PCE
	483	0.80939	483	0.8887
	486	0.80534	486	0.88835
	489	0.80269	489	0.88726
	492	0.80408	492	0.88943
	495	0.80266	495	0.89021
	498	0.80341	498	0.8853
	501	0.80271	501	0.88606
	504	0.79999	504	0.88849
	507	0.80423	507	0.88804
	510	0.80131	510	0.88635
	513	0.79899	513	0.8859
	516	0.79858	516	0.88694
	519	0.79505	519	0.88962
	522	0.79945	522	0.88739
	525	0.79771	525	0.88795
	528	0.79376	528	0.8859
	531	0.79158	531	0.88775
	534	0.79736	534	0.88697
	537	0.79324	537	0.88628
	540	0.7912	540	0.8864
	543	0.79208	540	0.88754
	546	0.79275	543	0.88712
	549	0.79007	546	0.88534
	552	0.78868	549	0.89005
	555	0.7895	552	0.88386
	558	0.7875	555	0.88733
	561	0.78814	558	0.88628
	564	0.78579	561	0.88321
	567	0.7883	564	0.88515
	570	0.78486	567	0.88458
	573	0.78636	570	0.88939
	576	0.78619	573	0.88099
	579	0.78275	576	0.88494
	582	0.78282	579	0.88217
	585	0.77988	582	0.88859
	588	0.7826	585	0.88029
	591	0.78246	588	0.88161
	594	0.78361	591	0.87852
	597	0.7782	594	0.87857
	600	0.77586	597	0.87746
	603	0.77821	600	0.8842
	606	0.77731	603	0.88458
	609	0.77703	606	0.88291
	612	0.77739	609	0.88725
	615	0.77533	612	0.88811
	618	0.77361	615	0.88424
	621	0.77295	618	0.88772
	624	0.77258	621	0.87966
	627	0.77364	624	0.88569
	630	0.77397	627	0.88095
	633	0.77233	630	0.88014
	636	0.77341	633	0.88415
	639	0.76721	636	0.87949
	642	0.76795	639	0.88517
	645	0.76681	642	0.87893
	648	0.76715	645	0.88053
	651	0.76467	648	0.88048
	654	0.7671	651	0.87641
	657	0.76491	654	0.88
	660	0.76696	657	0.88504
	663	0.76551	660	0.88772
	666	0.76728	663	0.88839
	669	0.7619	666	0.87878
	672	0.76162	669	0.88284
	675	0.7608	672	0.87615
	678	0.7608	675	0.88201
	681	0.76404	678	0.87895
	684	0.76244	681	0.88332
	687	0.75816	684	0.87918
	690	0.75703	687	0.88109
	693	0.75817	690	0.88337
	696	0.7612	693	0.88541
	699	0.75924	696	0.8845
	702	0.75728	699	0.8824
	705	0.75592	702	0.88713
	708	0.75493	705	0.88045
	711	0.75343	708	0.8811
	714	0.75641	711	0.88245
	717	0.75589	714	0.87935
	720	0.75266	717	0.87929
	723	0.75427	720	0.87409
	726	0.75105	723	0.87785
	729	0.75399	726	0.87722
	732	0.75349	729	0.87452
	735	0.75361	732	0.87419
	738	0.75101	735	0.87486
	741	0.7493	738	0.87767
	744	0.74689	741	0.87463
	747	0.75122	744	0.87572
	750	0.75272	747	0.87778
	753	0.74656	750	0.87425
	756	0.74427	753	0.87513
	759	0.747	756	0.87778
	762	0.74909	759	0.88233
	765	0.7448	762	0.87932
	768	0.74528	765	0.88156
	771	0.74216	768	0.87798
	774	0.74508	771	0.87757
	777	0.74322	774	0.87756
	780	0.74245	777	0.87711
	783	0.74162	780	0.87302
	786	0.74406	783	0.87431
	789	0.74063	786	0.8716
	792	0.73982	789	0.87097
	795	0.73859	792	0.87342
	798	0.74063	795	0.87232
	801	0.74196	798	0.8707
	804	0.73884	801	0.87769
	807	0.73804	804	0.87726
	810	0.74094	807	0.87848
	813	0.7363	810	0.87952
	816	0.73462	813	0.86976
	819	0.73557	816	0.87564
	822	0.7377	819	0.87521
	825	0.73554	822	0.87199
	828	0.73423	825	0.86967
	831	0.73342	828	0.87075
	834	0.73673	831	0.86949
	837	0.7301	834	0.87078
	840	0.73338	837	0.86766
	843	0.73167	840	0.87378
	846	0.7334	843	0.87238
	849	0.73195	846	0.87596
	852	0.72853	849	0.87455
	855	0.72902	852	0.86809
	858	0.73057	855	0.87399
	861	0.72916	858	0.87766
	864	0.7291	861	0.86842
	867	0.72558	864	0.86669
	870	0.72729	867	0.87205
	873	0.72659	870	0.87164
	876	0.72528	873	0.87594
	879	0.72717	876	0.87301
	882	0.72852	879	0.86896
	885	0.72346	882	0.87048
	888	0.72546	885	0.86685
	891	0.7267	888	0.86816
	894	0.72487	891	0.86976
	897	0.72459	894	0.87267
	900	0.72421	897	0.86917
			900	0.87597
			903	0.87244
			906	0.87197
			909	0.86739
			912	0.86722
			915	0.86971
			918	0.86776
			921	0.86613
			924	0.86392
			927	0.86945
			930	0.86817
			933	0.86539
			936	0.86823
			939	0.87529
			942	0.86805
			945	0.87003
			948	0.87239
			951	0.87255
			954	0.87213
			957	0.86973
			960	0.87114
			963	0.86861
			966	0.87389
			969	0.86527
			972	0.86414
			975	0.87512
			978	0.86853
			981	0.86697
			984	0.86636
			987	0.87077
			990	0.87319
			993	0.87307
			996	0.86533
			999	0.8713
			1002	0.86556
			1005	0.86358
			1008	0.87032
			1011	0.87034
			1014	0.86574
			1017	0.86621
			1020	0.87203
			1023	0.866
			1026	0.86515
			1029	0.86399
			1032	0.8704
			1035	0.86675
			1038	0.86618
			1041	0.86583
			1044	0.86654
			1047	0.86451
			1050	0.86127
			1053	0.86348
			1056	0.86026
			1059	0.86208
			1062	0.86178
			1065	0.86752
			1068	0.86426
			1071	0.86727
			1074	0.8705
			1077	0.86085
			1080	0.85718
			1083	0.86565
			1083	0.8633
			1086	0.86416
			1089	0.86301
			1092	0.8622
			1095	0.87114
			1098	0.86884
			1101	0.86791
			1104	0.86408
			1107	0.86836
			1110	0.86015
			1113	0.871
			1116	0.86559
			1119	0.86749
			1122	0.86253
			1125	0.86622
			1128	0.86049
			1131	0.8703
			1134	0.87035
			1137	0.86782
			1140	0.87026
			1143	0.86878
			1146	0.87096
			1149	0.8697
			1152	0.86689
			1155	0.87067
			1158	0.86061
			1161	0.87113
			1164	0.86007
			1167	0.86602
			1170	0.86413
			1173	0.86145
			1176	0.86694
			1179	0.86129
			1182	0.86583
			1185	0.87034
			1188	0.86656
			1191	0.86684
			1194	0.87304
			1197	0.86455
			1200	0.86721
			1203	0.86988
			1206	0.86296
			1209	0.86202
			1212	0.86313
			1215	0.85979
			1218	0.86046
			1221	0.86262
			1224	0.86438
			1227	0.86817
			1230	0.86865
			1233	0.8651
			1236	0.86561
			1239	0.86202
			1242	0.85594
			1245	0.86703
			1248	0.86851
			1251	0.86051
			1254	0.85808
			1257	0.85839
			1260	0.85871
			1263	0.86036
			1266	0.8603
			1269	0.86329
			1272	0.86299
			1275	0.86899
			1278	0.85808
			1281	0.85963
			1284	0.85717
			1287	0.86505
			1290	0.85884
			1293	0.85976
			1296	0.8568
			1299	0.85868
			1302	0.8593
			1305	0.8551
			1308	0.86175
			1311	0.85711
			1314	0.85499
			1317	0.85463
			1320	0.85136
			1323	0.8563
			1326	0.8577
			1329	0.85969
			1332	0.85287
			1335	0.85918
			1338	0.86313
			1341	0.85701
			1344	0.85669
			1347	0.85416
			1350	0.85556
			1353	0.86226
			1356	0.85265
			1359	0.85335
			1362	0.85958
			1365	0.85481
			1368	0.85868
			1371	0.84727
			1374	0.85543
			1377	0.85626
			1380	0.84934
			1383	0.85866
			1386	0.85434
			1389	0.85725
			1392	0.85561
			1395	0.85124
			1398	0.85083
			1401	0.84792
			1404	0.84969
			1407	0.85419
			1410	0.85292
			1413	0.85488
			1416	0.85686
			1419	0.85645
			1422	0.8545
			1425	0.8576
			1428	0.85323
			1431	0.8437
			1434	0.85178
			1437	0.85028
			1440	0.85501
			1443	0.85303
			1446	0.85346
			1449	0.85178
			1452	0.84957
			1455	0.84462
			1458	0.85081
			1461	0.84957
			1464	0.84555
			1467	0.8475
			1470	0.85091
			1473	0.85054
			1476	0.84529
			1479	0.84736
			1482	0.8485
			1485	0.84529
			1488	0.85193
			1491	0.84676
			1494	0.85268
			1497	0.84833
			1500	0.8438
			1503	0.8492
			1506	0.8417
			1509	0.84511
			1512	0.83962
			1515	0.84198
			1518	0.84292
			1521	0.84573
			1524	0.84358
			1527	0.84492
			1530	0.84286
			1533	0.85029
			1536	0.84591
			1539	0.8399
			1542	0.85231
			1545	0.84603
			1548	0.83958
			1551	0.8476
			1554	0.83762
			1557	0.84769
			1560	0.84197
			1563	0.84418
			1566	0.8422
			1569	0.83994
			1572	0.83893
