# Supplementary material for: Wearable perovskite solar cells by aligned liquid crystal elastomers
Source: Nat Commun. 2023 Mar 2;14:1204. doi: 10.1038/s41467-023-36938-7 (PMC9981560; doi:10.1038/s41467-023-36938-7)
Supplement: Supplementary file 3 — Source Data [file 41467_2023_36938_MOESM3_ESM.zip › Source data/Figure.4.xlsx]

## Sheet: Figure.4a
Figure 4a
	Voltage (V)	Jsc (mA/cm^2)	Voltage (V)	Jsc (mA/cm^2)
	1.2	24.108	1.2	17.4804
	1.18	19.1451	1.18	10.005
	1.16	14.491	1.16	3.896
	1.14	9.86119	1.14	-2.10019
	1.12	5.43967	1.12	-7.2684
	1.1	1.25263	1.1	-11.5584
	1.08	-2.66151	1.08	-14.9764
	1.06	-6.2691	1.06	-17.5912
	1.04	-9.52947	1.04	-19.5213
	1.02	-12.4303	1.02	-20.9028
	1	-14.9445	1	-21.871
	0.98	-17.0626	0.98	-22.5481
	0.96	-18.7986	0.96	-23.0225
	0.94	-20.1775	0.94	-23.353
	0.92	-21.2447	0.92	-23.5815
	0.9	-22.0415	0.9	-23.7413
	0.88	-22.6302	0.88	-23.8577
	0.86	-23.0559	0.86	-23.9524
	0.84	-23.366	0.84	-24.0319
	0.82	-23.5838	0.82	-24.1114
	0.8	-23.7387	0.8	-24.1916
	0.78	-23.8481	0.78	-24.2771
	0.76	-23.9303	0.76	-24.352
	0.74	-23.9932	0.74	-24.418
	0.72	-24.0483	0.72	-24.4598
	0.7	-24.0993	0.7	-24.4891
	0.68	-24.15	0.68	-24.498
	0.66	-24.1968	0.66	-24.5006
	0.64	-24.2449	0.64	-24.4904
	0.62	-24.2827	0.62	-24.4917
	0.6	-24.3135	0.6	-24.5008
	0.58	-24.3337	0.58	-24.5252
	0.56	-24.3523	0.56	-24.558
	0.54	-24.3613	0.54	-24.596
	0.52	-24.3688	0.52	-24.6329
	0.5	-24.3684	0.5	-24.6611
	0.48	-24.3651	0.48	-24.6707
	0.46	-24.3572	0.46	-24.6592
	0.44	-24.344	0.44	-24.6368
	0.42	-24.3276	0.42	-24.6104
	0.4	-24.314	0.4	-24.586
	0.38	-24.3072	0.38	-24.5731
	0.36	-24.3058	0.36	-24.5712
	0.34	-24.3143	0.34	-24.5892
	0.32	-24.3309	0.32	-24.6165
	0.3	-24.3581	0.3	-24.653
	0.28	-24.3924	0.28	-24.6853
	0.26	-24.4283	0.26	-24.7096
	0.24	-24.4591	0.24	-24.7162
	0.22	-24.4808	0.22	-24.7094
	0.2	-24.4941	0.2	-24.6897
	0.18	-24.5028	0.18	-24.6646
	0.16	-24.5064	0.16	-24.6403
	0.14	-24.5107	0.14	-24.6265
	0.12	-24.5102	0.12	-24.6256
	0.1	-24.5107	0.1	-24.6433
	0.08	-24.5053	0.08	-24.6646
	0.06	-24.5051	0.06	-24.6935
	0.04	-24.4936	0.04	-24.7132
	0.02	-24.4992	0.02	-24.7123
	0	-24.5074	0	-24.6913
	-0.02	-24.5297	-0.02	-24.6623
	-0.04	-24.5546	-0.04	-24.6226
	-0.06	-24.5951	-0.06	-24.5896
	-0.08	-24.6289	-0.08	-24.5753
	-0.1	-24.6651	-0.1	-24.569
	-0.12	-24.6932	-0.12	-24.5704
	-0.14	-24.7198	-0.14	-24.5819
	-0.16	-24.7358	-0.16	-24.5978
	-0.18	-24.7734	-0.18	-24.6063
	-0.2	-24.7656	-0.2	-24.6255

## Sheet: Figure.4b
Figure 4b
	SnO2
	Voltage (V)	Jsc (mA/cm^2)	Voltage (V)	Jsc (mA/cm^2)	Voltage (V)	Jsc (mA/cm^2)	Voltage (V)	Jsc (mA/cm^2)	Voltage (V)	Jsc (mA/cm^2)	Voltage (V)	Jsc (mA/cm^2)	Voltage (V)	Jsc (mA/cm^2)	Voltage (V)	Jsc (mA/cm^2)	Voltage (V)	Jsc (mA/cm^2)
	1.2	19.066	1.2	16.6015	1.2	17.8066	1.2	16.6989	1.2	18.979	1.2	19.6154	1.2	17.4173	1.2	10.2057	1.2	7.61574
	1.18	14.0481	1.18	11.9134	1.18	13.7074	1.18	12.6876	1.18	14.6783	1.18	15.3099	1.18	13.372	1.18	8.54762	1.18	6.41537
	1.16	9.52432	1.16	7.70261	1.16	9.91507	1.16	9.07283	1.16	10.8514	1.16	11.4936	1.16	9.80638	1.16	6.97962	1.16	5.31106
	1.14	5.05152	1.14	3.5359	1.14	6.15201	1.14	5.47182	1.14	7.05855	1.14	7.70279	1.14	6.29904	1.14	5.41174	1.14	4.20345
	1.12	0.89753	1.12	-0.3386	1.12	2.59099	1.12	2.11264	1.12	3.51275	1.12	4.16674	1.12	3.06879	1.12	3.89047	1.12	3.14612
	1.1	-2.89721	1.1	-3.88728	1.1	-0.75092	1.1	-1.01812	1.1	0.2344	1.1	0.93829	1.1	0.12645	1.1	2.4224	1.1	2.13343
	1.08	-6.2984	1.08	-7.0768	1.08	-3.85134	1.08	-3.90322	1.08	-2.76181	1.08	-1.99597	1.08	-2.50472	1.08	1.00978	1.08	1.16948
	1.06	-9.2819	1.06	-9.88616	1.06	-6.69252	1.06	-6.53877	1.06	-5.4567	1.06	-4.6212	1.06	-4.81498	1.06	-0.34646	1.06	0.26529
	1.04	-11.8479	1.04	-12.314	1.04	-9.24958	1.04	-8.89619	1.04	-7.93655	1.04	-6.94125	1.04	-6.83307	1.04	-1.64038	1.04	-0.58598
	1.02	-14.0062	1.02	-14.3582	1.02	-11.5199	1.02	-10.9988	1.02	-10.0934	1.02	-8.93803	1.02	-8.53867	1.02	-2.8726	1.02	-1.38699
	1	-15.7825	1	-16.0364	1	-13.4907	1	-12.8271	1	-11.952	1	-10.6576	1	-9.94694	1	-4.0179	1	-2.13051
	0.98	-17.2325	0.98	-17.3834	0.98	-15.1805	0.98	-14.3945	0.98	-13.5275	0.98	-12.1018	0.98	-11.0982	0.98	-5.10893	0.98	-2.81938
	0.96	-18.3933	0.96	-18.4474	0.96	-16.6045	0.96	-15.7302	0.96	-14.8493	0.96	-13.3043	0.96	-12.0298	0.96	-6.12799	0.96	-3.46279
	0.94	-19.3197	0.94	-19.2796	0.94	-17.7913	0.94	-16.8513	0.94	-15.8731	0.94	-14.2968	0.94	-12.7754	0.94	-7.05083	0.94	-4.05899
	0.92	-20.0464	0.92	-19.9338	0.92	-18.7667	0.92	-17.7919	0.92	-16.7127	0.92	-15.1041	0.92	-13.3725	0.92	-7.87974	0.92	-4.60994
	0.9	-20.6231	0.9	-20.4537	0.9	-19.5652	0.9	-18.5676	0.9	-17.3833	0.9	-15.7594	0.9	-13.8459	0.9	-8.65094	0.9	-5.12511
	0.88	-21.0693	0.88	-20.8769	0.88	-20.2053	0.88	-19.2059	0.88	-17.9189	0.88	-16.2858	0.88	-14.2247	0.88	-9.33761	0.88	-5.60649
	0.86	-21.4309	0.86	-21.2268	0.86	-20.7174	0.86	-19.7136	0.86	-18.3408	0.86	-16.7089	0.86	-14.5244	0.86	-9.94313	0.86	-6.06107
	0.84	-21.7187	0.84	-21.5222	0.84	-21.1185	0.84	-20.1205	0.84	-18.6883	0.84	-17.0502	0.84	-14.7714	0.84	-10.5034	0.84	-6.48684
	0.82	-21.9704	0.82	-21.7665	0.82	-21.439	0.82	-20.4411	0.82	-18.9708	0.82	-17.3324	0.82	-14.9752	0.82	-11.0136	0.82	-6.88983
	0.8	-22.1918	0.8	-21.9622	0.8	-21.7015	0.8	-20.7057	0.8	-19.2164	0.8	-17.5736	0.8	-15.1573	0.8	-11.4643	0.8	-7.26353
	0.78	-22.4044	0.78	-22.1157	0.78	-21.9275	0.78	-20.9209	0.78	-19.4288	0.78	-17.7897	0.78	-15.3164	0.78	-11.8594	0.78	-7.61316
	0.76	-22.5916	0.76	-22.2366	0.76	-22.1251	0.76	-21.1153	0.76	-19.6264	0.76	-17.9834	0.76	-15.4653	0.76	-12.2034	0.76	-7.93481
	0.74	-22.764	0.74	-22.3285	0.74	-22.3081	0.74	-21.2847	0.74	-19.8019	0.74	-18.1556	0.74	-15.6004	0.74	-12.5042	0.74	-8.23233
	0.72	-22.9112	0.72	-22.396	0.72	-22.477	0.72	-21.4434	0.72	-19.963	0.72	-18.3058	0.72	-15.7277	0.72	-12.7613	0.72	-8.50158
	0.7	-23.0355	0.7	-22.455	0.7	-22.6287	0.7	-21.5779	0.7	-20.0956	0.7	-18.4378	0.7	-15.8381	0.7	-12.9881	0.7	-8.74902
	0.68	-23.1225	0.68	-22.512	0.68	-22.7535	0.68	-21.6971	0.68	-20.2067	0.68	-18.5444	0.68	-15.9383	0.68	-13.1811	0.68	-8.97134
	0.66	-23.182	0.66	-22.5685	0.66	-22.8486	0.66	-21.7834	0.66	-20.2933	0.66	-18.6345	0.66	-16.0186	0.66	-13.3581	0.66	-9.17137
	0.64	-23.2191	0.64	-22.6202	0.64	-22.9156	0.64	-21.8561	0.64	-20.3685	0.64	-18.7131	0.64	-16.0918	0.64	-13.496	0.64	-9.35001
	0.62	-23.2479	0.62	-22.6675	0.62	-22.9664	0.62	-21.9075	0.62	-20.4275	0.62	-18.7913	0.62	-16.1588	0.62	-13.6215	0.62	-9.50922
	0.6	-23.268	0.6	-22.6994	0.6	-23.0049	0.6	-21.953	0.6	-20.4913	0.6	-18.8708	0.6	-16.229	0.6	-13.7241	0.6	-9.65117
	0.58	-23.2965	0.58	-22.7186	0.58	-23.0447	0.58	-21.9892	0.58	-20.5572	0.58	-18.9595	0.58	-16.2959	0.58	-13.8151	0.58	-9.77505
	0.56	-23.3296	0.56	-22.7212	0.56	-23.0892	0.56	-22.0356	0.56	-20.6346	0.56	-19.0532	0.56	-16.3747	0.56	-13.8943	0.56	-9.88412
	0.54	-23.3711	0.54	-22.7135	0.54	-23.1428	0.54	-22.0892	0.54	-20.7127	0.54	-19.1482	0.54	-16.4552	0.54	-13.9778	0.54	-9.97611
	0.52	-23.4031	0.52	-22.6964	0.52	-23.2006	0.52	-22.1512	0.52	-20.7989	0.52	-19.2414	0.52	-16.5399	0.52	-14.0429	0.52	-10.0553
	0.5	-23.4328	0.5	-22.6864	0.5	-23.2554	0.5	-22.2121	0.5	-20.8724	0.5	-19.3276	0.5	-16.6173	0.5	-14.1013	0.5	-10.1199
	0.48	-23.437	0.48	-22.68	0.48	-23.2935	0.48	-22.2667	0.48	-20.9406	0.48	-19.4052	0.48	-16.6922	0.48	-14.162	0.48	-10.1735
	0.46	-23.43	0.46	-22.6861	0.46	-23.3148	0.46	-22.305	0.46	-20.9918	0.46	-19.4698	0.46	-16.7558	0.46	-14.2168	0.46	-10.2186
	0.44	-23.4062	0.44	-22.6991	0.44	-23.3253	0.44	-22.3272	0.44	-21.0316	0.44	-19.5269	0.44	-16.8147	0.44	-14.27	0.44	-10.2576
	0.42	-23.3867	0.42	-22.7216	0.42	-23.323	0.42	-22.3352	0.42	-21.0568	0.42	-19.5785	0.42	-16.8667	0.42	-14.3246	0.42	-10.2909
	0.4	-23.3626	0.4	-22.7412	0.4	-23.3174	0.4	-22.337	0.4	-21.0827	0.4	-19.628	0.4	-16.9175	0.4	-14.3788	0.4	-10.3213
	0.38	-23.3556	0.38	-22.7608	0.38	-23.3194	0.38	-22.3325	0.38	-21.1087	0.38	-19.6788	0.38	-16.9665	0.38	-14.4117	0.38	-10.3502
	0.36	-23.3511	0.36	-22.7705	0.36	-23.3311	0.36	-22.3424	0.36	-21.1473	0.36	-19.7362	0.36	-17.0212	0.36	-14.439	0.36	-10.3789
	0.34	-23.3596	0.34	-22.7754	0.34	-23.354	0.34	-22.3601	0.34	-21.1898	0.34	-19.8009	0.34	-17.0813	0.34	-14.4598	0.34	-10.405
	0.32	-23.3605	0.32	-22.773	0.32	-23.3881	0.32	-22.3881	0.32	-21.2417	0.32	-19.8695	0.32	-17.1477	0.32	-14.4846	0.32	-10.4335
	0.3	-23.3632	0.3	-22.7775	0.3	-23.4225	0.3	-22.411	0.3	-21.2905	0.3	-19.9383	0.3	-17.2164	0.3	-14.5035	0.3	-10.4571
	0.28	-23.3517	0.28	-22.7923	0.28	-23.4422	0.28	-22.4369	0.28	-21.3348	0.28	-19.9975	0.28	-17.2862	0.28	-14.5231	0.28	-10.484
	0.26	-23.3392	0.26	-22.8221	0.26	-23.4522	0.26	-22.4439	0.26	-21.3667	0.26	-20.042	0.26	-17.35	0.26	-14.5418	0.26	-10.5033
	0.24	-23.3169	0.24	-22.8554	0.24	-23.4414	0.24	-22.4482	0.24	-21.3937	0.24	-20.0733	0.24	-17.4068	0.24	-14.5553	0.24	-10.5247
	0.22	-23.3017	0.22	-22.8941	0.22	-23.4195	0.22	-22.4365	0.22	-21.405	0.22	-20.0982	0.22	-17.4548	0.22	-14.5682	0.22	-10.5342
	0.2	-23.2864	0.2	-22.9254	0.2	-23.388	0.2	-22.4208	0.2	-21.4178	0.2	-20.1244	0.2	-17.498	0.2	-14.5866	0.2	-10.5476
	0.18	-23.2843	0.18	-22.9519	0.18	-23.3612	0.18	-22.4031	0.18	-21.4324	0.18	-20.1509	0.18	-17.5392	0.18	-14.6099	0.18	-10.5499
	0.16	-23.2863	0.16	-22.958	0.16	-23.3442	0.16	-22.4003	0.16	-21.4572	0.16	-20.1893	0.16	-17.5849	0.16	-14.6251	0.16	-10.5589
	0.14	-23.2993	0.14	-22.9566	0.14	-23.3464	0.14	-22.3985	0.14	-21.4866	0.14	-20.2366	0.14	-17.6385	0.14	-14.6382	0.14	-10.559
	0.12	-23.3125	0.12	-22.9481	0.12	-23.3527	0.12	-22.4057	0.12	-21.525	0.12	-20.291	0.12	-17.6974	0.12	-14.6417	0.12	-10.5687
	0.1	-23.3242	0.1	-22.9469	0.1	-23.3655	0.1	-22.4176	0.1	-21.5648	0.1	-20.3408	0.1	-17.7607	0.1	-14.644	0.1	-10.5715
	0.08	-23.3225	0.08	-22.9445	0.08	-23.3759	0.08	-22.4322	0.08	-21.6069	0.08	-20.3894	0.08	-17.8214	0.08	-14.6454	0.08	-10.5844
	0.06	-23.3163	0.06	-22.9572	0.06	-23.3825	0.06	-22.4397	0.06	-21.6386	0.06	-20.4233	0.06	-17.8791	0.06	-14.6528	0.06	-10.5904
	0.04	-23.3071	0.04	-22.9757	0.04	-23.3743	0.04	-22.4405	0.04	-21.6565	0.04	-20.4469	0.04	-17.9296	0.04	-14.6586	0.04	-10.6044
	0.02	-23.3062	0.02	-23.0142	0.02	-23.3482	0.02	-22.4221	0.02	-21.6676	0.02	-20.4677	0.02	-17.9756	0.02	-14.6646	0.02	-10.6122
	0	-23.3151	0	-23.0476	0	-23.3114	0	-22.3985	0	-21.6753	0	-20.4851	0	-18.0079	0	-14.6673	0	-10.6266
	SnO2/LCE
	Voltage (V)	Jsc (mA/cm^2)	Voltage (V)	Jsc (mA/cm^2)	Voltage (V)	Jsc (mA/cm^2)	Voltage (V)	Jsc (mA/cm^2)	Voltage (V)	Jsc (mA/cm^2)	Voltage (V)	Jsc (mA/cm^2)	Voltage (V)	Jsc (mA/cm^2)	Voltage (V)	Jsc (mA/cm^2)	Voltage (V)	Jsc (mA/cm^2)
	1.2	6.88631	1.2	6.87619	1.2	8.91292	1.2	7.80773	1.2	6.24921	1.2	7.8127	1.2	8.18063	1.2	7.70669	1.2	5.47792
	1.18	3.21926	1.18	3.01036	1.18	4.69987	1.18	3.83643	1.18	3.27484	1.18	4.52496	1.18	4.93022	1.18	5.0002	1.18	3.82288
	1.16	-0.31778	1.16	-0.60313	1.16	0.85758	1.16	0.22271	1.16	0.35411	1.16	1.42148	1.16	1.9361	1.16	2.45053	1.16	2.18458
	1.14	-3.79042	1.14	-4.17527	1.14	-2.95828	1.14	-3.3567	1.14	-2.53487	1.14	-1.65241	1.14	-1.03466	1.14	-0.07678	1.14	0.54836
	1.12	-7.10631	1.12	-7.53972	1.12	-6.51833	1.12	-6.69365	1.12	-5.34512	1.12	-4.57947	1.12	-3.83871	1.12	-2.48933	1.12	-1.07793
	1.1	-10.183	1.1	-10.6223	1.1	-9.76047	1.1	-9.72528	1.1	-8.0194	1.1	-7.31558	1.1	-6.44511	1.1	-4.76252	1.1	-2.681
	1.08	-12.9569	1.08	-13.3661	1.08	-12.6279	1.08	-12.4058	1.08	-10.5195	1.08	-9.81584	1.08	-8.82285	1.08	-6.87105	1.08	-4.24872
	1.06	-15.3653	1.06	-15.7021	1.06	-15.0567	1.06	-14.6868	1.06	-12.7706	1.06	-12.0491	1.06	-10.9393	1.06	-8.79524	1.06	-5.76003
	1.04	-17.3919	1.04	-17.6134	1.04	-17.0411	1.04	-16.5675	1.04	-14.7422	1.04	-13.9661	1.04	-12.7785	1.04	-10.5096	1.04	-7.19864
	1.02	-19.0119	1.02	-19.1127	1.02	-18.598	1.02	-18.061	1.02	-16.399	1.02	-15.5762	1.02	-14.3339	1.02	-12.0048	1.02	-8.53744
	1	-20.2772	1	-20.2508	1	-19.7778	1	-19.2312	1	-17.7575	1	-16.8799	1	-15.6249	1	-13.2826	1	-9.76593
	0.98	-21.2309	0.98	-21.0925	0.98	-20.652	0.98	-20.1199	0.98	-18.8322	0.98	-17.9126	0.98	-16.6777	0.98	-14.3639	0.98	-10.8601
	0.96	-21.9451	0.96	-21.7233	0.96	-21.3051	0.96	-20.8083	0.96	-19.6858	0.96	-18.7159	0.96	-17.5409	0.96	-15.262	0.96	-11.8231
	0.94	-22.4773	0.94	-22.1961	0.94	-21.7888	0.94	-21.3476	0.94	-20.3494	0.94	-19.3461	0.94	-18.2398	0.94	-16.007	0.94	-12.6455
	0.92	-22.895	0.92	-22.5692	0.92	-22.1669	0.92	-21.7823	0.92	-20.8868	0.92	-19.8298	0.92	-18.8174	0.92	-16.6347	0.92	-13.3373
	0.9	-23.2078	0.9	-22.8749	0.9	-22.4691	0.9	-22.1337	0.9	-21.3227	0.9	-20.2268	0.9	-19.2982	0.9	-17.1643	0.9	-13.9106
	0.88	-23.4608	0.88	-23.1197	0.88	-22.7116	0.88	-22.4374	0.88	-21.6785	0.88	-20.5515	0.88	-19.6992	0.88	-17.6114	0.88	-14.3848
	0.86	-23.6566	0.86	-23.3156	0.86	-22.9099	0.86	-22.6828	0.86	-21.9551	0.86	-20.8214	0.86	-20.0292	0.86	-17.998	0.86	-14.7674
	0.84	-23.8072	0.84	-23.4797	0.84	-23.0814	0.84	-22.8842	0.84	-22.1811	0.84	-21.0497	0.84	-20.3117	0.84	-18.3275	0.84	-15.0845
	0.82	-23.9194	0.82	-23.6043	0.82	-23.2229	0.82	-23.0477	0.82	-22.3444	0.82	-21.2541	0.82	-20.5386	0.82	-18.5992	0.82	-15.3446
	0.8	-24.0207	0.8	-23.7052	0.8	-23.3545	0.8	-23.182	0.8	-22.4735	0.8	-21.419	0.8	-20.7253	0.8	-18.8278	0.8	-15.5594
	0.78	-24.0864	0.78	-23.7948	0.78	-23.4717	0.78	-23.2765	0.78	-22.5769	0.78	-21.5644	0.78	-20.879	0.78	-19.0132	0.78	-15.7427
	0.76	-24.144	0.76	-23.8626	0.76	-23.5643	0.76	-23.3625	0.76	-22.6652	0.76	-21.6867	0.76	-21.006	0.76	-19.1614	0.76	-15.9026
	0.74	-24.1921	0.74	-23.9135	0.74	-23.6392	0.74	-23.4277	0.74	-22.7303	0.74	-21.7873	0.74	-21.1022	0.74	-19.2819	0.74	-16.0339
	0.72	-24.2299	0.72	-23.9588	0.72	-23.7021	0.72	-23.4791	0.72	-22.7904	0.72	-21.8724	0.72	-21.1917	0.72	-19.3805	0.72	-16.1459
	0.7	-24.2481	0.7	-23.9878	0.7	-23.7481	0.7	-23.5142	0.7	-22.8244	0.7	-21.9532	0.7	-21.2574	0.7	-19.458	0.7	-16.2331
	0.68	-24.2819	0.68	-24.0099	0.68	-23.7968	0.68	-23.5471	0.68	-22.8573	0.68	-22.0169	0.68	-21.3117	0.68	-19.5297	0.68	-16.3015
	0.66	-24.3048	0.66	-24.0359	0.66	-23.8433	0.66	-23.5626	0.66	-22.8885	0.66	-22.0773	0.66	-21.3558	0.66	-19.5912	0.66	-16.3529
	0.64	-24.3264	0.64	-24.0539	0.64	-23.8794	0.64	-23.5892	0.64	-22.9206	0.64	-22.1283	0.64	-21.3982	0.64	-19.6455	0.64	-16.4002
	0.62	-24.3379	0.62	-24.0687	0.62	-23.9103	0.62	-23.6067	0.62	-22.9425	0.62	-22.1658	0.62	-21.4255	0.62	-19.6978	0.62	-16.4449
	0.6	-24.352	0.6	-24.0897	0.6	-23.939	0.6	-23.622	0.6	-22.9692	0.6	-22.1979	0.6	-21.4628	0.6	-19.7437	0.6	-16.4951
	0.58	-24.3508	0.58	-24.1075	0.58	-23.9537	0.58	-23.6367	0.58	-22.98	0.58	-22.2334	0.58	-21.4891	0.58	-19.7796	0.58	-16.5394
	0.56	-24.3633	0.56	-24.124	0.56	-23.9734	0.56	-23.66	0.56	-22.9948	0.56	-22.2584	0.56	-21.5131	0.56	-19.8157	0.56	-16.5825
	0.54	-24.3619	0.54	-24.1451	0.54	-23.9907	0.54	-23.6675	0.54	-23.011	0.54	-22.2837	0.54	-21.5313	0.54	-19.8451	0.54	-16.6168
	0.52	-24.3637	0.52	-24.1539	0.52	-23.9996	0.52	-23.6875	0.52	-23.0298	0.52	-22.3083	0.52	-21.551	0.52	-19.8668	0.52	-16.6457
	0.5	-24.3638	0.5	-24.1601	0.5	-24.0068	0.5	-23.7037	0.5	-23.044	0.5	-22.3247	0.5	-21.5615	0.5	-19.8906	0.5	-16.6741
	0.48	-24.3742	0.48	-24.171	0.48	-24.0167	0.48	-23.7175	0.48	-23.0608	0.48	-22.3432	0.48	-21.5828	0.48	-19.9135	0.48	-16.7046
	0.46	-24.3735	0.46	-24.1811	0.46	-24.0208	0.46	-23.7229	0.46	-23.06	0.46	-22.3688	0.46	-21.5978	0.46	-19.9313	0.46	-16.7334
	0.44	-24.3893	0.44	-24.1891	0.44	-24.0298	0.44	-23.7384	0.44	-23.0686	0.44	-22.3832	0.44	-21.6094	0.44	-19.9548	0.44	-16.7668
	0.42	-24.3985	0.42	-24.2051	0.42	-24.039	0.42	-23.7406	0.42	-23.0788	0.42	-22.3972	0.42	-21.6195	0.42	-19.977	0.42	-16.7962
	0.4	-24.4092	0.4	-24.2109	0.4	-24.0423	0.4	-23.751	0.4	-23.0932	0.4	-22.4122	0.4	-21.6283	0.4	-19.9912	0.4	-16.8196
	0.38	-24.4152	0.38	-24.2181	0.38	-24.0499	0.38	-23.7563	0.38	-23.1025	0.38	-22.4187	0.38	-21.6275	0.38	-20.0079	0.38	-16.8432
	0.36	-24.4305	0.36	-24.2298	0.36	-24.059	0.36	-23.7621	0.36	-23.1194	0.36	-22.424	0.36	-21.6307	0.36	-20.0252	0.36	-16.8671
	0.34	-24.4289	0.34	-24.2438	0.34	-24.0665	0.34	-23.7619	0.34	-23.1186	0.34	-22.4389	0.34	-21.631	0.34	-20.0383	0.34	-16.888
	0.32	-24.4371	0.32	-24.2569	0.32	-24.0755	0.32	-23.7696	0.32	-23.1286	0.32	-22.4449	0.32	-21.6314	0.32	-20.0541	0.32	-16.9146
	0.3	-24.4428	0.3	-24.2731	0.3	-24.0837	0.3	-23.7634	0.3	-23.1339	0.3	-22.4504	0.3	-21.6384	0.3	-20.0715	0.3	-16.9382
	0.28	-24.4506	0.28	-24.2802	0.28	-24.0835	0.28	-23.767	0.28	-23.1435	0.28	-22.4608	0.28	-21.6495	0.28	-20.0823	0.28	-16.9594
	0.26	-24.4521	0.26	-24.2889	0.26	-24.0893	0.26	-23.7719	0.26	-23.1472	0.26	-22.4698	0.26	-21.6536	0.26	-20.0971	0.26	-16.9822
	0.24	-24.4667	0.24	-24.3049	0.24	-24.0943	0.24	-23.7758	0.24	-23.1551	0.24	-22.476	0.24	-21.6633	0.24	-20.1105	0.24	-17.0051
	0.22	-24.4661	0.22	-24.321	0.22	-24.0993	0.22	-23.7779	0.22	-23.1501	0.22	-22.4891	0.22	-21.6727	0.22	-20.1174	0.22	-17.0193
	0.2	-24.4713	0.2	-24.3397	0.2	-24.1077	0.2	-23.7978	0.2	-23.1606	0.2	-22.4922	0.2	-21.6762	0.2	-20.127	0.2	-17.0379
	0.18	-24.4749	0.18	-24.3616	0.18	-24.1163	0.18	-23.8028	0.18	-23.168	0.18	-22.4952	0.18	-21.6831	0.18	-20.1398	0.18	-17.0545
	0.16	-24.479	0.16	-24.3728	0.16	-24.1183	0.16	-23.8113	0.16	-23.1784	0.16	-22.5004	0.16	-21.6963	0.16	-20.1436	0.16	-17.0728
	0.14	-24.4739	0.14	-24.3824	0.14	-24.1282	0.14	-23.8221	0.14	-23.1891	0.14	-22.5063	0.14	-21.7019	0.14	-20.1544	0.14	-17.0967
	0.12	-24.4868	0.12	-24.3962	0.12	-24.1393	0.12	-23.83	0.12	-23.2038	0.12	-22.5069	0.12	-21.7117	0.12	-20.1676	0.12	-17.1201
	0.1	-24.4885	0.1	-24.4078	0.1	-24.1513	0.1	-23.8256	0.1	-23.2024	0.1	-22.5159	0.1	-21.7243	0.1	-20.1748	0.1	-17.1359
	0.08	-24.4971	0.08	-24.4132	0.08	-24.1653	0.08	-23.8392	0.08	-23.2153	0.08	-22.5198	0.08	-21.7296	0.08	-20.1794	0.08	-17.1573
	0.06	-24.5024	0.06	-24.4203	0.06	-24.1749	0.06	-23.842	0.06	-23.225	0.06	-22.5264	0.06	-21.7351	0.06	-20.1877	0.06	-17.1734
	0.04	-24.5128	0.04	-24.4202	0.04	-24.1775	0.04	-23.8492	0.04	-23.2364	0.04	-22.536	0.04	-21.7497	0.04	-20.19	0.04	-17.1866
	0.02	-24.5118	0.02	-24.4238	0.02	-24.1853	0.02	-23.8577	0.02	-23.2479	0.02	-22.5485	0.02	-21.7615	0.02	-20.1968	0.02	-17.2053
	0	-24.5299	0	-24.4312	0	-24.1906	0	-23.8747	0	-23.2655	0	-22.5558	0	-21.777	0	-20.2067	0	-17.2275

## Sheet: Figure.4c
Figure 4c
	Curvature Radius (mm)	Normalized PCE	Normalized PCE
	14	1	1
	10	0.97218	0.99779
	8	0.94628	0.97101
	6	0.90458	0.95312
	4	0.76669	0.91948
	3	0.67802	0.90171

## Sheet: Figure.4d
Figure 4d
	Bending Cycles	Normalized PCE	Er+	Er-	Normalized PCE	Er+	Er-
	0.1	1	0	0	1	0	0
	50	0.95349	0.01	0.01	0.98796	0	0
	100	0.90705	0.01	0.01	0.97299	0	0
	150	0.88123	0.01	0.02	0.96113	0	0
	200	0.85766	0.01	0.02	0.95245	0	0
	300	0.81484	0.02	0.02	0.94262	0	0
	500	0.76504	0.02	0.02	0.91953	0.01	0.01
	700	0.73954	0.02	0.02	0.91271	0.01	0.01
	1000	0.66702	0.04	0.04	0.90785	0.01	0.01
	1500	0.61468	0.04	0.04	0.90272	0.01	0.01
	2000	0.56854	0.04	0.04	0.89032	0.02	0.02
	3000	0.42837	0.06	0.06	0.87915	0.02	0.02
	5000	0.33895	0.06	0.1	0.8617	0.02	0.02

## Sheet: Figure.4f
Figure 4f
					Inset
	Time (s)	Voltage (V)			Time (s)	Voltage (V)
	360.16	1.0235			4.54747e-13	0.01268
	360.421	1.02569			0.26548	0.0177
	360.676	1.0229			0.53287	0.01683
	360.944	1.02597			0.80017	0.01157
	361.194	1.02999			1.06317	0.01574
	361.46	1.02004			1.32255	0.01422
	361.71	1.02889			1.58302	0.01391
	361.96	1.02163			1.82038	0.00871
	362.227	1.03108			2.09985	0.00737
	362.495	1.02453			2.36249	0.01013
	362.76	1.02169			2.61304	0.01563
	363.012	1.03177			2.85069	0.0168
	363.275	1.02477			3.10037	0.00801
	363.529	1.02952			3.3656	0.01707
	363.796	1.02498			3.63448	0.01823
	364.06	1.02038			3.88649	0.01777
	364.33	1.02492			4.14853	0.01954
	364.576	1.01603			4.40451	0.01296
	364.82	1.01903			4.67102	0.01526
	365.066	1.0261			4.93091	0.00277
	365.326	1.02657			5.19137	-0.00857
	365.581	1.02447			5.44467	-0.01659
	365.845	1.03231			5.69447	-0.01833
	366.085	1.03057			5.9505	0.01362
	366.346	1.02687			6.21894	0.000821
	366.587	1.02318			6.48455	0.00271
	366.839	1.02213			6.74323	-0.00192
	367.096	1.02047			7.00348	-0.003
	367.345	1.02915			7.26549	0.00658
	367.609	1.03269			7.52104	0.00492
	367.882	1.02446			7.77608	0.02275
	368.14	1.02373			8.04097	0.01517
	368.394	1.02498			8.30303	0.00604
	368.642	1.03097			8.55335	0.0109
	368.901	1.02585			8.82234	0.002
	369.138	1.0174			9.07241	0.01321
	369.39	1.02653			9.33812	0.0123
	369.627	1.03031			9.59732	0.01486
	369.868	1.03263			9.83827	0.01574
	370.134	1.02017			10.0848	0.00905
	370.377	1.02021			10.3382	0.0178
	370.635	1.02132			10.5965	0.0193
	370.883	1.03094			10.8453	0.00882
	371.149	1.03142			11.0906	0.01553
	371.386	1.03235			11.3575	0.01663
	371.652	1.02634			11.6064	0.00716
	371.901	1.03446			11.8723	0.0103
	372.16	1.02982			12.124	-0.000141
	372.431	1.0209			12.392	0.00637
	372.677	1.02257			12.6588	0.01264
	372.93	1.02812			12.9151	0.01094
	373.177	1.02869			13.1716	0.01291
	373.429	1.02869			13.4113	0.01049
	373.683	1.02871			13.6503	0.01111
	373.937	1.03015			13.8929	0.01463
	374.177	1.029			14.1417	0.01248
	374.438	1.02915			14.3872	0.00266
	374.688	1.02889			14.6348	0.01178
	374.954	1.02739			14.8842	0.00297
	375.188	1.0288			15.1163	0.00689
	375.455	1.02604			15.3847	-0.00159
	375.695	1.02686			15.6427	0.000889
	375.951	1.02551			15.8986	0.00567
	376.206	1.03018			16.1505	0.00199
	376.463	1.03019			16.4057	0.00514
	376.712	1.02237			16.6617	0.01378
	376.96	1.03245			16.9179	0.01566
	377.206	1.02757			17.1717	0.00859
	377.46	1.02886			17.4293	0.00371
	377.722	1.02988			17.6963	0.00974
	377.972	1.02392			17.9529	0.00664
	378.21	1.0224			18.2137	0.00588
	378.457	1.02865			18.4638	0.00761
	378.724	1.02879			18.7281	-0.00204
	378.966	1.02659			18.9776	0.0057
	379.225	1.02923			19.2465	0.00269
	379.481	1.03009			19.5099	-0.000551
	379.742	1.02996			19.7505	0.00213
	379.992	1.02577			20.0088	0.00248
	380.253	1.02762			20.2656	0.00727
	380.51	1.02129			20.5204	0.008
	380.76	1.03048			20.7657	0.00576
	381.026	1.02593			21.0346	0.00151
	381.294	1.02777			21.2988	0.00751
	381.56	1.02993			21.5651	0.0088
	381.824	1.02906			21.8239	0.00839
	382.076	1.03156			22.0808	0.00446
	382.344	1.02459			22.3348	0.00082
	382.61	1.02555			22.5735	0.00165
	382.877	1.03714			22.8344	0.00205
	383.135	1.03073			23.0748	0.00176
	383.41	1.02433			23.3314	4.3e-05
	383.677	1.03382			23.603	-0.03024
	383.94	1.03027			23.8675	-0.0717
	384.195	1.03249			24.1093	-0.08674
	384.446	1.02232			24.3679	-0.04548
	384.713	1.03025			24.6352	-0.02289
	384.961	1.02333			24.8991	-0.14299
	385.227	1.01669			25.1599	0.00734
	385.465	1.01946			25.4188	0.04683
	385.724	1.02245			25.6851	0.04084
	385.987	1.01565			25.9492	0.00542
	386.241	1.02272			26.2007	0.02506
	386.488	1.0248			26.453	0.0229
	386.735	1.03141			26.7171	0.02336
	386.987	1.02188			26.9873	0.02975
	387.249	1.02516			27.2203	0.0234
	387.493	1.02948			27.4792	0.0178
	387.76	1.02908			27.725	0.01994
	388.01	1.03144			27.9792	0.01275
	388.262	1.02188			28.2241	0.01624
	388.51	1.0286			28.4754	0.00651
	388.763	1.02295			28.7382	0.00623
	389.017	1.02939			28.9882	0.01328
	389.269	1.02643			29.2366	0.00233
	389.526	1.02336			29.5007	0.00339
	389.782	1.02221			29.7559	-0.00233
	390.044	1.02117			30.0234	0.0031
	390.301	1.02316			30.2844	0.00487
	390.564	1.02416			30.5402	0.000201
	390.826	1.02634			30.7897	0.00822
	391.068	1.02794			31.0234	0.00631
	391.318	1.02514			31.2849	0.00819
	391.587	1.03093			31.5407	0.00238
	391.834	1.03197			31.8076	-0.03435
	392.091	1.03039			32.0698	-0.00243
	392.352	1.03166			32.3243	0.01753
	392.612	1.03304			32.5949	0.0138
	392.869	1.03036			32.8506	0.01663
	393.126	1.02723			33.1006	-0.00141
	393.376	1.02836			33.3591	-0.06753
	393.62	1.02338			33.6089	-0.02718
	393.876	1.02776			33.8581	-0.02377
	394.137	1.02446			34.1247	0.01093
	394.381	1.02299			34.3906	-0.03769
	394.627	1.03165			34.6363	0.00254
	394.89	1.03141			34.8848	0.02911
	395.137	1.02398			35.1443	0.02979
	395.405	1.03059			35.4095	-0.01751
	395.651	1.03482			35.6761	0.00616
	395.887	1.03272			35.935	0.02214
	396.156	1.02613			36.1922	0.01671
	396.405	1.03054			36.4464	0.01356
	396.672	1.0343			36.7008	-0.02226
	396.91	1.03372			36.9614	-0.02838
	397.173	1.03102			37.2035	-0.02828
	397.436	1.02595			37.4502	-0.01847
	397.676	1.02788			37.7066	-0.04366
	397.941	1.02512			37.9625	-0.03315
	398.206	1.03019			38.2129	-0.01143
	398.46	1.02443			38.473	-0.00423
	398.718	1.02442			38.7298	-0.000804
	398.974	1.02651			38.985	-0.00922
	399.226	1.03053			39.2391	-0.00514
	399.492	1.03335			39.4967	0.00202
	399.758	1.02361			39.7602	-0.0256
	400.002	1.02725			39.9973	-0.01432
	400.258	1.02185			40.257	-0.04658
	400.531	1.03376			40.5132	-0.03991
	400.776	1.02414			40.7733	-0.04906
	401.019	1.02266			41.0149	-0.04798
	401.267	1.03148			41.2816	-0.05683
	401.51	1.03391			41.535	-0.03811
	401.776	1.02566			41.785	-0.03882
	402.043	1.02994			42.0506	-0.02573
	402.288	1.03226			42.3094	-0.01551
	402.548	1.03519			42.5667	-0.00273
	402.81	1.03381			42.8166	0.00492
	403.076	1.02362			43.081	0.00528
	403.326	1.03415			43.3507	0.00824
	403.591	1.03459			43.6169	0.00953
	403.86	1.0276			43.8663	-0.00196
	404.127	1.03217			44.135	0.03694
	404.378	1.02491			44.4028	0.02015
	404.646	1.03073			44.6511	0.00752
	404.894	1.02201			44.9107	0.00858
	405.14	1.02554			45.1851	0.000892
	405.396	1.02463			45.4474	-0.00347
	405.646	1.03551			45.6844	-0.00281
	405.91	1.03249			45.9352	0.000189
	406.176	1.02445			46.2042	-0.00437
	406.438	1.02776			46.4696	-0.00971
	406.688	1.0351			46.7354	0.000582
	406.944	1.0327			46.9851	-0.00562
	407.193	1.02724			47.2351	-0.05233
	407.434	1.02696			47.4864	-0.10681
	407.696	1.02582			47.7425	-0.06232
	407.956	1.02279			47.9851	-0.05238
	408.208	1.03154			48.2489	-0.07365
	408.482	1.0334			48.5047	-0.06346
	408.716	1.0253			48.77	-0.0653
	408.975	1.01847			49.0351	-0.05501
	409.244	1.02597			49.2716	-0.05463
	409.5	1.02778			49.5166	-0.0259
	409.76	1.03005			49.7733	0.00997
	410.01	1.02955			50.0388	0.04784
	410.252	1.02319			50.2884	0.06503
	410.517	1.02083			50.5431	0.097
	410.762	1.02775			50.7932	0.83158
	411.009	1.02751			51.0543	0.85196
	411.269	1.02947			51.2828	0.86744
	411.535	1.01627			51.5233	0.87337
	411.79	1.02659			51.7775	0.8795
	412.051	1.03017			52.016	0.87944
	412.313	1.02818			52.2743	0.88228
	412.568	1.03835			52.5054	0.89294
	412.819	1.036			52.7338	0.88858
	413.069	1.03612			52.9792	0.88702
	413.336	1.02567			53.2153	0.87981
	413.594	1.0248			53.4658	0.88184
	413.852	1.03012			53.7186	0.88107
	414.111	1.03			53.9757	0.87005
	414.36	1.03196			54.2403	0.88886
	414.619	1.03188			54.4929	0.88839
	414.871	1.03393			54.7433	0.90135
	415.124	1.03622			55.0094	0.90036
	415.377	1.02667			55.2602	0.90366
	415.638	1.02796			55.5147	0.89643
	415.904	1.03614			55.7735	0.89829
	416.138	1.0306			56.0275	0.90781
	416.377	1.02823			56.294	0.89602
	416.637	1.02927			56.5632	0.90238
	416.897	1.02795			56.8273	0.90704
	417.156	1.0274			57.0761	0.9145
	417.41	1.03372			57.3272	0.92477
	417.673	1.02639			57.5853	0.89979
	417.927	1.03676			57.8434	0.90406
	418.182	1.03635			58.0786	0.91311
	418.441	1.03393			58.3287	0.9129
	418.68	1.03342			58.5958	0.90582
	418.926	1.03661			58.8509	0.91049
	419.195	1.02865			59.0887	0.92033
	419.449	1.03269			59.3296	0.9143
	419.711	1.02704			59.5791	0.9148
	419.974	1.0294			59.8398	0.93088
	420.223	1.04064			60.0979	0.90402
	420.475	1.02969			60.3637	0.9144
	420.73	1.0365			60.6137	0.88401
	420.995	1.03137			60.863	0.90446
	421.26	1.03468			61.1215	0.89973
	421.515	1.01769			61.3878	0.91613
	421.771	1.03073			61.6472	0.91425
	422.027	1.03809			61.9137	0.90289
	422.292	1.0313			62.1654	0.94
	422.54	1.02292			62.414	0.90163
	422.806	1.02999			62.6812	0.92381
	423.066	1.03747			62.9331	0.93115
	423.327	1.03647			63.1927	0.92712
	423.594	1.02821			63.4511	0.92959
	423.86	1.03304			63.7149	0.92678
	424.104	1.03758			63.9666	0.92244
	424.36	1.03035			64.2107	0.91892
	424.607	1.03407			64.4668	0.92212
	424.86	1.03298			64.7345	0.92843
	425.113	1.03615			64.9924	0.93184
	425.376	1.02872			65.251	0.9326
	425.634	1.0299			65.5033	0.92671
	425.88	1.0299			65.7685	0.92779
	426.113	1.03347			66.0357	0.93204
	426.368	1.03859			66.301	0.92919
	426.626	1.03579			66.5639	0.93314
	426.88	1.02905			66.817	0.92849
	427.13	1.03762			67.0859	0.92737
	427.378	1.02959			67.3518	0.92543
	427.618	1.02728			67.6036	0.92476
	427.864	1.03282			67.866	0.92758
	428.118	1.02597			68.1038	0.92796
	428.376	1.02999			68.3547	0.94071
	428.616	1.02962			68.6199	0.93955
	428.881	1.03011			68.8849	0.93845
	429.139	1.02677			69.1533	0.94321
	429.413	1.03764			69.4213	0.92682
	429.676	1.02919			69.6854	0.91916
	429.942	1.03103			69.9238	0.92506
	430.21	1.03854			70.1723	0.93646
	430.473	1.03503			70.4381	0.93438
	430.729	1.03426			70.6915	0.93253
	430.983	1.03136			70.9512	0.93327
	431.25	1.03818			71.2094	0.92834
	431.505	1.03346			71.4721	0.93143
	431.757	1.02644			71.7353	0.97577
	432.01	1.03587			71.9823	0.98026
	432.268	1.03755			72.2335	0.99399
	432.518	1.02803			72.4854	0.98274
	432.789	1.03516			72.7512	0.98052
	433.04	1.0279			72.9974	0.97656
	433.299	1.03044			73.2657	0.96202
	433.552	1.03849			73.5122	0.94683
	433.795	1.0368			73.7555	0.95022
	434.042	1.02981			74.0087	0.9604
	434.296	1.04016			74.2754	0.96844
	434.545	1.03766			74.5354	0.96417
	434.804	1.03281			74.7921	0.95599
	435.063	1.03179			75.0511	0.94857
	435.304	1.03426			75.3003	0.95125
	435.531	1.04324			75.5383	0.9523
	435.776	1.04158			75.7931	0.94861
	436.017	1.03942			76.0412	0.94921
	436.274	1.04091			76.2937	0.94822
	436.531	1.04214			76.5607	0.93965
	436.77	1.0427			76.8101	0.92319
	437.039	1.03682			77.0534	0.92285
	437.289	1.03936			77.3098	0.91899
	437.556	1.03893			77.566	0.91829
	437.822	1.03311			77.8266	0.92713
	438.076	1.04198			78.0765	0.92668
	438.339	1.03859			78.3235	0.93559
	438.611	1.04445			78.579	0.95189
	438.878	1.04251			78.8273	0.9417
	439.14	1.03856			79.0639	0.95565
	439.39	1.04221			79.3126	0.95125
	439.641	1.03957			79.5622	0.95405
	439.908	1.03759			79.8236	0.9531
	440.166	1.03409			80.0655	0.94955
	440.425	1.0355			80.3303	0.94681
	440.692	1.04303			80.59	0.94919
	440.942	1.03715			80.8382	0.95782
	441.209	1.03677			81.0956	0.95423
	441.474	1.04445			81.3626	0.96157
	441.726	1.03418			81.6097	0.92917
	441.976	1.0423			81.8655	0.94079
	442.24	1.04112			82.128	0.94568
	442.483	1.03732			82.3855	0.95818
	442.726	1.03494			82.6454	0.95743
	442.992	1.04032			82.9012	0.96198
	443.261	1.04129			83.1555	0.95709
	443.526	1.03527			83.4011	0.95031
	443.795	1.04242			83.6663	0.94642
	444.044	1.03543			83.9236	0.96366
	444.311	1.0381			84.1665	0.96261
	444.577	1.04501			84.4227	0.94632
	444.843	1.03866			84.6855	0.95859
	445.107	1.03246			84.9245	0.95857
	445.379	1.04487			85.1855	0.95775
	445.642	1.04162			85.4498	0.95722
	445.897	1.04116			85.7065	0.97108
	446.144	1.03707			85.9517	0.96554
	446.411	1.03767			86.2021	0.97314
	446.661	1.0432			86.4514	0.95293
	446.926	1.03315			86.7184	0.95993
	447.179	1.04265			86.9855	0.95411
	447.437	1.04199			87.2428	0.95852
	447.709	1.02985			87.4901	0.95983
	447.953	1.0355			87.7524	0.94701
	448.215	1.04062			88.0186	0.95899
	448.481	1.04367			88.2857	0.97053
	448.73	1.03294			88.5359	0.96005
	448.985	1.03947			88.8024	0.96585
	449.247	1.03702			89.0521	0.95974
	449.499	1.04499			89.2983	0.94862
	449.748	1.03457			89.5548	0.95448
	450.001	1.04254			89.8057	0.96489
	450.261	1.04409			90.0552	0.95171
	450.516	1.04244			90.3125	0.95234
	450.762	1.04298			90.5713	0.96338
	451.007	1.0348			90.8374	0.9622
	451.259	1.04099			91.0865	0.97145
	451.517	1.04059			91.3525	0.9686
	451.767	1.03728			91.6059	0.96672
	452.026	1.03716			91.8445	0.95098
	452.284	1.0407			92.1022	0.93766
	452.534	1.0376			92.3644	0.90975
	452.785	1.04338			92.6207	0.88548
	453.05	1.03254			92.8709	0.89308
	453.311	1.03313			93.1235	0.89873
	453.541	1.04378			93.3739	0.91702
	453.782	1.04463			93.6253	0.93217
	454.024	1.04294			93.8733	0.94133
	454.281	1.04095			94.1266	0.94786
	454.519	1.03998			94.3852	0.95188
	454.77	1.03735			94.636	0.9519
	455.001	1.04408			94.8755	0.95136
	455.245	1.04275			95.1355	0.95546
	455.476	1.03603			95.3989	0.95401
	455.728	1.0388			95.6394	0.95503
	455.976	1.03794			95.8796	0.95951
	456.203	1.0448			96.1355	0.96524
	456.431	1.03781			96.3856	0.9686
	456.662	1.04309			96.6461	0.96715
	456.904	1.04279			96.9022	0.95963
	457.147	1.04237			97.1702	0.97272
	457.399	1.0415			97.4242	0.96687
	457.651	1.03757			97.6665	0.96841
	457.904	1.04221			97.9283	0.96006
	458.147	1.04184			98.1971	0.93422
	458.398	1.03729			98.447	0.92704
	458.656	1.03579			98.7038	0.91585
	458.924	1.04086			98.9291	0.92374
	459.174	1.02873			99.1788	0.92497
	459.422	1.03841			99.4295	0.93052
	459.667	1.04467			99.6855	0.92465
	459.924	1.04287			99.946	0.9241
	460.195	1.03216			100.197	0.93624
	460.452	1.03665			100.44	0.94251
	460.705	1.04416			100.7	0.95273
	460.958	1.03577			100.953	0.95973
					101.211	0.96212
					101.446	0.95731
					101.693	0.96488
					101.937	0.95826
					102.188	0.9592
					102.442	0.9626
					102.697	0.97323
					102.948	0.97015
					103.203	0.96787
					103.453	0.97414
					103.69	0.97193
					103.947	0.96913
					104.216	0.9778
					104.482	0.97421
					104.751	0.97719
					104.983	0.97517
					105.251	0.97902
					105.517	0.98205
					105.766	0.97304
					106.013	0.98247
					106.268	0.97325
					106.518	0.98392
					106.766	0.975
					107.002	0.98046
					107.257	0.9798
					107.519	0.98084
					107.786	0.97393
					108.052	0.97712
					108.32	0.98274
					108.575	0.98178
					108.835	0.98012
					109.069	0.97314
					109.338	0.98319
					109.586	0.97798
					109.85	0.97408
					110.114	0.98202
					110.352	0.97798
					110.592	0.97912
					110.836	0.98433
					111.088	0.9765
					111.352	0.97782
					111.611	0.97687
					111.854	0.98181
					112.121	0.98631
					112.372	0.97807
					112.636	0.98353
					112.892	0.9755
					113.157	0.98328
					113.408	0.97942
					113.665	0.98622
					113.921	0.98741
					114.162	0.98766
					114.414	0.98144
					114.672	0.97928
					114.92	0.98758
					115.158	0.98595
					115.42	0.98725
					115.686	0.98621
					115.927	0.98489
					116.186	0.98787
					116.44	0.98838
					116.693	0.97694
					116.937	0.98496
					117.202	0.99043
					117.461	1.02082
					117.709	1.02519
					117.965	1.02352
					118.21	0.98093
					118.469	0.96868
					118.701	0.94112
					118.936	0.95155
					119.186	0.96031
					119.421	0.96514
					119.678	0.96403
					119.936	0.95607
					120.194	0.96002
					120.438	0.96001
					120.701	0.97384
					120.952	0.97263
					121.202	0.98132
					121.464	0.98652
					121.73	0.98751
					121.986	0.99001
					122.236	0.9794
					122.486	0.98995
					122.747	1.00196
					123.013	0.99266
					123.265	0.99936
					123.511	0.99546
					123.764	0.99712
					124.016	0.98987
					124.257	0.98233
					124.516	0.9764
					124.769	0.9833
					125.033	0.96993
					125.296	0.96592
					125.562	0.983
					125.808	0.98948
					126.061	0.98607
					126.318	0.98646
					126.58	0.98923
					126.836	0.98783
					127.102	0.98998
					127.362	0.98977
					127.618	0.98617
					127.857	0.98758
					128.117	0.9877
					128.372	0.9966
					128.636	0.98522
					128.902	0.98426
					129.169	0.98467
					129.437	0.97781
					129.686	0.97952
					129.953	0.9857
					130.216	0.9851
					130.47	0.9934
					130.721	0.98892
					130.971	1.00234
					131.23	0.99976
					131.487	0.986
					131.738	0.97427
					131.997	0.9712
					132.239	0.96303
					132.491	0.98819
					132.74	0.98382
					133.003	0.99104
					133.25	1.00771
					133.515	0.99845
					133.771	0.99816
					134.036	0.99422
					134.306	0.99679
					134.571	1.01238
					134.824	0.98117
					135.073	0.98969
					135.34	0.99383
					135.604	0.99137
					135.852	0.99174
					136.106	0.98394
					136.363	0.98069
					136.618	0.98804
					136.871	0.99395
					137.136	0.99279
					137.389	0.97747
					137.64	0.96713
					137.902	0.97243
					138.166	0.97708
					138.427	0.97494
					138.686	0.98436
					138.944	0.99237
					139.205	0.98849
					139.461	0.98862
					139.712	1.00087
					139.962	0.99506
					140.236	1.00527
					140.49	1.00344
					140.734	1.00567
					140.974	1.0054
					141.229	1.00308
					141.486	0.9972
					141.729	1.0025
					141.986	0.99802
					142.244	0.99196
					142.497	0.98232
					142.756	0.9934
					143.019	1.00591
					143.28	1.00357
					143.549	1.00408
					143.809	1.00371
					144.074	1.00708
					144.33	1.00108
					144.582	1.00184
					144.837	1.01054
					145.081	1.00505
					145.348	1.00647
					145.608	1.00566
					145.866	1.00183
					146.121	1.00468
					146.379	1.0087
					146.634	1.00939
					146.891	1.00674
					147.151	1.00696
					147.412	1.00846
					147.662	0.9981
					147.925	1.00131
					148.165	0.99912
					148.406	0.99295
					148.669	1.00641
					148.94	1.01058
					149.202	1.00683
					149.462	1.00542
					149.714	1.01133
					149.97	1.00696
					150.234	1.00876
					150.502	1.00304
					150.754	1.00733
					151.001	0.99647
					151.267	0.98929
					151.519	0.99753
					151.777	1.00355
					152.025	0.99573
					152.289	0.99435
					152.552	1.00113
					152.8	0.99543
					153.052	0.99125
					153.321	0.98764
					153.588	0.98622
					153.852	0.99558
					154.106	0.99211
					154.363	0.99856
					154.618	1.00161
					154.861	0.99707
					155.123	0.99305
					155.391	0.99531
					155.652	0.99546
					155.92	0.99675
					156.174	1.00016
					156.439	0.99699
					156.677	0.996
					156.915	0.98647
					157.176	0.98929
					157.436	0.99572
					157.696	1.00911
					157.938	1.00857
					158.21	1.00469
					158.468	0.99568
					158.736	0.99653
					158.983	0.9923
					159.242	0.99876
					159.486	1.00918
					159.736	1.0178
					159.988	1.01129
					160.244	1.00824
					160.5	1.00614
					160.752	1.00371
					161.012	1.00865
					161.262	1.01319
					161.523	1.01276
					161.761	1.0147
					162.011	1.01754
					162.264	1.00338
					162.503	1.00461
					162.749	1.01549
					163.006	1.01148
					163.264	1.01
					163.531	1.0173
					163.798	1.01655
					164.063	1.01028
					164.328	1.01437
					164.578	1.01549
					164.831	1.01592
					165.102	1.00813
					165.364	1.00745
					165.616	1.01664
					165.882	1.00767
					166.132	1.01669
					166.4	1.01026
					166.644	1.00821
					166.9	1.01019
					167.146	1.01131
					167.401	1.00817
					167.652	1.01756
					167.902	1.00828
					168.168	1.01544
					168.411	1.01755
					168.668	1.01589
					168.918	1.01331
					169.179	1.01273
					169.436	1.01864
					169.686	1.01239
					169.954	1.00995
					170.219	0.99964
					170.473	1.01204
					170.737	1.01267
					170.991	1.01893
					171.252	1.02121
					171.508	1.02125
					171.764	1.01702
					172.003	1.01705
					172.259	1.02068
					172.505	1.02469
					172.771	1.03053
					173.022	1.02023
					173.266	1.02844
					173.522	1.02375
					173.786	1.02877
					174.047	1.02845
					174.3	1.01989
					174.544	1.02472
					174.789	1.02868
					175.04	1.01946
					175.291	1.02788
					175.552	1.02703
					175.808	1.02555
					176.063	1.0232
					176.315	1.02258
					176.564	1.02215
					176.809	1.02277
					177.052	1.01248
					177.31	1.01284
					177.567	1.01743
					177.811	1.0258
					178.059	1.0255
					178.319	1.02339
					178.552	1.02943
					178.794	1.02458
					179.044	1.01552
					179.293	1.01105
					179.561	1.01441
					179.802	1.026
					180.06	1.02883
					180.313	1.02658
					180.563	1.02824
					180.828	1.02434
					181.072	1.01219
					181.321	1.01347
					181.579	1.01326
					181.829	1.02889
					182.086	1.03359
					182.345	1.03018
					182.596	1.01924
					182.837	1.01709
					183.087	1.01617
					183.337	1.00816
					183.573	1.01375
					183.835	1.02261
					184.1	1.03147
					184.347	1.03291
					184.615	1.02233
					184.863	1.02188
					185.115	1.00802
					185.365	1.01886
					185.615	1.01398
					185.868	1.03192
					186.118	1.03033
					186.387	1.03194
					186.623	1.03015
					186.876	1.01423
					187.133	1.00844
					187.387	1.01546
					187.636	1.01657
					187.902	1.03123
					188.151	1.02289
					188.41	1.02367
					188.668	1.01986
					188.916	1.01205
					189.187	1.01393
					189.452	1.01511
					189.717	1.02629
					189.972	1.01929
					190.219	1.02716
					190.487	1.01625
					190.737	1.01967
					191.002	1.03131
					191.27	1.02247
					191.541	1.03095
					191.802	1.02954
					192.07	1.01117
					192.337	1.01926
					192.594	1.02354
					192.837	1.03044
					193.075	1.02915
					193.337	1.0292
					193.597	1.02478
					193.852	1.01641
					194.089	1.0154
					194.352	1.02618
					194.603	1.02966
					194.856	1.03096
					195.119	1.0282
					195.372	1.01947
					195.637	1.02314
					195.881	1.02791
					196.14	1.0289
					196.387	1.01283
					196.642	1.02295
					196.887	1.01388
					197.141	1.02807
					197.402	1.02823
					197.672	1.02912
					197.927	1.02129
					198.178	1.02502
					198.437	1.02665
					198.687	1.02225
					198.952	1.03062
					199.21	1.0237
					199.467	1.01773
					199.727	1.0104
					199.967	1.00653
					200.219	1.0088
					200.473	1.00149
					200.718	1.00296
					200.965	0.99387
					201.212	1.00315
					201.468	0.99488
					201.728	1.00154
					201.965	0.98495
					202.228	0.99363
					202.496	1.00344
					202.739	1.00475
					203.002	1.00008
					203.264	0.99723
					203.506	1.00038
					203.761	0.99699
					204.013	1.00613
					204.262	1.0001
					204.53	1.01339
					204.797	1.01809
					205.044	1.01966
					205.298	1.01971
					205.565	1.01644
					205.811	1.02159
					206.082	1.01255
					206.349	1.02497
					206.599	1.01814
					206.853	1.02511
					207.102	1.01839
					207.366	1.02294
					207.61	1.02353
					207.86	1.01389
					208.101	1.01695
					208.353	1.02985
					208.6	1.01748
					208.849	1.027
					209.103	1.02206
					209.352	1.0297
					209.61	1.02954
					209.848	1.02965
					210.1	1.01954
					210.348	1.02285
					210.587	1.02613
					210.825	1.0281
					211.069	1.03932
					211.337	1.02822
					211.603	1.03109
					211.862	1.02378
					212.103	1.01745
					212.353	1.01873
					212.613	1.01713
					212.859	1.01848
					213.121	1.02497
					213.387	1.02427
					213.649	1.02387
					213.905	1.01874
					214.162	1.02023
					214.416	1.01577
					214.673	1.01451
					214.909	1.02037
					215.156	1.01196
					215.391	1.02284
					215.64	1.01658
					215.89	1.01999
					216.153	1.01678
					216.403	1.02153
					216.656	1.01344
					216.908	1.02143
					217.168	1.01237
					217.425	1.01448
					217.687	1.0167
					217.925	1.02079
					218.176	1.02302
					218.44	1.02999
					218.692	1.02342
					218.959	1.01978
					219.223	1.0144
					219.476	1.01664
					219.743	1.03051
					220.003	1.02964
					220.261	1.02519
					220.527	1.02794
					220.777	1.01828
					221.028	1.02832
					221.299	1.0263
					221.552	1.01994
					221.812	1.01719
					222.078	1.02077
					222.317	1.02072
					222.579	1.02745
					222.833	1.02086
					223.092	1.01876
					223.339	1.02636
					223.579	1.02529
					223.843	1.02755
					224.087	1.02664
					224.346	1.02748
					224.603	1.02675
					224.864	1.02673
					225.123	1.03301
					225.355	1.02356
					225.617	1.0248
					225.874	1.01759
					226.132	1.02055
					226.382	1.03248
					226.632	1.02132
					226.897	1.02459
					227.164	1.02965
					227.423	1.03098
					227.681	1.03022
					227.928	1.0266
					228.167	1.02674
					228.433	1.01275
					228.699	1.01715
					228.933	1.0069
					229.187	1.01019
					229.437	1.00756
					229.687	1.01835
					229.937	1.01838
					230.196	1.01299
					230.461	1.01774
					230.708	1.01377
					230.968	1.02235
					231.219	1.01386
					231.483	1.0139
					231.737	1.01053

## Sheet: Figure.4g
Figure 4g
	Time (s)	Voltage (V)
	2.84217e-13	0.95162
	0.21535	0.91441
	0.44535	0.86331
	0.6788	0.81967
	0.90591	0.79864
	1.13156	0.79725
	1.36486	0.80975
	1.59855	0.87718
	1.82822	0.94474
	2.05684	1.00113
	2.2872	1.01666
	2.50976	1.01491
	2.73664	0.95803
	2.96633	0.93107
	3.19892	0.90017
	3.41247	0.89182
	3.64933	0.93173
	3.86669	0.91613
	4.10066	0.89739
	4.33166	0.91363
	4.55247	0.93072
	4.77759	0.94531
	5.00401	0.96112
	5.23177	0.96877
	5.46459	0.96734
	5.69291	0.96569
	5.92245	0.95798
	6.14907	0.95661
	6.37641	0.92854
	6.60316	0.96086
	6.83161	0.99979
	7.05382	1.00659
	7.28714	1.01669
	7.51089	1.01704
	7.7342	1.01086
	7.97069	1.0118
	8.19487	1.00956
	8.41963	0.99864
	8.63938	0.9901
	8.8618	0.98398
	9.08945	0.96849
	9.31214	0.9492
	9.54352	0.93927
	9.77422	0.93071
	10.0043	0.93149
	10.2303	0.90365
	10.4637	0.90452
	10.6891	0.89379
	10.9197	0.83096
	11.1473	0.86837
	11.3695	0.98894
	11.5948	0.99292
	11.8298	1.00764
	12.0475	1.01506
	12.2787	1.00297
	12.5041	1.01076
	12.7247	1.01069
	12.9541	0.9842
	13.1797	1.00239
	13.4104	1.01598
	13.6393	1.00663
	13.8577	0.91986
	14.0835	0.9536
	14.308	0.94238
	14.5302	0.96424
	14.7557	0.97661
	14.9841	0.99529
	15.2104	0.99685
	15.4389	1.00578
	15.663	1.01117
	15.885	1.00789
	16.1041	1.01246
	16.3295	1.02404
	16.5593	1.01322
	16.7969	0.96541
	17.0282	0.97166
	17.2541	0.96554
	17.4688	0.97128
	17.6863	0.98353
	17.9108	0.99196
	18.1338	1.0039
	18.3611	1.02262
	18.5795	1.02221
	18.8041	1.02165
	19.0338	1.00874
	19.2578	1.0101
	19.4878	1.00387
	19.7074	0.99643
	19.9301	0.97213
	20.1658	0.96253
	20.3847	0.96158
	20.6107	0.97355
	20.8393	0.96279
	21.0695	0.92539
	21.2985	0.91967
	21.5236	0.93791
	21.7414	0.94735
	21.9623	1.05191
	22.1895	1.04611
	22.4143	1.0128
	22.6396	1.05953
	22.8585	1.06982
	23.0774	1.06337
	23.3042	1.05312
	23.532	1.04308
	23.7592	1.04625
	23.9839	1.04133
	24.2121	1.03851
	24.4338	1.04173
	24.6628	1.06523
	24.8896	1.04523
	25.121	1.05182
	25.3465	1.03955
	25.5752	1.04914
	25.8039	1.05236
	26.0252	1.05221
	26.2595	1.05911
	26.4846	1.05055
	26.7111	1.04103
	26.9362	1.04758
	27.224	1.04659
	27.4754	1.04773
	27.7038	1.03782
	27.9496	1.04857
	28.1784	1.06122
	28.3896	1.05631
	28.6817	1.04951
	28.9119	1.04442
	29.1626	1.03824
	29.3836	1.03518
	29.6134	1.04126
	29.826	1.03307
	30.0439	1.03343
	30.2881	1.0337
	30.5148	1.03969
	30.7432	1.03177
	30.9697	1.03621
	31.1941	1.03747
	31.4742	1.03939
	31.709	1.03495
	31.9307	1.01573
	32.1603	1.02244
	32.4017	1.03488
	32.6231	1.04666
	32.8396	1.06332
	33.0741	1.07252
	33.3064	1.06795
	33.5327	1.07384
	33.7604	1.06065
	33.9896	1.05179
	34.2147	1.03336
	34.4327	1.02168
	34.6516	1.01291
	34.8764	1.00816
	35.1021	0.97758
	35.3235	0.97096
	35.5501	0.97112
	35.7727	0.96419
	36.0038	0.96613
	36.2325	0.98531
	36.459	0.97968
	36.6768	0.99213
	36.9066	1.00468
	37.1374	1.01395
	37.3683	1.02346
	37.5847	1.02369
	37.8079	1.03211
	38.0295	1.03462
	38.257	1.03208
	38.4827	1.02205
	38.7045	1.02517
	38.9342	1.03351
	39.16	1.02815
	39.3877	1.03931
	39.5947	1.04467
	39.8128	1.04579
	40.0395	1.03771
	40.2598	1.03597
	40.4839	1.03932
	40.709	1.04465
	40.9289	1.04183
	41.1502	1.0353
	41.3781	1.02014
	41.6001	1.01773
	41.8268	1.02843
	42.0396	1.02079
	42.2623	1.02007
	42.4896	1.0411
	42.7087	1.05689
	42.9254	1.05172
	43.1526	1.0536
	43.3742	1.03934
	43.5893	1.05344
	43.8111	1.06386
	44.035	1.06003
	44.2564	1.05427
	44.4744	1.05601
	44.6954	1.05771
	44.9266	1.06537
	45.1523	1.06993
	45.3731	1.07215
	45.601	1.06511
	45.8278	1.07048
	46.0575	1.06021
	46.2896	1.06697
	46.5134	1.06333
	46.7376	1.04496
	46.9594	1.0514
	47.1864	1.04603
	47.4082	1.03916
	47.6394	1.00044
	47.8603	1.08293
	48.0897	1.12637
	48.3174	1.14536
	48.5399	1.14819
	48.7676	1.15048
	48.9941	1.12865
	49.2255	1.12615
	49.4504	1.1168
	49.6746	1.08764
	49.9044	1.05034
	50.1314	1.0202
	50.3655	0.99692
	50.5897	1.01426
	50.8187	0.99502
	51.0507	0.95608
	51.2801	0.9608
	51.5045	1.05829
	51.7301	1.09554
	51.9574	1.15357
	52.1897	1.10759
	52.4193	1.08463
	52.6424	1.12477
	52.869	1.12333
	53.0959	1.08321
	53.3254	1.12201
	53.5547	1.06087
	53.7732	1.12558
	54.0044	1.1239
	54.2311	1.10805
	54.4612	1.09555
	54.6867	1.10096
	54.9141	1.09727
	55.1461	1.10022
	55.3722	1.09302
	55.6043	1.09993
	55.8305	1.09604
	56.0571	1.08534
	56.285	1.10458
	56.5109	1.13571
	56.7397	1.12365
	56.9699	1.06566
	57.2069	1.0723
	57.435	1.03113
	57.6644	1.02303
	57.8918	1.04938
	58.1259	1.06472
	58.3517	1.03769
	58.5784	1.06179
	58.8045	1.08362
	59.0283	1.06496
	59.2549	1.04577
	59.4849	1.05934
	59.7101	1.00211
	59.9495	1.11031
	60.1792	1.15414
	60.4021	1.15501
	60.6255	1.09982
	60.8563	1.03564
	61.0933	0.99884
	61.3215	0.98161
	61.5471	0.98135
	61.7756	0.9758
	62.0043	0.98944
	62.2295	0.98329
	62.4648	0.9749
	62.6928	0.97406
	62.9251	0.98441
	63.1566	0.98157
	63.374	0.98599
	63.5983	0.98644
	63.8191	0.9885
	64.0528	0.99183
	64.2753	0.99006
	64.5029	0.99449
	64.7262	0.97066
	64.9573	0.94854
	65.1824	0.96318
	65.4105	0.97792
	65.6416	0.99191
	65.8679	0.96889
	66.0909	0.97777
	66.314	0.99488
	66.5331	0.97196
	66.7591	0.9806
	66.9917	1.00407
	67.2188	0.997
	67.4401	0.99338
	67.6692	0.99328
	67.8994	0.97778
	68.1295	0.99047
	68.3517	0.9923
	68.5833	0.98885
	68.8121	0.98959
	69.0419	0.96766
	69.2759	0.92789
	69.4989	0.92458
	69.7284	0.96008
	69.9578	0.92318
	70.1901	0.87836
	70.4154	0.9183
	70.6457	0.94126
	70.8753	0.94805
	71.1001	0.92886
	71.3311	0.9258
	71.5629	0.92336
	71.7868	0.95004
	72.0071	0.97033
	72.2264	0.97089
	72.4572	0.96794
	72.6823	0.97352
	72.9078	0.92908
	73.1373	1.01562
	73.3734	1.14482
	73.5908	1.04607
	73.8144	1.05719
	74.0425	1.00875
	74.2604	0.93709
	74.4896	0.8741
	74.7154	0.85833
	74.9437	0.88148
	75.1657	0.89255
	75.3927	0.91133
	75.6158	0.9276
	75.8484	0.93775
	76.0691	0.94888
	76.2958	0.96545
	76.5321	0.97468
	76.7531	0.97626
	76.9677	0.96452
	77.1937	0.97161
	77.4214	0.97746
	77.6562	0.95545
	77.8841	0.94647
	78.1135	0.94045
	78.3419	0.95228
	78.569	0.92795
	78.7954	0.94046
	79.0242	0.95905
	79.2444	0.96414
	79.4725	0.98538
	79.6966	0.98428
	79.9217	0.97213
	80.1513	0.97788
	80.3807	0.9874
	80.6059	0.98355
	80.8401	0.99387
	81.0688	0.99019
	81.2961	0.9955
	81.5234	0.97691
	81.7464	0.98212
	81.9698	0.95286
	82.194	0.95031
	82.422	0.97872
	82.6518	0.97136
	82.8768	0.93747
	83.1005	0.91014
	83.3324	0.91142
	83.5633	0.95499
	83.7918	0.96465
	84.023	0.97637
	84.2531	0.98954
	84.4819	1.00367
	84.7086	0.99566
	84.9292	0.996
	85.1573	1.00323
	85.3842	1.01299
	85.6176	1.00368
	85.8427	1.00038
	86.0667	0.99884
	86.3006	1.00949
	86.5311	0.99845
	86.7475	0.98985
	86.9687	0.99981
	87.1922	1.02258
	87.4205	1.02812
	87.6531	1.01307
	87.8823	1.00699
	88.1008	0.99367
	88.3271	0.98015
	88.556	0.96508
	88.775	0.95165
	89.0059	0.96246
	89.2366	0.93302
	89.4672	0.9412
	89.69	0.90876
	89.9178	0.92087
	90.1499	0.95527
	90.3798	0.90803
	90.6116	0.86389
	90.8413	0.90237
	91.0674	0.91006
	91.2904	0.90697
	91.5175	0.93085
	91.7455	0.94704
	91.9665	0.95654
	92.1985	0.96081
	92.4281	0.94815
	92.6557	0.9444
	92.8768	0.95006
	93.1059	0.94519
	93.3353	0.93632
	93.5514	0.93794
	93.7826	0.94556
	94.0159	0.95243
	94.2482	0.97823
	94.4763	0.98423
	94.6983	0.99639
	94.9277	1.00428
	95.1534	1.00636
	95.3819	1.03947
	95.6079	1.01768
	95.8384	1.04579
	96.066	1.1163
	96.2911	1.12221
	96.5187	1.10786
	96.7446	1.08965
	96.9736	1.05825
	97.1994	1.03489
	97.4335	1.02408
	97.6609	1.01228
	97.8856	1.00864
	98.1178	0.9944
	98.3403	0.99371
	98.5683	0.99928
	98.7903	0.99719
	99.018	0.98611
	99.246	0.99024
	99.4703	0.97961
	99.6977	0.96069
	99.9302	0.97218
	100.165	0.97073
	100.389	0.97165
	100.616	0.95876
	100.835	0.94424
	101.067	0.92734
	101.294	0.92097
	101.525	0.91959
	101.753	0.92831
	101.977	0.92894
	102.205	0.9356
	102.428	0.94404
	102.656	0.94812
	102.881	0.94631
	103.106	0.95522
	103.335	0.96091
	103.56	0.95663
	103.797	0.96419
	104.025	0.96301
	104.258	0.9666
	104.496	0.97168
	104.717	0.97158
	104.94	0.96724
	105.168	0.9753
	105.394	0.98835
	105.624	0.99064
	105.847	0.9948
	106.082	0.98521
	106.315	0.98997
	106.547	0.98323
	106.775	0.98582
	107.01	0.98292
	107.226	0.97995
	107.452	0.98742
	107.679	0.98652
	107.902	0.98139
	108.128	0.98401
	108.355	0.98953
	108.578	0.98888
	108.805	0.98048
	109.032	0.98783
	109.266	0.98087
	109.49	0.99051
	109.715	0.98012
	109.944	0.97664
	110.172	0.98607
	110.402	0.95922
	110.621	0.95186
	110.849	0.94414
	111.082	0.94267
	111.316	0.94874
	111.544	0.95377
	111.766	0.96298
	112	0.97894
	112.224	0.97845
	112.446	0.97961
	112.674	0.98905
	112.899	0.991
	113.132	0.98598
	113.367	0.9892
	113.597	0.98443
	113.827	0.97122
	114.052	0.95083
	114.284	0.9695
	114.506	0.93208
	114.735	0.89949
	114.962	0.90486
	115.193	0.92443
	115.415	0.97234
	115.641	0.90055
	115.864	0.97218
	116.086	0.96105
	116.301	0.74945
	116.528	0.7975
	116.743	0.7819
	116.968	0.92601
	117.198	0.89974
	117.425	0.85595
	117.651	0.80927
	117.875	0.80249
	118.091	0.72454
	118.311	0.69003
	118.533	0.69406
	118.759	0.71567
	118.979	0.73545
	119.21	0.72555
	119.435	0.73054
	119.665	0.76971
	119.88	0.76566
	120.103	0.7687
	120.334	0.7691
	120.556	0.79093
	120.78	0.8266
	121.002	0.84868
	121.232	0.87553
	121.46	0.90458
	121.692	0.90802
	121.925	0.93354
	122.156	0.94257
	122.38	0.95401
	122.604	0.95809
	122.833	0.94378
	123.065	0.95166
	123.291	0.94415
	123.524	0.96337
	123.751	0.94373
	123.982	0.95829
	124.209	0.9545
	124.439	0.97208
	124.663	0.97506
	124.895	0.95351
	125.12	0.94883
	125.346	0.97489
	125.569	0.99073
	125.8	0.97241
	126.03	0.93369
	126.256	0.92057
	126.485	0.91493
	126.706	0.9021
	126.932	0.89047
	127.162	0.89141
	127.389	0.89491
	127.61	0.91019
	127.838	0.93117
	128.067	0.94922
	128.291	0.9558
	128.519	0.9654
	128.746	0.95819
	128.969	0.93139
	129.2	0.94071
	129.431	0.93152
	129.663	0.95996
	129.899	0.97597
	130.11	0.97421
	130.344	0.98411
	130.572	0.97537
	130.807	0.99154
	131.028	1.00574
	131.258	1.02129
	131.478	1.01877
	131.706	1.01807
	131.941	1.01436
	132.162	1.00995
	132.386	1.00051
	132.614	0.98542
	132.835	0.9813
	133.063	0.98191
	133.288	0.97592
	133.503	0.97478
	133.722	0.97288
	133.953	0.9628
	134.18	0.96526
	134.414	0.95811
	134.641	0.96675
	134.864	0.96871
	135.097	0.96655
	135.331	0.9636
	135.556	0.96665
	135.782	0.9724
	136.012	0.96588
	136.227	0.96743
	136.463	0.97162
	136.692	0.96376
	136.918	0.97071
	137.143	0.97205
	137.366	0.97166
	137.596	0.973
	137.827	0.97377
	138.062	0.97857
	138.281	0.97823
	138.517	0.97724
	138.738	0.97753
	138.963	0.97556
	139.184	0.97564
	139.415	0.97568
	139.644	0.97924
	139.873	0.97859
	140.096	0.98984
	140.327	0.99198
	140.559	0.99627
	140.793	0.99345
	141.022	0.99839
	141.254	0.99436
	141.482	1
	141.703	0.97104
	141.933	0.88637
	142.156	0.83806
	142.391	0.82499
	142.619	0.85962
	142.85	0.88177
	143.079	0.90627
	143.304	0.91112
	143.537	0.92511
	143.763	0.88868
	143.986	0.82641
	144.207	0.82022
	144.439	0.86884
	144.667	0.8839
	144.896	0.91902
	145.125	0.91294
	145.36	0.94131
	145.586	0.95109
	145.815	0.95636
	146.04	0.97212
	146.273	0.9619
	146.503	0.93857
	146.732	0.89313
	146.958	0.85139
	147.182	0.83369
	147.416	0.79095
	147.644	0.77725
	147.864	0.80228
	148.089	0.82258
	148.312	0.84905
	148.541	0.86711
	148.771	0.89143
	148.996	0.91101
	149.226	0.91631
	149.449	0.93263
	149.679	0.94141
	149.908	0.94497
	150.14	0.95208
	150.37	0.95902
	150.603	0.95699
	150.824	0.96169
	151.046	0.97094
	151.276	0.97455
	151.506	0.9673
	151.728	0.91949
	151.959	0.90415
	152.187	0.91829
	152.42	0.92975
	152.648	0.94646
	152.878	0.95246
	153.106	0.95294
	153.335	0.95072
	153.563	0.95232
	153.779	0.97419
	153.999	0.97793
	154.229	0.95507
	154.455	0.9512
	154.679	0.94716
	154.908	0.95725
	155.133	0.96401
	155.357	0.96334
	155.581	0.969
	155.81	0.97082
	156.038	0.96792
	156.275	0.97907
	156.509	0.989
	156.731	0.99531
	156.956	0.99621
	157.188	0.998
	157.409	1.00698
	157.632	1.00753
	157.852	1.00034
	158.074	0.99813
	158.302	0.9848
	158.533	0.96775
	158.757	0.93395
	158.982	0.9548
	159.214	0.95605
	159.439	0.94724
	159.671	0.97384
	159.902	0.95823
	160.121	0.96345
	160.35	0.95806
	160.578	0.95316
	160.801	0.97342
	161.031	0.98302
	161.253	0.98965
	161.479	0.99762
	161.711	1.0217
	161.936	1.01894
	162.158	0.99917
	162.387	0.97319
	162.616	0.93586
	162.848	0.92658
	163.08	0.90896
	163.314	0.89896
	163.533	0.89192
	163.758	0.87756
	163.997	0.85082
	164.221	0.84739
	164.448	0.86939
	164.677	0.86585
	164.908	0.87377
	165.134	0.86092
	165.364	0.80845
	165.583	0.72742
	165.809	0.7398
	166.038	0.76412
	166.258	0.75878
	166.48	0.84525
	166.708	0.86955
	166.928	0.88318
	167.161	0.88413
	167.392	0.8653
	167.617	0.86321
	167.841	0.86785
	168.066	0.88062
	168.292	0.87935
	168.508	0.8845
	168.741	0.87031
	168.965	0.92997
	169.193	0.94624
	169.424	0.9396
	169.646	0.92269
	169.866	0.90734
	170.082	0.90862
	170.298	0.90217
	170.518	0.89506
	170.743	0.88929
	170.967	0.87902
	171.195	0.87491
	171.426	0.87071
	171.65	0.85834
	171.874	0.86118
	172.107	0.85956
	172.336	0.86014
	172.563	0.86438
	172.787	0.84081
	173.008	0.85059
	173.231	0.86525
	173.457	0.90507
	173.684	0.91669
	173.911	0.91898
	174.137	0.9279
	174.369	0.92956
	174.597	0.93112
	174.82	1.01114
	175.051	0.94087
	175.28	0.95475
	175.511	0.95456
	175.742	0.9856
	175.969	0.95589
	176.196	0.85291
	176.421	0.79443
	176.641	0.79972
	176.866	0.80917
	177.091	0.84016
	177.317	0.86759
	177.541	0.88649
	177.757	0.90321
	177.989	0.91558
	178.221	0.94116
	178.449	0.9436
	178.674	0.97779
	178.902	0.93334
	179.126	1.02757
	179.354	1.06743
	179.583	1.04947
	179.804	1.02584
	180.029	1.01445
	180.257	1.01387
	180.474	1.00899
	180.699	1.00335
	180.924	0.99456
	181.14	1.00286
	181.364	0.99749
	181.595	1.00688
	181.82	1.0034
	182.043	0.9971
	182.266	0.99833
	182.491	1.00174
	182.718	1.00003
	182.95	0.99876
	183.172	0.99984
	183.401	0.98855
	183.629	0.99185
	183.854	0.99063
	184.079	0.98244
	184.307	0.97664
	184.538	0.99184
	184.767	1.02473
	184.997	1.04175
	185.223	1.03691
	185.505	1.02484
	185.746	1.01627
	185.971	1.01849
	186.194	1.02653
	186.462	1.03176
	186.745	1.04638
	186.963	1.03587
	187.183	1.02235
	187.428	1.01612
	187.652	1.007
	187.879	0.98484
	188.107	0.98233
	188.341	0.97127
	188.568	0.97438
	188.791	0.97834
	189.016	0.97638
	189.261	0.97693
	189.491	0.98802
	189.702	0.98183
	189.926	0.98576
	190.172	0.99013
