# Supplementary material for: Wearable perovskite solar cells by aligned liquid crystal elastomers
Source: Nat Commun. 2023 Mar 2;14:1204. doi: 10.1038/s41467-023-36938-7 (PMC9981560; doi:10.1038/s41467-023-36938-7)
Supplement: Supplementary file 3 — Source Data [file 41467_2023_36938_MOESM3_ESM.zip › Source data/Supplementary Fig.1.xlsx]

## Sheet: Supplementary Fig.1
Supplementary Fig.1
	Wavenumber (cm-1)	Transmittance	Wavenumber (cm-1)	Transmittance
	3996.38	0.99534	3996.38	0.99804
	3994.45	0.99536	3994.45	0.99804
	3992.53	0.99528	3992.53	0.99804
	3990.6	0.9952	3990.6	0.99804
	3988.67	0.99508	3988.67	0.99804
	3986.74	0.99459	3986.74	0.99804
	3984.81	0.99397	3984.81	0.99804
	3982.88	0.99362	3982.88	0.99804
	3980.95	0.99339	3980.95	0.99804
	3979.02	0.99294	3979.02	0.99773
	3977.1	0.99256	3977.1	0.99733
	3975.17	0.99265	3975.17	0.99689
	3973.24	0.99272	3973.24	0.99644
	3971.31	0.99235	3971.31	0.99599
	3969.38	0.99178	3969.38	0.99553
	3967.45	0.99097	3967.45	0.99502
	3965.52	0.98984	3965.52	0.99443
	3963.59	0.98915	3963.59	0.99382
	3961.67	0.98931	3961.67	0.99335
	3959.74	0.98937	3959.74	0.99297
	3957.81	0.98891	3957.81	0.9926
	3955.88	0.98831	3955.88	0.9924
	3953.95	0.98738	3953.95	0.99241
	3952.02	0.98638	3952.02	0.99243
	3950.09	0.98655	3950.09	0.99227
	3948.16	0.98733	3948.16	0.99177
	3946.24	0.98631	3946.24	0.99107
	3944.31	0.98525	3944.31	0.99057
	3942.38	0.98653	3942.38	0.99025
	3940.45	0.98688	3940.45	0.98985
	3938.52	0.9849	3938.52	0.98941
	3936.59	0.98259	3936.59	0.98904
	3934.66	0.98147	3934.66	0.98861
	3932.73	0.98322	3932.73	0.98809
	3930.81	0.98565	3930.81	0.98779
	3928.88	0.98442	3928.88	0.98774
	3926.95	0.98178	3926.95	0.98773
	3925.02	0.98178	3925.02	0.98773
	3923.09	0.98198	3923.09	0.98756
	3921.16	0.98018	3921.16	0.98682
	3919.23	0.98008	3919.23	0.98538
	3917.3	0.98289	3917.3	0.98381
	3915.38	0.98385	3915.38	0.98284
	3913.45	0.98114	3913.45	0.98284
	3911.52	0.97823	3911.52	0.98353
	3909.59	0.97598	3909.59	0.98429
	3907.66	0.97332	3907.66	0.98468
	3905.73	0.9736	3905.73	0.98487
	3903.8	0.97878	3903.8	0.98514
	3901.87	0.98389	3901.87	0.98521
	3899.95	0.98624	3899.95	0.98513
	3898.02	0.98489	3898.02	0.98518
	3896.09	0.97855	3896.09	0.98498
	3894.16	0.97286	3894.16	0.98454
	3892.23	0.97507	3892.23	0.98405
	3890.3	0.97836	3890.3	0.98306
	3888.37	0.97456	3888.37	0.9817
	3886.44	0.9739	3886.44	0.98058
	3884.52	0.97803	3884.52	0.98004
	3882.59	0.97749	3882.59	0.98042
	3880.66	0.97831	3880.66	0.98116
	3878.73	0.97876	3878.73	0.98139
	3876.8	0.97344	3876.8	0.98135
	3874.87	0.97069	3874.87	0.98174
	3872.94	0.97136	3872.94	0.98236
	3871.01	0.97439	3871.01	0.98203
	3869.09	0.97905	3869.09	0.98014
	3867.16	0.97707	3867.16	0.97854
	3865.23	0.97476	3865.23	0.9786
	3863.3	0.97756	3863.3	0.97985
	3861.37	0.97712	3861.37	0.98112
	3859.44	0.97098	3859.44	0.98137
	3857.51	0.96238	3857.51	0.98079
	3855.58	0.96016	3855.58	0.97982
	3853.65	0.978	3853.65	0.97882
	3851.73	0.99232	3851.73	0.97845
	3849.8	0.98439	3849.8	0.97871
	3847.87	0.97274	3847.87	0.97932
	3845.94	0.96691	3845.94	0.98036
	3844.01	0.96702	3844.01	0.98139
	3842.08	0.96917	3842.08	0.98169
	3840.15	0.97199	3840.15	0.98098
	3838.22	0.97867	3838.22	0.97949
	3836.3	0.98316	3836.3	0.97883
	3834.37	0.98084	3834.37	0.97988
	3832.44	0.97831	3832.44	0.98117
	3830.51	0.97682	3830.51	0.98167
	3828.58	0.97455	3828.58	0.98192
	3826.65	0.97324	3826.65	0.98227
	3824.72	0.97068	3824.72	0.9823
	3822.79	0.97124	3822.79	0.98168
	3820.87	0.98049	3820.87	0.98128
	3818.94	0.98299	3818.94	0.9815
	3817.01	0.98125	3817.01	0.98144
	3815.08	0.98484	3815.08	0.98138
	3813.15	0.98244	3813.15	0.98183
	3811.22	0.97432	3811.22	0.98236
	3809.29	0.97058	3809.29	0.98283
	3807.36	0.9758	3807.36	0.98301
	3805.44	0.9794	3805.44	0.98292
	3803.51	0.97774	3803.51	0.98325
	3801.58	0.9837	3801.58	0.98358
	3799.65	0.98871	3799.65	0.98363
	3797.72	0.98547	3797.72	0.98387
	3795.79	0.98392	3795.79	0.98366
	3793.86	0.98227	3793.86	0.98247
	3791.93	0.97881	3791.93	0.98093
	3790.01	0.97707	3790.01	0.97987
	3788.08	0.97672	3788.08	0.97899
	3786.15	0.97759	3786.15	0.97772
	3784.22	0.9786	3784.22	0.97692
	3782.29	0.97777	3782.29	0.97706
	3780.36	0.97912	3780.36	0.97764
	3778.43	0.98275	3778.43	0.9786
	3776.5	0.98202	3776.5	0.97953
	3774.58	0.97779	3774.58	0.97987
	3772.65	0.97521	3772.65	0.98003
	3770.72	0.97795	3770.72	0.98044
	3768.79	0.98257	3768.79	0.98079
	3766.86	0.98376	3766.86	0.98046
	3764.93	0.9832	3764.93	0.97996
	3763	0.98049	3763	0.9806
	3761.07	0.97867	3761.07	0.98201
	3759.15	0.98211	3759.15	0.98311
	3757.22	0.98319	3757.22	0.98447
	3755.29	0.97774	3755.29	0.98632
	3753.36	0.97469	3753.36	0.98808
	3751.43	0.98366	3751.43	0.98924
	3749.5	0.99298	3749.5	0.99001
	3747.57	0.98771	3747.57	0.99109
	3745.64	0.98567	3745.64	0.99247
	3743.72	0.99564	3743.72	0.99367
	3741.79	0.99432	3741.79	0.99444
	3739.86	0.98289	3739.86	0.99447
	3737.93	0.97803	3737.93	0.99356
	3736	0.98487	3736	0.99209
	3734.07	0.99404	3734.07	0.99127
	3732.14	0.9952	3732.14	0.99133
	3730.21	0.98906	3730.21	0.99094
	3728.29	0.98267	3728.29	0.98976
	3726.36	0.98213	3726.36	0.98869
	3724.43	0.98518	3724.43	0.98807
	3722.5	0.98698	3722.5	0.98753
	3720.57	0.98749	3720.57	0.98704
	3718.64	0.98596	3718.64	0.987
	3716.71	0.9818	3716.71	0.98756
	3714.78	0.97778	3714.78	0.98855
	3712.86	0.98113	3712.86	0.98936
	3710.93	0.99165	3710.93	0.98962
	3709	0.99498	3709	0.98951
	3707.07	0.98953	3707.07	0.98916
	3705.14	0.98308	3705.14	0.9884
	3703.21	0.98191	3703.21	0.98781
	3701.28	0.98555	3701.28	0.98792
	3699.35	0.9859	3699.35	0.98817
	3697.43	0.98281	3697.43	0.9879
	3695.5	0.97987	3695.5	0.9875
	3693.57	0.97745	3693.57	0.98764
	3691.64	0.97835	3691.64	0.9875
	3689.71	0.98669	3689.71	0.98698
	3687.78	0.99374	3687.78	0.9869
	3685.85	0.9897	3685.85	0.98712
	3683.92	0.98176	3683.92	0.9878
	3682	0.97699	3682	0.98915
	3680.07	0.97444	3680.07	0.9905
	3678.14	0.97365	3678.14	0.99117
	3676.21	0.98249	3676.21	0.99102
	3674.28	0.99169	3674.28	0.99037
	3672.35	0.98775	3672.35	0.98978
	3670.42	0.98758	3670.42	0.98949
	3668.49	0.99196	3668.49	0.98905
	3666.57	0.98731	3666.57	0.98754
	3664.64	0.98037	3664.64	0.9847
	3662.71	0.97732	3662.71	0.98195
	3660.78	0.97543	3660.78	0.98044
	3658.85	0.97402	3658.85	0.98062
	3656.92	0.97718	3656.92	0.98191
	3654.99	0.97935	3654.99	0.98303
	3653.06	0.97453	3653.06	0.98418
	3651.14	0.97462	3651.14	0.98555
	3649.21	0.98763	3649.21	0.98641
	3647.28	0.9952	3647.28	0.9864
	3645.35	0.98901	3645.35	0.98526
	3643.42	0.98054	3643.42	0.98318
	3641.49	0.97662	3641.49	0.98155
	3639.56	0.97593	3639.56	0.98087
	3637.63	0.97544	3637.63	0.98037
	3635.71	0.97528	3635.71	0.97905
	3633.78	0.97454	3633.78	0.97763
	3631.85	0.97247	3631.85	0.97799
	3629.92	0.97813	3629.92	0.97983
	3627.99	0.99082	3627.99	0.98166
	3626.06	0.98993	3626.06	0.98301
	3624.13	0.98069	3624.13	0.98388
	3622.2	0.97553	3622.2	0.9845
	3620.28	0.97854	3620.28	0.98509
	3618.35	0.98521	3618.35	0.98545
	3616.42	0.98578	3616.42	0.98521
	3614.49	0.9837	3614.49	0.98437
	3612.56	0.98381	3612.56	0.98385
	3610.63	0.98421	3610.63	0.98429
	3608.7	0.98639	3608.7	0.98482
	3606.77	0.98852	3606.77	0.98482
	3604.85	0.98612	3604.85	0.98413
	3602.92	0.983	3602.92	0.98317
	3600.99	0.98321	3600.99	0.98283
	3599.06	0.98411	3599.06	0.98314
	3597.13	0.98402	3597.13	0.98356
	3595.2	0.98517	3595.2	0.98386
	3593.27	0.98567	3593.27	0.98398
	3591.34	0.98268	3591.34	0.98411
	3589.42	0.98182	3589.42	0.98426
	3587.49	0.98765	3587.49	0.98407
	3585.56	0.99081	3585.56	0.98331
	3583.63	0.98694	3583.63	0.98198
	3581.7	0.98299	3581.7	0.98044
	3579.77	0.98174	3579.77	0.97938
	3577.84	0.98138	3577.84	0.97895
	3575.91	0.98089	3575.91	0.97869
	3573.99	0.98003	3573.99	0.97813
	3572.06	0.97773	3572.06	0.97747
	3570.13	0.97559	3570.13	0.97722
	3568.2	0.9788	3568.2	0.97715
	3566.27	0.98497	3566.27	0.97682
	3564.34	0.98462	3564.34	0.97625
	3562.41	0.98	3562.41	0.97548
	3560.48	0.97728	3560.48	0.97458
	3558.56	0.9762	3558.56	0.97374
	3556.63	0.97476	3556.63	0.97295
	3554.7	0.97385	3554.7	0.97198
	3552.77	0.97469	3552.77	0.97082
	3550.84	0.97518	3550.84	0.97003
	3548.91	0.97421	3548.91	0.97003
	3546.98	0.97462	3546.98	0.97031
	3545.05	0.97653	3545.05	0.97042
	3543.13	0.97692	3543.13	0.97043
	3541.2	0.97568	3541.2	0.9705
	3539.27	0.97469	3539.27	0.97058
	3537.34	0.97501	3537.34	0.97073
	3535.41	0.97587	3535.41	0.97112
	3533.48	0.97588	3533.48	0.97165
	3531.55	0.97554	3531.55	0.97214
	3529.62	0.97623	3529.62	0.97268
	3527.7	0.97751	3527.7	0.97332
	3525.77	0.97829	3525.77	0.97385
	3523.84	0.97897	3523.84	0.97417
	3521.91	0.97944	3521.91	0.97432
	3519.98	0.97913	3519.98	0.97432
	3518.05	0.97857	3518.05	0.97421
	3516.12	0.97813	3516.12	0.97409
	3514.19	0.97761	3514.19	0.97397
	3512.27	0.97745	3512.27	0.97388
	3510.34	0.97822	3510.34	0.97385
	3508.41	0.9787	3508.41	0.97388
	3506.48	0.97778	3506.48	0.97392
	3504.55	0.97729	3504.55	0.9739
	3502.62	0.97803	3502.62	0.97372
	3500.69	0.97784	3500.69	0.97339
	3498.76	0.97665	3498.76	0.97287
	3496.84	0.97604	3496.84	0.97215
	3494.91	0.97573	3494.91	0.97137
	3492.98	0.9749	3492.98	0.97063
	3491.05	0.97393	3491.05	0.96987
	3489.12	0.97335	3489.12	0.96901
	3487.19	0.97272	3487.19	0.96818
	3485.26	0.97158	3485.26	0.96745
	3483.33	0.97069	3483.33	0.96672
	3481.41	0.97041	3481.41	0.9659
	3479.48	0.96955	3479.48	0.96503
	3477.55	0.96791	3477.55	0.96414
	3475.62	0.96665	3475.62	0.96319
	3473.69	0.96585	3473.69	0.96219
	3471.76	0.96486	3471.76	0.96115
	3469.83	0.96374	3469.83	0.96009
	3467.9	0.96284	3467.9	0.95898
	3465.97	0.96206	3465.97	0.95789
	3464.05	0.96125	3464.05	0.95686
	3462.12	0.96052	3462.12	0.95589
	3460.19	0.95958	3460.19	0.95501
	3458.26	0.95845	3458.26	0.95428
	3456.33	0.95764	3456.33	0.95368
	3454.4	0.95723	3454.4	0.9532
	3452.47	0.95671	3452.47	0.9528
	3450.54	0.95593	3450.54	0.95248
	3448.62	0.95578	3448.62	0.95226
	3446.69	0.95644	3446.69	0.95217
	3444.76	0.95675	3444.76	0.95225
	3442.83	0.95675	3442.83	0.95248
	3440.9	0.95702	3440.9	0.95286
	3438.97	0.95737	3438.97	0.95336
	3437.04	0.95788	3437.04	0.95401
	3435.11	0.95873	3435.11	0.95484
	3433.19	0.95981	3433.19	0.95587
	3431.26	0.96102	3431.26	0.95714
	3429.33	0.96219	3429.33	0.9586
	3427.4	0.96333	3427.4	0.96012
	3425.47	0.96449	3425.47	0.96165
	3423.54	0.96575	3423.54	0.96316
	3421.61	0.96737	3421.61	0.96461
	3419.68	0.96901	3419.68	0.96597
	3417.76	0.97012	3417.76	0.96727
	3415.83	0.97099	3415.83	0.96849
	3413.9	0.972	3413.9	0.96964
	3411.97	0.97308	3411.97	0.97072
	3410.04	0.97419	3410.04	0.97176
	3408.11	0.97529	3408.11	0.97278
	3406.18	0.97618	3406.18	0.97378
	3404.25	0.97695	3404.25	0.97481
	3402.33	0.97767	3402.33	0.97586
	3400.4	0.97829	3400.4	0.97685
	3398.47	0.97901	3398.47	0.97776
	3396.54	0.9799	3396.54	0.97861
	3394.61	0.98063	3394.61	0.9794
	3392.68	0.98119	3392.68	0.98012
	3390.75	0.98172	3390.75	0.98077
	3388.82	0.98225	3388.82	0.98136
	3386.9	0.98292	3386.9	0.98189
	3384.97	0.98362	3384.97	0.98236
	3383.04	0.9841	3383.04	0.98277
	3381.11	0.9843	3381.11	0.98315
	3379.18	0.98445	3379.18	0.98354
	3377.25	0.98466	3377.25	0.98395
	3375.32	0.98486	3375.32	0.98435
	3373.39	0.98505	3373.39	0.98471
	3371.47	0.98516	3371.47	0.98504
	3369.54	0.98528	3369.54	0.98536
	3367.61	0.98565	3367.61	0.9857
	3365.68	0.98609	3365.68	0.986
	3363.75	0.98629	3363.75	0.98623
	3361.82	0.98632	3361.82	0.98636
	3359.89	0.98635	3359.89	0.98639
	3357.96	0.98641	3357.96	0.98634
	3356.04	0.98654	3356.04	0.9862
	3354.11	0.98649	3354.11	0.98596
	3352.18	0.98614	3352.18	0.98562
	3350.25	0.98577	3350.25	0.98523
	3348.32	0.98549	3348.32	0.98485
	3346.39	0.98513	3346.39	0.98449
	3344.46	0.98459	3344.46	0.98418
	3342.53	0.98404	3342.53	0.98394
	3340.61	0.98362	3340.61	0.9838
	3338.68	0.98339	3338.68	0.98379
	3336.75	0.98352	3336.75	0.98389
	3334.82	0.98387	3334.82	0.98408
	3332.89	0.98413	3332.89	0.98435
	3330.96	0.98437	3330.96	0.98471
	3329.03	0.98476	3329.03	0.98517
	3327.1	0.98526	3327.1	0.9857
	3325.18	0.98583	3325.18	0.98626
	3323.25	0.98642	3323.25	0.98685
	3321.32	0.98693	3321.32	0.98743
	3319.39	0.98749	3319.39	0.98801
	3317.46	0.98806	3317.46	0.98855
	3315.53	0.98846	3315.53	0.98906
	3313.6	0.98884	3313.6	0.98953
	3311.67	0.98934	3311.67	0.98998
	3309.75	0.98981	3309.75	0.99039
	3307.82	0.99005	3307.82	0.99073
	3305.89	0.99002	3305.89	0.99104
	3303.96	0.99005	3303.96	0.99133
	3302.03	0.99033	3302.03	0.99161
	3300.1	0.99061	3300.1	0.99191
	3298.17	0.99077	3298.17	0.99224
	3296.24	0.99095	3296.24	0.99261
	3294.32	0.99128	3294.32	0.99302
	3292.39	0.99178	3292.39	0.99345
	3290.46	0.99224	3290.46	0.99387
	3288.53	0.99254	3288.53	0.99426
	3286.6	0.99279	3286.6	0.99465
	3284.67	0.99305	3284.67	0.99505
	3282.74	0.99324	3282.74	0.99543
	3280.81	0.99334	3280.81	0.99579
	3278.89	0.99341	3278.89	0.99612
	3276.96	0.99366	3276.96	0.9964
	3275.03	0.99403	3275.03	0.99666
	3273.1	0.99429	3273.1	0.99692
	3271.17	0.99441	3271.17	0.99718
	3269.24	0.99455	3269.24	0.99742
	3267.31	0.99476	3267.31	0.99767
	3265.38	0.99494	3265.38	0.99791
	3263.46	0.99506	3263.46	0.99814
	3261.53	0.99527	3261.53	0.99832
	3259.6	0.99557	3259.6	0.99846
	3257.67	0.99568	3257.67	0.99861
	3255.74	0.99556	3255.74	0.99878
	3253.81	0.99545	3253.81	0.99893
	3251.88	0.99534	3251.88	0.99903
	3249.95	0.99517	3249.95	0.99909
	3248.03	0.99501	3248.03	0.99915
	3246.1	0.99498	3246.1	0.9992
	3244.17	0.99504	3244.17	0.99927
	3242.24	0.99503	3242.24	0.99937
	3240.31	0.99495	3240.31	0.9995
	3238.38	0.99497	3238.38	0.99961
	3236.45	0.9951	3236.45	0.99971
	3234.52	0.99524	3234.52	0.99979
	3232.6	0.99528	3232.6	0.99984
	3230.67	0.9952	3230.67	0.99984
	3228.74	0.99505	3228.74	0.99979
	3226.81	0.99483	3226.81	0.99967
	3224.88	0.9945	3224.88	0.99941
	3222.95	0.99405	3222.95	0.99899
	3221.02	0.99367	3221.02	0.99843
	3219.09	0.9933	3219.09	0.99776
	3217.17	0.99268	3217.17	0.99701
	3215.24	0.99184	3215.24	0.99623
	3213.31	0.99101	3213.31	0.99551
	3211.38	0.99035	3211.38	0.99494
	3209.45	0.98987	3209.45	0.99456
	3207.52	0.98947	3207.52	0.9944
	3205.59	0.98932	3205.59	0.99448
	3203.66	0.98967	3203.66	0.99479
	3201.74	0.99032	3201.74	0.99528
	3199.81	0.99117	3199.81	0.99587
	3197.88	0.9922	3197.88	0.99652
	3195.95	0.99303	3195.95	0.99715
	3194.02	0.99342	3194.02	0.99769
	3192.09	0.99354	3192.09	0.99815
	3190.16	0.99355	3190.16	0.99854
	3188.23	0.99359	3188.23	0.99882
	3186.31	0.99385	3186.31	0.99901
	3184.38	0.9942	3184.38	0.99916
	3182.45	0.99436	3182.45	0.99931
	3180.52	0.99455	3180.52	0.99951
	3178.59	0.99496	3178.59	0.99972
	3176.66	0.9952	3176.66	0.9999
	3174.73	0.99508	3174.73	0.99998
	3172.8	0.99485	3172.8	0.99991
	3170.88	0.99458	3170.88	0.99963
	3168.95	0.99418	3168.95	0.99914
	3167.02	0.99357	3167.02	0.9985
	3165.09	0.99277	3165.09	0.99773
	3163.16	0.99186	3163.16	0.99692
	3161.23	0.99089	3161.23	0.99618
	3159.3	0.99	3159.3	0.99558
	3157.37	0.98947	3157.37	0.99514
	3155.45	0.98937	3155.45	0.99492
	3153.52	0.98946	3153.52	0.99495
	3151.59	0.98972	3151.59	0.99524
	3149.66	0.9903	3149.66	0.99571
	3147.73	0.99108	3147.73	0.99627
	3145.8	0.99168	3145.8	0.99686
	3143.87	0.99203	3143.87	0.99736
	3141.94	0.99218	3141.94	0.99763
	3140.02	0.99209	3140.02	0.9976
	3138.09	0.9918	3138.09	0.99725
	3136.16	0.99133	3136.16	0.99659
	3134.23	0.9906	3134.23	0.99569
	3132.3	0.98942	3132.3	0.99458
	3130.37	0.98771	3130.37	0.99337
	3128.44	0.98589	3128.44	0.99213
	3126.51	0.98437	3126.51	0.99094
	3124.59	0.98323	3124.59	0.98982
	3122.66	0.98245	3122.66	0.98878
	3120.73	0.9818	3120.73	0.9878
	3118.8	0.98128	3118.8	0.98686
	3116.87	0.98088	3116.87	0.98598
	3114.94	0.98028	3114.94	0.98516
	3113.01	0.97931	3113.01	0.98441
	3111.08	0.97818	3111.08	0.98374
	3109.16	0.97703	3109.16	0.98321
	3107.23	0.97607	3107.23	0.98286
	3105.3	0.97547	3105.3	0.98263
	3103.37	0.97533	3103.37	0.98244
	3101.44	0.97558	3101.44	0.98224
	3099.51	0.97587	3099.51	0.98192
	3097.58	0.97597	3097.58	0.98138
	3095.65	0.97572	3095.65	0.98048
	3093.72	0.97475	3093.72	0.97913
	3091.8	0.97292	3091.8	0.9773
	3089.87	0.97049	3089.87	0.97504
	3087.94	0.9677	3087.94	0.97246
	3086.01	0.96464	3086.01	0.96974
	3084.08	0.9615	3084.08	0.96707
	3082.15	0.95878	3082.15	0.96466
	3080.22	0.95687	3080.22	0.9627
	3078.29	0.95579	3078.29	0.96128
	3076.37	0.95538	3076.37	0.96043
	3074.44	0.95545	3074.44	0.96009
	3072.51	0.95584	3072.51	0.96021
	3070.58	0.95642	3070.58	0.96071
	3068.65	0.957	3068.65	0.96145
	3066.72	0.95749	3066.72	0.96226
	3064.79	0.95797	3064.79	0.96298
	3062.86	0.95844	3062.86	0.96352
	3060.94	0.95877	3060.94	0.96389
	3059.01	0.95895	3059.01	0.96415
	3057.08	0.95907	3057.08	0.96438
	3055.15	0.95896	3055.15	0.96469
	3053.22	0.95858	3053.22	0.96515
	3051.29	0.95839	3051.29	0.96583
	3049.36	0.95898	3049.36	0.96675
	3047.43	0.96041	3047.43	0.96793
	3045.51	0.96227	3045.51	0.96937
	3043.58	0.9642	3043.58	0.97108
	3041.65	0.96615	3041.65	0.97302
	3039.72	0.96809	3039.72	0.97508
	3037.79	0.96991	3037.79	0.97715
	3035.86	0.97155	3035.86	0.97908
	3033.93	0.97297	3033.93	0.98072
	3032	0.97419	3032	0.98199
	3030.08	0.9751	3030.08	0.98288
	3028.15	0.97556	3028.15	0.98335
	3026.22	0.97559	3026.22	0.98341
	3024.29	0.97519	3024.29	0.98304
	3022.36	0.97435	3022.36	0.98225
	3020.43	0.97321	3020.43	0.98104
	3018.5	0.97181	3018.5	0.97942
	3016.57	0.97014	3016.57	0.9775
	3014.65	0.96819	3014.65	0.97532
	3012.72	0.96609	3012.72	0.97295
	3010.79	0.96391	3010.79	0.97043
	3008.86	0.96157	3008.86	0.96781
	3006.93	0.95911	3006.93	0.96514
	3005	0.95679	3005	0.96243
	3003.07	0.95457	3003.07	0.95972
	3001.14	0.95225	3001.14	0.95705
	2999.22	0.94998	2999.22	0.95446
	2997.29	0.94792	2997.29	0.95195
	2995.36	0.94605	2995.36	0.9495
	2993.43	0.94427	2993.43	0.9471
	2991.5	0.94258	2991.5	0.94477
	2989.57	0.94105	2989.57	0.94253
	2987.64	0.93967	2987.64	0.9404
	2985.71	0.93831	2985.71	0.93841
	2983.79	0.93685	2983.79	0.9365
	2981.86	0.93543	2981.86	0.93464
	2979.93	0.93429	2979.93	0.93283
	2978	0.93341	2978	0.93108
	2976.07	0.93261	2976.07	0.9294
	2974.14	0.93185	2974.14	0.92778
	2972.21	0.93118	2972.21	0.92625
	2970.28	0.9305	2970.28	0.92484
	2968.36	0.92988	2968.36	0.92354
	2966.43	0.92943	2966.43	0.92235
	2964.5	0.92909	2964.5	0.92128
	2962.57	0.92868	2962.57	0.92036
	2960.64	0.92819	2960.64	0.91963
	2958.71	0.92773	2958.71	0.91906
	2956.78	0.92734	2956.78	0.91862
	2954.85	0.92699	2954.85	0.91828
	2952.93	0.92675	2952.93	0.91796
	2951	0.92661	2951	0.91762
	2949.07	0.92638	2949.07	0.91723
	2947.14	0.92589	2947.14	0.91678
	2945.21	0.92524	2945.21	0.91624
	2943.28	0.92471	2943.28	0.91561
	2941.35	0.92427	2941.35	0.91493
	2939.42	0.92377	2939.42	0.91422
	2937.5	0.92333	2937.5	0.9135
	2935.57	0.92303	2935.57	0.9128
	2933.64	0.92284	2933.64	0.91214
	2931.71	0.92271	2931.71	0.91154
	2929.78	0.92264	2929.78	0.911
	2927.85	0.92261	2927.85	0.91052
	2925.92	0.92244	2925.92	0.91013
	2923.99	0.92206	2923.99	0.90986
	2922.07	0.92167	2922.07	0.90971
	2920.14	0.92137	2920.14	0.90968
	2918.21	0.92122	2918.21	0.90974
	2916.28	0.9213	2916.28	0.90989
	2914.35	0.92154	2914.35	0.91013
	2912.42	0.92197	2912.42	0.91047
	2910.49	0.92257	2910.49	0.91093
	2908.56	0.92324	2908.56	0.91151
	2906.64	0.92386	2906.64	0.91218
	2904.71	0.92438	2904.71	0.91291
	2902.78	0.92489	2902.78	0.91369
	2900.85	0.92544	2900.85	0.91448
	2898.92	0.92599	2898.92	0.91524
	2896.99	0.92646	2896.99	0.91593
	2895.06	0.9268	2895.06	0.91653
	2893.13	0.92707	2893.13	0.91704
	2891.21	0.92726	2891.21	0.91748
	2889.28	0.92736	2889.28	0.91784
	2887.35	0.92739	2887.35	0.91817
	2885.42	0.92741	2885.42	0.91851
	2883.49	0.92745	2883.49	0.91894
	2881.56	0.92764	2881.56	0.91948
	2879.63	0.92813	2879.63	0.92014
	2877.7	0.92895	2877.7	0.92093
	2875.78	0.92998	2875.78	0.9218
	2873.85	0.93106	2873.85	0.92272
	2871.92	0.93199	2871.92	0.92361
	2869.99	0.93262	2869.99	0.92442
	2868.06	0.93297	2868.06	0.92508
	2866.13	0.93314	2866.13	0.92557
	2864.2	0.9332	2864.2	0.92586
	2862.27	0.93317	2862.27	0.926
	2860.35	0.93312	2860.35	0.92609
	2858.42	0.93311	2858.42	0.92622
	2856.49	0.93313	2856.49	0.92645
	2854.56	0.93324	2854.56	0.92686
	2852.63	0.9335	2852.63	0.92749
	2850.7	0.93398	2850.7	0.92836
	2848.77	0.93489	2848.77	0.92949
	2846.84	0.93612	2846.84	0.93088
	2844.92	0.93737	2844.92	0.93253
	2842.99	0.93852	2842.99	0.93445
	2841.06	0.93971	2841.06	0.93662
	2839.13	0.94118	2839.13	0.93901
	2837.2	0.94306	2837.2	0.94159
	2835.27	0.9453	2835.27	0.94428
	2833.34	0.94774	2833.34	0.94703
	2831.41	0.95026	2831.41	0.94982
	2829.49	0.95271	2829.49	0.95263
	2827.56	0.95499	2827.56	0.95536
	2825.63	0.95706	2825.63	0.95794
	2823.7	0.95903	2823.7	0.96033
	2821.77	0.96097	2821.77	0.96257
	2819.84	0.96281	2819.84	0.96469
	2817.91	0.96449	2817.91	0.96676
	2815.98	0.96605	2815.98	0.96884
	2814.06	0.96764	2814.06	0.97099
	2812.13	0.96949	2812.13	0.97326
	2810.2	0.97168	2810.2	0.97565
	2808.27	0.97411	2808.27	0.9781
	2806.34	0.97661	2806.34	0.98053
	2804.41	0.97898	2804.41	0.98283
	2802.48	0.9811	2802.48	0.98489
	2800.55	0.98284	2800.55	0.98664
	2798.63	0.984	2798.63	0.98799
	2796.7	0.98451	2796.7	0.98889
	2794.77	0.98453	2794.77	0.98931
	2792.84	0.98424	2792.84	0.98929
	2790.91	0.98373	2790.91	0.9889
	2788.98	0.98309	2788.98	0.98823
	2787.05	0.98238	2787.05	0.98735
	2785.12	0.98153	2785.12	0.98635
	2783.2	0.98063	2783.2	0.98527
	2781.27	0.97978	2781.27	0.98418
	2779.34	0.97895	2779.34	0.98309
	2777.41	0.97809	2777.41	0.98203
	2775.48	0.97716	2775.48	0.98105
	2773.55	0.97611	2773.55	0.9802
	2771.62	0.97508	2771.62	0.97957
	2769.69	0.97433	2769.69	0.97921
	2767.77	0.97395	2767.77	0.97919
	2765.84	0.97404	2765.84	0.97953
	2763.91	0.97478	2763.91	0.98025
	2761.98	0.97625	2761.98	0.98132
	2760.05	0.9782	2760.05	0.98267
	2758.12	0.98027	2758.12	0.98423
	2756.19	0.98225	2756.19	0.98588
	2754.26	0.98404	2754.26	0.9875
	2752.34	0.98553	2752.34	0.98897
	2750.41	0.98661	2750.41	0.99021
	2748.48	0.98726	2748.48	0.9912
	2746.55	0.98763	2746.55	0.99197
	2744.62	0.98788	2744.62	0.99255
	2742.69	0.98803	2742.69	0.99302
	2740.76	0.98813	2740.76	0.99345
	2738.83	0.98841	2738.83	0.99391
	2736.91	0.98897	2736.91	0.99442
	2734.98	0.9898	2734.98	0.99504
	2733.05	0.99087	2733.05	0.99575
	2731.12	0.99209	2731.12	0.99652
	2729.19	0.99327	2729.19	0.99731
	2727.26	0.99424	2727.26	0.99806
	2725.33	0.99488	2725.33	0.99871
	2723.4	0.99518	2723.4	0.9992
	2721.48	0.99525	2721.48	0.99953
	2719.55	0.9952	2719.55	0.99971
	2717.62	0.99499	2717.62	0.99978
	2715.69	0.9947	2715.69	0.99978
	2713.76	0.99454	2713.76	0.99975
	2711.83	0.9946	2711.83	0.99973
	2709.9	0.99479	2709.9	0.99973
	2707.97	0.995	2707.97	0.99974
	2706.05	0.99522	2706.05	0.99976
	2704.12	0.99536	2704.12	0.99978
	2702.19	0.99537	2702.19	0.99976
	2700.26	0.99535	2700.26	0.99967
	2698.33	0.99519	2698.33	0.99951
	2696.4	0.99486	2696.4	0.99925
	2694.47	0.99451	2694.47	0.99891
	2692.54	0.99418	2692.54	0.99851
	2690.61	0.99381	2690.61	0.9981
	2688.69	0.99347	2688.69	0.99774
	2686.76	0.99334	2686.76	0.99746
	2684.83	0.99346	2684.83	0.99727
	2682.9	0.99363	2682.9	0.99717
	2680.97	0.99384	2680.97	0.99715
	2679.04	0.99423	2679.04	0.99717
	2677.11	0.99474	2677.11	0.99719
	2675.18	0.99507	2675.18	0.99717
	2673.26	0.99505	2673.26	0.99705
	2671.33	0.99472	2671.33	0.99682
	2669.4	0.99418	2669.4	0.99645
	2667.47	0.99354	2667.47	0.99597
	2665.54	0.99293	2665.54	0.99539
	2663.61	0.99243	2663.61	0.99471
	2661.68	0.99199	2661.68	0.99395
	2659.75	0.99158	2659.75	0.99313
	2657.83	0.99121	2657.83	0.99225
	2655.9	0.99083	2655.9	0.99127
	2653.97	0.99022	2653.97	0.99017
	2652.04	0.98927	2652.04	0.98891
	2650.11	0.98805	2650.11	0.98748
	2648.18	0.98658	2648.18	0.98591
	2646.25	0.98487	2646.25	0.9842
	2644.32	0.983	2644.32	0.98242
	2642.4	0.98109	2642.4	0.98064
	2640.47	0.9793	2640.47	0.97895
	2638.54	0.97775	2638.54	0.97743
	2636.61	0.97655	2636.61	0.97617
	2634.68	0.97577	2634.68	0.97523
	2632.75	0.97552	2632.75	0.97464
	2630.82	0.97582	2630.82	0.97437
	2628.89	0.97648	2628.89	0.97437
	2626.97	0.97718	2626.97	0.9746
	2625.04	0.97777	2625.04	0.97498
	2623.11	0.97838	2623.11	0.97543
	2621.18	0.97896	2621.18	0.97591
	2619.25	0.97935	2619.25	0.97637
	2617.32	0.97956	2617.32	0.97678
	2615.39	0.97972	2615.39	0.97709
	2613.46	0.97991	2613.46	0.97728
	2611.54	0.98009	2611.54	0.97733
	2609.61	0.98029	2609.61	0.97722
	2607.68	0.98046	2607.68	0.9769
	2605.75	0.98045	2605.75	0.97634
	2603.82	0.98005	2603.82	0.97549
	2601.89	0.97916	2601.89	0.97432
	2599.96	0.97783	2599.96	0.97278
	2598.03	0.9761	2598.03	0.97087
	2596.11	0.97397	2596.11	0.96862
	2594.18	0.97147	2594.18	0.96609
	2592.25	0.9688	2592.25	0.96335
	2590.32	0.96612	2590.32	0.9605
	2588.39	0.9635	2588.39	0.95758
	2586.46	0.96102	2586.46	0.95465
	2584.53	0.95871	2584.53	0.95178
	2582.6	0.95652	2582.6	0.94903
	2580.68	0.95448	2580.68	0.94646
	2578.75	0.95257	2578.75	0.94412
	2576.82	0.95077	2576.82	0.94205
	2574.89	0.94926	2574.89	0.94033
	2572.96	0.94812	2572.96	0.93902
	2571.03	0.94727	2571.03	0.93817
	2569.1	0.94682	2569.1	0.9378
	2567.17	0.94701	2567.17	0.93796
	2565.25	0.94792	2565.25	0.93865
	2563.32	0.94945	2563.32	0.93983
	2561.39	0.95143	2561.39	0.94143
	2559.46	0.95376	2559.46	0.94332
	2557.53	0.95627	2557.53	0.94537
	2555.6	0.95877	2555.6	0.94745
	2553.67	0.96103	2553.67	0.94943
	2551.74	0.96292	2551.74	0.95123
	2549.82	0.96447	2549.82	0.95279
	2547.89	0.96566	2547.89	0.95409
	2545.96	0.96651	2545.96	0.95515
	2544.03	0.96715	2544.03	0.956
	2542.1	0.96775	2542.1	0.95671
	2540.17	0.96843	2540.17	0.95732
	2538.24	0.96924	2538.24	0.9579
	2536.31	0.97016	2536.31	0.95844
	2534.39	0.97115	2534.39	0.95892
	2532.46	0.9721	2532.46	0.9593
	2530.53	0.97289	2530.53	0.95954
	2528.6	0.97343	2528.6	0.95964
	2526.67	0.9736	2526.67	0.95962
	2524.74	0.9734	2524.74	0.95949
	2522.81	0.97295	2522.81	0.95933
	2520.88	0.9724	2520.88	0.95918
	2518.96	0.97201	2518.96	0.95911
	2517.03	0.97213	2517.03	0.95915
	2515.1	0.9728	2515.1	0.95933
	2513.17	0.9738	2513.17	0.95968
	2511.24	0.97498	2511.24	0.9602
	2509.31	0.97621	2509.31	0.96085
	2507.38	0.97732	2507.38	0.96155
	2505.45	0.97822	2505.45	0.96221
	2503.53	0.9789	2503.53	0.96274
	2501.6	0.97931	2501.6	0.96312
	2499.67	0.97946	2499.67	0.96336
	2497.74	0.97933	2497.74	0.96348
	2495.81	0.97907	2495.81	0.96356
	2493.88	0.97893	2493.88	0.96366
	2491.95	0.97915	2491.95	0.96382
	2490.02	0.97971	2490.02	0.96409
	2488.1	0.98052	2488.1	0.96449
	2486.17	0.98152	2486.17	0.96502
	2484.24	0.98267	2484.24	0.96568
	2482.31	0.98391	2482.31	0.96645
	2480.38	0.98507	2480.38	0.96726
	2478.45	0.98605	2478.45	0.96806
	2476.52	0.98685	2476.52	0.9688
	2474.59	0.98746	2474.59	0.96945
	2472.67	0.98788	2472.67	0.97
	2470.74	0.9882	2470.74	0.97045
	2468.81	0.9885	2468.81	0.97082
	2466.88	0.98878	2466.88	0.97114
	2464.95	0.98916	2464.95	0.97143
	2463.02	0.98973	2463.02	0.9717
	2461.09	0.99041	2461.09	0.97192
	2459.16	0.99106	2459.16	0.97207
	2457.24	0.99164	2457.24	0.97213
	2455.31	0.99208	2455.31	0.97206
	2453.38	0.99226	2453.38	0.97181
	2451.45	0.99198	2451.45	0.97137
	2449.52	0.99122	2449.52	0.97071
	2447.59	0.99014	2447.59	0.96982
	2445.66	0.98884	2445.66	0.96872
	2443.73	0.9874	2443.73	0.96742
	2441.81	0.98591	2441.81	0.96595
	2439.88	0.9845	2439.88	0.96434
	2437.95	0.98319	2437.95	0.96266
	2436.02	0.98193	2436.02	0.96098
	2434.09	0.9807	2434.09	0.95935
	2432.16	0.97957	2432.16	0.95783
	2430.23	0.97852	2430.23	0.95644
	2428.3	0.9775	2428.3	0.9552
	2426.38	0.97659	2426.38	0.95414
	2424.45	0.97581	2424.45	0.95329
	2422.52	0.97515	2422.52	0.95266
	2420.59	0.97464	2420.59	0.95228
	2418.66	0.9745	2418.66	0.95212
	2416.73	0.97475	2416.73	0.95219
	2414.8	0.97526	2414.8	0.95246
	2412.87	0.97603	2412.87	0.95292
	2410.95	0.97701	2410.95	0.95354
	2409.02	0.97804	2409.02	0.95427
	2407.09	0.9791	2407.09	0.95508
	2405.16	0.98022	2405.16	0.95594
	2403.23	0.98137	2403.23	0.95682
	2401.3	0.98249	2401.3	0.95767
	2399.37	0.98345	2399.37	0.95843
	2397.44	0.98424	2397.44	0.9591
	2395.52	0.98495	2395.52	0.95967
	2393.59	0.98559	2393.59	0.96017
	2391.66	0.98615	2391.66	0.96068
	2389.73	0.98667	2389.73	0.96127
	2387.8	0.98713	2387.8	0.96203
	2385.87	0.98745	2385.87	0.96309
	2383.94	0.98755	2383.94	0.96455
	2382.01	0.98746	2382.01	0.96647
	2380.09	0.98731	2380.09	0.96887
	2378.16	0.98727	2378.16	0.97177
	2376.23	0.98751	2376.23	0.97513
	2374.3	0.98803	2374.3	0.97885
	2372.37	0.98862	2372.37	0.98277
	2370.44	0.98906	2370.44	0.98671
	2368.51	0.98951	2368.51	0.99049
	2366.58	0.9903	2366.58	0.99392
	2364.66	0.99146	2364.66	0.99669
	2362.73	0.99259	2362.73	0.99828
	2360.8	0.99333	2360.8	0.99837
	2358.87	0.99394	2358.87	0.99716
	2356.94	0.99461	2356.94	0.99523
	2355.01	0.9952	2355.01	0.99295
	2353.08	0.99519	2353.08	0.99058
	2351.15	0.99246	2351.15	0.98828
	2349.23	0.98672	2349.23	0.98618
	2347.3	0.98142	2347.3	0.9844
	2345.37	0.98013	2345.37	0.98308
	2343.44	0.98173	2343.44	0.98235
	2341.51	0.98265	2341.51	0.98223
	2339.58	0.98253	2339.58	0.98262
	2337.65	0.9822	2337.65	0.98336
	2335.72	0.98186	2335.72	0.98425
	2333.8	0.98165	2333.8	0.98489
	2331.87	0.98198	2331.87	0.98488
	2329.94	0.98266	2329.94	0.98423
	2328.01	0.98284	2328.01	0.98338
	2326.08	0.9825	2326.08	0.98264
	2324.15	0.98233	2324.15	0.98199
	2322.22	0.98257	2322.22	0.98138
	2320.29	0.98282	2320.29	0.98079
	2318.36	0.9827	2318.36	0.98018
	2316.44	0.98235	2316.44	0.97957
	2314.51	0.98233	2314.51	0.97906
	2312.58	0.98296	2312.58	0.97866
	2310.65	0.98396	2310.65	0.97834
	2308.72	0.98499	2308.72	0.97805
	2306.79	0.98583	2306.79	0.97782
	2304.86	0.9864	2304.86	0.97764
	2302.93	0.98669	2302.93	0.97746
	2301.01	0.98666	2301.01	0.9772
	2299.08	0.98632	2299.08	0.97684
	2297.15	0.9857	2297.15	0.97646
	2295.22	0.98498	2295.22	0.97615
	2293.29	0.98443	2293.29	0.97603
	2291.36	0.98425	2291.36	0.97615
	2289.43	0.9845	2289.43	0.97654
	2287.5	0.98517	2287.5	0.97719
	2285.58	0.98619	2285.58	0.97808
	2283.65	0.98748	2283.65	0.97918
	2281.72	0.98892	2281.72	0.9804
	2279.79	0.9903	2279.79	0.98167
	2277.86	0.99136	2277.86	0.98292
	2275.93	0.99197	2275.93	0.98407
	2274	0.99212	2274	0.98507
	2272.07	0.99195	2272.07	0.98593
	2270.15	0.99167	2270.15	0.98668
	2268.22	0.99149	2268.22	0.98733
	2266.29	0.99149	2266.29	0.98793
	2264.36	0.9917	2264.36	0.98853
	2262.43	0.9922	2262.43	0.98915
	2260.5	0.99299	2260.5	0.98981
	2258.57	0.9939	2258.57	0.99051
	2256.64	0.9947	2256.64	0.99119
	2254.72	0.99514	2254.72	0.99179
	2252.79	0.9952	2252.79	0.99225
	2250.86	0.99514	2250.86	0.99253
	2248.93	0.99483	2248.93	0.99262
	2247	0.99424	2247	0.99253
	2245.07	0.99342	2245.07	0.99232
	2243.14	0.99249	2243.14	0.99205
	2241.21	0.99171	2241.21	0.99181
	2239.29	0.99126	2239.29	0.99165
	2237.36	0.99116	2237.36	0.99162
	2235.43	0.99131	2235.43	0.99173
	2233.5	0.99166	2233.5	0.99197
	2231.57	0.99218	2231.57	0.99232
	2229.64	0.99272	2229.64	0.99276
	2227.71	0.99316	2227.71	0.99323
	2225.78	0.99338	2225.78	0.99368
	2223.86	0.99331	2223.86	0.99406
	2221.93	0.99291	2221.93	0.99438
	2220	0.99229	2220	0.99465
	2218.07	0.99175	2218.07	0.9949
	2216.14	0.99146	2216.14	0.99518
	2214.21	0.99146	2214.21	0.99553
	2212.28	0.99176	2212.28	0.99596
	2210.35	0.99238	2210.35	0.99648
	2208.43	0.99319	2208.43	0.99709
	2206.5	0.99396	2206.5	0.99773
	2204.57	0.99459	2204.57	0.99834
	2202.64	0.99503	2202.64	0.99886
	2200.71	0.99519	2200.71	0.99923
	2198.78	0.99519	2198.78	0.99943
	2196.85	0.99483	2196.85	0.99948
	2194.92	0.99423	2194.92	0.99938
	2193	0.99365	2193	0.99918
	2191.07	0.99324	2191.07	0.99893
	2189.14	0.99309	2189.14	0.9987
	2187.21	0.99323	2187.21	0.99853
	2185.28	0.99362	2185.28	0.99843
	2183.35	0.99415	2183.35	0.99841
	2181.42	0.99467	2181.42	0.99841
	2179.49	0.99505	2179.49	0.99841
	2177.57	0.9952	2177.57	0.99835
	2175.64	0.99506	2175.64	0.99819
	2173.71	0.99459	2173.71	0.99789
	2171.78	0.9939	2171.78	0.99742
	2169.85	0.99311	2169.85	0.99677
	2167.92	0.99223	2167.92	0.99597
	2165.99	0.99135	2165.99	0.99505
	2164.06	0.99057	2164.06	0.99406
	2162.14	0.98986	2162.14	0.99302
	2160.21	0.98916	2160.21	0.99196
	2158.28	0.98847	2158.28	0.99087
	2156.35	0.98775	2156.35	0.98976
	2154.42	0.98689	2154.42	0.9886
	2152.49	0.98583	2152.49	0.98741
	2150.56	0.98459	2150.56	0.98617
	2148.63	0.98319	2148.63	0.98491
	2146.71	0.98168	2146.71	0.98363
	2144.78	0.98021	2144.78	0.98237
	2142.85	0.97891	2142.85	0.98113
	2140.92	0.97783	2140.92	0.97997
	2138.99	0.97705	2138.99	0.97891
	2137.06	0.97659	2137.06	0.978
	2135.13	0.97637	2135.13	0.97729
	2133.2	0.97625	2133.2	0.97683
	2131.28	0.97623	2131.28	0.97661
	2129.35	0.97628	2129.35	0.97662
	2127.42	0.97636	2127.42	0.97684
	2125.49	0.97648	2125.49	0.97723
	2123.56	0.97672	2123.56	0.97776
	2121.63	0.97704	2121.63	0.97837
	2119.7	0.97743	2119.7	0.97902
	2117.77	0.97792	2117.77	0.97969
	2115.85	0.97848	2115.85	0.98033
	2113.92	0.97915	2113.92	0.98093
	2111.99	0.9799	2111.99	0.98148
	2110.06	0.98064	2110.06	0.98196
	2108.13	0.98129	2108.13	0.98235
	2106.2	0.98186	2106.2	0.98263
	2104.27	0.98225	2104.27	0.98283
	2102.34	0.98241	2102.34	0.98296
	2100.42	0.98233	2100.42	0.98301
	2098.49	0.98197	2098.49	0.98298
	2096.56	0.98136	2096.56	0.98289
	2094.63	0.98067	2094.63	0.98275
	2092.7	0.98017	2092.7	0.9826
	2090.77	0.97998	2090.77	0.98246
	2088.84	0.98001	2088.84	0.98238
	2086.91	0.98022	2086.91	0.98237
	2084.99	0.9807	2084.99	0.98246
	2083.06	0.98139	2083.06	0.98263
	2081.13	0.98206	2081.13	0.98289
	2079.2	0.98266	2079.2	0.98322
	2077.27	0.98312	2077.27	0.98362
	2075.34	0.98335	2075.34	0.98405
	2073.41	0.98337	2073.41	0.98449
	2071.48	0.98326	2071.48	0.98491
	2069.56	0.98321	2069.56	0.98527
	2067.63	0.98339	2067.63	0.98555
	2065.7	0.98386	2065.7	0.98578
	2063.77	0.98439	2063.77	0.98597
	2061.84	0.98481	2061.84	0.98611
	2059.91	0.98524	2059.91	0.98621
	2057.98	0.98571	2057.98	0.98624
	2056.05	0.98603	2056.05	0.98619
	2054.13	0.98603	2054.13	0.98607
	2052.2	0.98568	2052.2	0.98584
	2050.27	0.9851	2050.27	0.98551
	2048.34	0.98438	2048.34	0.98508
	2046.41	0.98357	2046.41	0.98457
	2044.48	0.98269	2044.48	0.98397
	2042.55	0.98187	2042.55	0.98332
	2040.62	0.98119	2040.62	0.98269
	2038.7	0.98059	2038.7	0.98214
	2036.77	0.9802	2036.77	0.9817
	2034.84	0.98016	2034.84	0.98135
	2032.91	0.98038	2032.91	0.98102
	2030.98	0.98068	2030.98	0.98072
	2029.05	0.98089	2029.05	0.98041
	2027.12	0.98087	2027.12	0.98006
	2025.19	0.98044	2025.19	0.97969
	2023.27	0.97941	2023.27	0.97937
	2021.34	0.97788	2021.34	0.97916
	2019.41	0.97645	2019.41	0.97913
	2017.48	0.97577	2017.48	0.97931
	2015.55	0.97585	2015.55	0.97977
	2013.62	0.97671	2013.62	0.98052
	2011.69	0.97856	2011.69	0.98161
	2009.76	0.98111	2009.76	0.98299
	2007.84	0.9838	2007.84	0.98459
	2005.91	0.98626	2005.91	0.98636
	2003.98	0.98828	2003.98	0.98821
	2002.05	0.98974	2002.05	0.98998
	2000.12	0.99069	2000.12	0.99153
	1998.19	0.99114	1998.19	0.99274
	1996.26	0.99105	1996.26	0.99355
	1994.33	0.99086	1994.33	0.99403
	1992.41	0.99109	1992.41	0.99428
	1990.48	0.99121	1990.48	0.99437
	1988.55	0.99084	1988.55	0.99435
	1986.62	0.99059	1986.62	0.99429
	1984.69	0.99074	1984.69	0.99418
	1982.76	0.99116	1982.76	0.99406
	1980.83	0.99171	1980.83	0.99398
	1978.9	0.9923	1978.9	0.99396
	1976.98	0.99273	1976.98	0.99396
	1975.05	0.99281	1975.05	0.99399
	1973.12	0.99244	1973.12	0.99402
	1971.19	0.99165	1971.19	0.99396
	1969.26	0.99094	1969.26	0.9938
	1967.33	0.99059	1967.33	0.99357
	1965.4	0.99006	1965.4	0.99329
	1963.47	0.98926	1963.47	0.99296
	1961.55	0.98894	1961.55	0.99255
	1959.62	0.98914	1959.62	0.99201
	1957.69	0.98933	1957.69	0.99137
	1955.76	0.9893	1955.76	0.99074
	1953.83	0.98887	1953.83	0.99004
	1951.9	0.98786	1951.9	0.98913
	1949.97	0.98629	1949.97	0.98794
	1948.04	0.98429	1948.04	0.98643
	1946.12	0.98207	1946.12	0.98459
	1944.19	0.98014	1944.19	0.98248
	1942.26	0.97836	1942.26	0.98023
	1940.33	0.97564	1940.33	0.97793
	1938.4	0.97253	1938.4	0.9757
	1936.47	0.97041	1936.47	0.97372
	1934.54	0.96932	1934.54	0.97202
	1932.61	0.96874	1932.61	0.97061
	1930.68	0.96839	1930.68	0.96958
	1928.76	0.96807	1928.76	0.96893
	1926.83	0.96765	1926.83	0.96859
	1924.9	0.96755	1924.9	0.96856
	1922.97	0.96767	1922.97	0.96879
	1921.04	0.9672	1921.04	0.96919
	1919.11	0.96714	1919.11	0.96973
	1917.18	0.96798	1917.18	0.97041
	1915.25	0.96822	1915.25	0.97122
	1913.33	0.96844	1913.33	0.97214
	1911.4	0.9701	1911.4	0.9731
	1909.47	0.97262	1909.47	0.97415
	1907.54	0.97472	1907.54	0.97531
	1905.61	0.97613	1905.61	0.97653
	1903.68	0.97728	1903.68	0.97772
	1901.75	0.97821	1901.75	0.97892
	1899.82	0.97872	1899.82	0.98
	1897.9	0.97898	1897.9	0.98076
	1895.97	0.9793	1895.97	0.98119
	1894.04	0.97922	1894.04	0.9815
	1892.11	0.97878	1892.11	0.9819
	1890.18	0.97922	1890.18	0.98241
	1888.25	0.98005	1888.25	0.98299
	1886.32	0.98042	1886.32	0.98355
	1884.39	0.98155	1884.39	0.98414
	1882.47	0.98369	1882.47	0.98512
	1880.54	0.98594	1880.54	0.98665
	1878.61	0.98783	1878.61	0.98851
	1876.68	0.98909	1876.68	0.99034
	1874.75	0.98965	1874.75	0.99198
	1872.82	0.98981	1872.82	0.99346
	1870.89	0.99113	1870.89	0.99471
	1868.96	0.99405	1868.96	0.99557
	1867.04	0.9952	1867.04	0.99606
	1865.11	0.99368	1865.11	0.99626
	1863.18	0.99228	1863.18	0.99621
	1861.25	0.99238	1861.25	0.99592
	1859.32	0.99315	1859.32	0.99551
	1857.39	0.99383	1857.39	0.99531
	1855.46	0.99426	1855.46	0.99533
	1853.53	0.99443	1853.53	0.9955
	1851.61	0.99426	1851.61	0.99595
	1849.68	0.99392	1849.68	0.99643
	1847.75	0.99354	1847.75	0.99648
	1845.82	0.99415	1845.82	0.99599
	1843.89	0.99547	1843.89	0.99535
	1841.96	0.99413	1841.96	0.99479
	1840.03	0.99087	1840.03	0.99424
	1838.1	0.98903	1838.1	0.99369
	1836.18	0.98839	1836.18	0.99305
	1834.25	0.98752	1834.25	0.99217
	1832.32	0.98743	1832.32	0.99102
	1830.39	0.98911	1830.39	0.98972
	1828.46	0.98957	1828.46	0.98843
	1826.53	0.98772	1826.53	0.98726
	1824.6	0.98585	1824.6	0.98606
	1822.67	0.98343	1822.67	0.98467
	1820.75	0.9803	1820.75	0.98306
	1818.82	0.9779	1818.82	0.98118
	1816.89	0.97625	1816.89	0.97901
	1814.96	0.97478	1814.96	0.97696
	1813.03	0.97402	1813.03	0.97551
	1811.1	0.9743	1811.1	0.97451
	1809.17	0.97429	1809.17	0.97358
	1807.24	0.97321	1807.24	0.9728
	1805.32	0.97187	1805.32	0.97237
	1803.39	0.97128	1803.39	0.9721
	1801.46	0.97162	1801.46	0.97163
	1799.53	0.97126	1799.53	0.97079
	1797.6	0.96886	1797.6	0.96962
	1795.67	0.96609	1795.67	0.96829
	1793.74	0.9655	1793.74	0.96702
	1791.81	0.96626	1791.81	0.96569
	1789.89	0.96422	1789.89	0.96402
	1787.96	0.96069	1787.96	0.96206
	1786.03	0.95928	1786.03	0.96045
	1784.1	0.95964	1784.1	0.95959
	1782.17	0.96006	1782.17	0.95914
	1780.24	0.96017	1780.24	0.95858
	1778.31	0.95931	1778.31	0.95762
	1776.38	0.95771	1776.38	0.95659
	1774.46	0.95752	1774.46	0.95575
	1772.53	0.95907	1772.53	0.95465
	1770.6	0.95798	1770.6	0.953
	1768.67	0.95367	1768.67	0.95084
	1766.74	0.94927	1766.74	0.94821
	1764.81	0.94601	1764.81	0.94541
	1762.88	0.94511	1762.88	0.94286
	1760.95	0.94533	1760.95	0.94047
	1759.03	0.94422	1759.03	0.93805
	1757.1	0.94292	1757.1	0.93575
	1755.17	0.94117	1755.17	0.9339
	1753.24	0.93906	1753.24	0.93231
	1751.31	0.93889	1751.31	0.93036
	1749.38	0.93869	1749.38	0.92782
	1747.45	0.93497	1747.45	0.92533
	1745.52	0.92962	1745.52	0.92337
	1743.6	0.92513	1743.6	0.92174
	1741.67	0.92252	1741.67	0.92007
	1739.74	0.92114	1739.74	0.91821
	1737.81	0.91903	1737.81	0.91615
	1735.88	0.91866	1735.88	0.91395
	1733.95	0.92303	1733.95	0.91188
	1732.02	0.9249	1732.02	0.91048
	1730.09	0.92222	1730.09	0.91015
	1728.17	0.91972	1728.17	0.91055
	1726.24	0.91825	1726.24	0.91117
	1724.31	0.91772	1724.31	0.91168
	1722.38	0.91724	1722.38	0.9119
	1720.45	0.91745	1720.45	0.91198
	1718.52	0.92152	1718.52	0.91243
	1716.59	0.92696	1716.59	0.91352
	1714.66	0.92698	1714.66	0.91508
	1712.74	0.92435	1712.74	0.91717
	1710.81	0.92335	1710.81	0.91974
	1708.88	0.92501	1708.88	0.92254
	1706.95	0.92948	1706.95	0.92508
	1705.02	0.93383	1705.02	0.92693
	1703.09	0.93559	1703.09	0.92817
	1701.16	0.93972	1701.16	0.92921
	1699.23	0.9457	1699.23	0.93045
	1697.31	0.94657	1697.31	0.93222
	1695.38	0.94498	1695.38	0.93405
	1693.45	0.9418	1693.45	0.9353
	1691.52	0.93891	1691.52	0.93579
	1689.59	0.93886	1689.59	0.93603
	1687.66	0.9403	1687.66	0.93637
	1685.73	0.94559	1685.73	0.93673
	1683.8	0.95527	1683.8	0.9378
	1681.88	0.95745	1681.88	0.93998
	1679.95	0.95437	1679.95	0.94233
	1678.02	0.95327	1678.02	0.94409
	1676.09	0.95587	1676.09	0.94501
	1674.16	0.95886	1674.16	0.94497
	1672.23	0.95925	1672.23	0.94385
	1670.3	0.95992	1670.3	0.94152
	1668.37	0.95943	1668.37	0.93894
	1666.45	0.95538	1666.45	0.938
	1664.52	0.95271	1664.52	0.93783
	1662.59	0.9533	1662.59	0.93738
	1660.66	0.95309	1660.66	0.93723
	1658.73	0.95124	1658.73	0.93805
	1656.8	0.95057	1656.8	0.93953
	1654.87	0.95565	1654.87	0.94119
	1652.94	0.9675	1652.94	0.94299
	1651.02	0.96928	1651.02	0.94496
	1649.09	0.96606	1649.09	0.94741
	1647.16	0.96838	1647.16	0.95017
	1645.23	0.97056	1645.23	0.95264
	1643.3	0.96794	1643.3	0.95418
	1641.37	0.96595	1641.37	0.95451
	1639.44	0.96667	1639.44	0.95386
	1637.51	0.97077	1637.51	0.95318
	1635.59	0.97661	1635.59	0.95306
	1633.66	0.97569	1633.66	0.95221
	1631.73	0.97028	1631.73	0.9505
	1629.8	0.96707	1629.8	0.94891
	1627.87	0.96591	1627.87	0.9471
	1625.94	0.9642	1625.94	0.94422
	1624.01	0.96215	1624.01	0.94034
	1622.08	0.95866	1622.08	0.93603
	1620.16	0.95355	1620.16	0.93197
	1618.23	0.95082	1618.23	0.92849
	1616.3	0.95027	1616.3	0.92495
	1614.37	0.94628	1614.37	0.92108
	1612.44	0.94062	1612.44	0.91724
	1610.51	0.93689	1610.51	0.91383
	1608.58	0.93463	1608.58	0.91111
	1606.65	0.93254	1606.65	0.90922
	1604.73	0.93103	1604.73	0.90807
	1602.8	0.93072	1602.8	0.90759
	1600.87	0.93119	1600.87	0.90813
	1598.94	0.93201	1598.94	0.90975
	1597.01	0.93348	1597.01	0.91178
	1595.08	0.93553	1595.08	0.91372
	1593.15	0.93752	1593.15	0.91535
	1591.22	0.93942	1591.22	0.91681
	1589.3	0.9413	1589.3	0.91853
	1587.37	0.9426	1587.37	0.92033
	1585.44	0.94292	1585.44	0.92188
	1583.51	0.94262	1583.51	0.92347
	1581.58	0.94215	1581.58	0.92543
	1579.65	0.94229	1579.65	0.92772
	1577.72	0.94561	1577.72	0.93024
	1575.79	0.95142	1575.79	0.93256
	1573.87	0.95269	1573.87	0.93506
	1571.94	0.95247	1571.94	0.93959
	1570.01	0.95658	1570.01	0.94588
	1568.08	0.96115	1568.08	0.95277
	1566.15	0.96312	1566.15	0.95944
	1564.22	0.96514	1564.22	0.96543
	1562.29	0.96808	1562.29	0.97049
	1560.36	0.97746	1560.36	0.97462
	1558.44	0.9933	1558.44	0.97792
	1556.51	0.99487	1556.51	0.98018
	1554.58	0.98989	1554.58	0.98225
	1552.65	0.98707	1552.65	0.98489
	1550.72	0.98563	1550.72	0.98715
	1548.79	0.98417	1548.79	0.98817
	1546.86	0.98296	1546.86	0.98817
	1544.93	0.98396	1544.93	0.98742
	1543	0.98777	1543	0.98678
	1541.08	0.99372	1541.08	0.98725
	1539.15	0.9952	1539.15	0.98747
	1537.22	0.98919	1537.22	0.98685
	1535.29	0.98496	1535.29	0.98576
	1533.36	0.98511	1533.36	0.98424
	1531.43	0.98384	1531.43	0.98205
	1529.5	0.9805	1529.5	0.97897
	1527.57	0.97867	1527.57	0.97503
	1525.65	0.97742	1525.65	0.97055
	1523.72	0.9758	1523.72	0.96599
	1521.79	0.97413	1521.79	0.9616
	1519.86	0.96981	1519.86	0.9577
	1517.93	0.96336	1517.93	0.95422
	1516	0.95653	1516	0.95094
	1514.07	0.95003	1514.07	0.94753
	1512.14	0.94596	1512.14	0.94428
	1510.22	0.94609	1510.22	0.94176
	1508.29	0.9525	1508.29	0.9398
	1506.36	0.96195	1506.36	0.93811
	1504.43	0.96151	1504.43	0.93688
	1502.5	0.95678	1502.5	0.93632
	1500.57	0.95489	1500.57	0.93618
	1498.64	0.95545	1498.64	0.93588
	1496.71	0.95479	1496.71	0.93498
	1494.79	0.95081	1494.79	0.93363
	1492.86	0.94742	1492.86	0.93233
	1490.93	0.94908	1490.93	0.93195
	1489	0.95452	1489	0.93278
	1487.07	0.95785	1487.07	0.93409
	1485.14	0.95883	1485.14	0.93558
	1483.21	0.96008	1483.21	0.93702
	1481.28	0.96167	1481.28	0.93821
	1479.36	0.96232	1479.36	0.93905
	1477.43	0.9624	1477.43	0.93924
	1475.5	0.96312	1475.5	0.93863
	1473.57	0.96435	1473.57	0.93766
	1471.64	0.96319	1471.64	0.93741
	1469.71	0.95891	1469.71	0.93822
	1467.78	0.95626	1467.78	0.93941
	1465.85	0.95819	1465.85	0.94051
	1463.93	0.96153	1463.93	0.94141
	1462	0.96251	1462	0.94221
	1460.07	0.96424	1460.07	0.94302
	1458.14	0.97066	1458.14	0.9439
	1456.21	0.97611	1456.21	0.94477
	1454.28	0.97361	1454.28	0.94502
	1452.35	0.96948	1452.35	0.94422
	1450.42	0.96752	1450.42	0.94294
	1448.5	0.96705	1448.5	0.94182
	1446.57	0.96593	1446.57	0.94075
	1444.64	0.96376	1444.64	0.93959
	1442.71	0.96221	1442.71	0.9388
	1440.78	0.96189	1440.78	0.93897
	1438.85	0.96351	1438.85	0.93979
	1436.92	0.96782	1436.92	0.94032
	1434.99	0.97045	1434.99	0.94029
	1433.07	0.96972	1433.07	0.94019
	1431.14	0.96939	1431.14	0.94045
	1429.21	0.96928	1429.21	0.94074
	1427.28	0.96755	1427.28	0.94063
	1425.35	0.96542	1425.35	0.94017
	1423.42	0.9636	1423.42	0.93957
	1421.49	0.96268	1421.49	0.93923
	1419.56	0.96457	1419.56	0.93965
	1417.64	0.9668	1417.64	0.94072
	1415.71	0.9663	1415.71	0.94204
	1413.78	0.96615	1413.78	0.94358
	1411.85	0.96811	1411.85	0.94535
	1409.92	0.97088	1409.92	0.94715
	1407.99	0.9734	1407.99	0.94889
	1406.06	0.97587	1406.06	0.95028
	1404.13	0.97736	1404.13	0.95116
	1402.21	0.97698	1402.21	0.9519
	1400.28	0.97644	1400.28	0.95269
	1398.35	0.9763	1398.35	0.95319
	1396.42	0.97579	1396.42	0.95329
	1394.49	0.975	1394.49	0.95316
	1392.56	0.97365	1392.56	0.95295
	1390.63	0.97283	1390.63	0.95283
	1388.7	0.97453	1388.7	0.95313
	1386.78	0.97757	1386.78	0.9539
	1384.85	0.97909	1384.85	0.95479
	1382.92	0.97963	1382.92	0.95568
	1380.99	0.98056	1380.99	0.9565
	1379.06	0.9815	1379.06	0.95712
	1377.13	0.98217	1377.13	0.95753
	1375.2	0.98271	1375.2	0.95771
	1373.27	0.982	1373.27	0.95761
	1371.35	0.97966	1371.35	0.95742
	1369.42	0.97749	1369.42	0.95727
	1367.49	0.9763	1367.49	0.95703
	1365.56	0.97615	1365.56	0.95662
	1363.63	0.97763	1363.63	0.95611
	1361.7	0.97942	1361.7	0.95558
	1359.77	0.97971	1359.77	0.95508
	1357.84	0.97938	1357.84	0.95464
	1355.92	0.97928	1355.92	0.95417
	1353.99	0.97879	1353.99	0.95366
	1352.06	0.97746	1352.06	0.95324
	1350.13	0.97577	1350.13	0.95298
	1348.2	0.97421	1348.2	0.95291
	1346.27	0.9731	1346.27	0.95323
	1344.34	0.97285	1344.34	0.95397
	1342.41	0.97397	1342.41	0.95493
	1340.49	0.97663	1340.49	0.956
	1338.56	0.97956	1338.56	0.95712
	1336.63	0.98136	1336.63	0.95816
	1334.7	0.98234	1334.7	0.95894
	1332.77	0.98308	1332.77	0.95937
	1330.84	0.9835	1330.84	0.95932
	1328.91	0.98317	1328.91	0.95874
	1326.98	0.9819	1326.98	0.95775
	1325.06	0.97998	1325.06	0.95668
	1323.13	0.97787	1323.13	0.95589
	1321.2	0.97605	1321.2	0.95554
	1319.27	0.97495	1319.27	0.95558
	1317.34	0.97473	1317.34	0.95594
	1315.41	0.97559	1315.41	0.95664
	1313.48	0.97766	1313.48	0.95761
	1311.55	0.98028	1311.55	0.95874
	1309.63	0.98267	1309.63	0.95988
	1307.7	0.98443	1307.7	0.96087
	1305.77	0.98522	1305.77	0.96161
	1303.84	0.98492	1303.84	0.9621
	1301.91	0.98385	1301.91	0.96241
	1299.98	0.98246	1299.98	0.96255
	1298.05	0.9812	1298.05	0.9626
	1296.12	0.98039	1296.12	0.96268
	1294.2	0.98013	1294.2	0.96287
	1292.27	0.98055	1292.27	0.96319
	1290.34	0.98173	1290.34	0.96357
	1288.41	0.98343	1288.41	0.9639
	1286.48	0.98514	1286.48	0.96407
	1284.55	0.98626	1284.55	0.96399
	1282.62	0.98641	1282.62	0.96363
	1280.69	0.98549	1280.69	0.96294
	1278.77	0.98368	1278.77	0.96194
	1276.84	0.98134	1276.84	0.96067
	1274.91	0.97885	1274.91	0.95924
	1272.98	0.9766	1272.98	0.95782
	1271.05	0.97481	1271.05	0.95651
	1269.12	0.97345	1269.12	0.95537
	1267.19	0.97249	1267.19	0.95438
	1265.26	0.97192	1265.26	0.95352
	1263.34	0.9718	1263.34	0.95272
	1261.41	0.97214	1261.41	0.95189
	1259.48	0.97257	1259.48	0.951
	1257.55	0.97262	1257.55	0.95003
	1255.62	0.97211	1255.62	0.94901
	1253.69	0.97103	1253.69	0.94803
	1251.76	0.9695	1251.76	0.94714
	1249.83	0.96785	1249.83	0.94642
	1247.91	0.96643	1247.91	0.94595
	1245.98	0.96557	1245.98	0.94581
	1244.05	0.96538	1244.05	0.94605
	1242.12	0.96589	1242.12	0.94666
	1240.19	0.96708	1240.19	0.94757
	1238.26	0.96894	1238.26	0.94869
	1236.33	0.9712	1236.33	0.94989
	1234.4	0.97344	1234.4	0.95104
	1232.48	0.97531	1232.48	0.95205
	1230.55	0.97654	1230.55	0.95287
	1228.62	0.97698	1228.62	0.95354
	1226.69	0.97674	1226.69	0.95408
	1224.76	0.97617	1224.76	0.95456
	1222.83	0.97549	1222.83	0.95503
	1220.9	0.97497	1220.9	0.95555
	1218.97	0.975	1218.97	0.95614
	1217.05	0.97571	1217.05	0.95682
	1215.12	0.97698	1215.12	0.95756
	1213.19	0.9787	1213.19	0.95831
	1211.26	0.98067	1211.26	0.959
	1209.33	0.98256	1209.33	0.95953
	1207.4	0.98398	1207.4	0.95989
	1205.47	0.98465	1205.47	0.96005
	1203.54	0.9845	1203.54	0.96003
	1201.62	0.98367	1201.62	0.95989
	1199.69	0.98246	1199.69	0.95967
	1197.76	0.98124	1197.76	0.95942
	1195.83	0.9803	1195.83	0.95914
	1193.9	0.97975	1193.9	0.95884
	1191.97	0.97963	1191.97	0.95853
	1190.04	0.97991	1190.04	0.9582
	1188.11	0.98032	1188.11	0.95785
	1186.19	0.98059	1186.19	0.9574
	1184.26	0.98061	1184.26	0.95678
	1182.33	0.98043	1182.33	0.9559
	1180.4	0.98012	1180.4	0.95472
	1178.47	0.97953	1178.47	0.95327
	1176.54	0.97839	1176.54	0.95165
	1174.61	0.9766	1174.61	0.94996
	1172.68	0.97429	1172.68	0.94833
	1170.76	0.9718	1170.76	0.94688
	1168.83	0.96954	1168.83	0.94569
	1166.9	0.96785	1166.9	0.9448
	1164.97	0.9669	1164.97	0.94419
	1163.04	0.96686	1163.04	0.94383
	1161.11	0.96762	1161.11	0.94365
	1159.18	0.96879	1159.18	0.94357
	1157.25	0.96985	1157.25	0.94355
	1155.32	0.97038	1155.32	0.94359
	1153.4	0.97013	1153.4	0.94369
	1151.47	0.96916	1151.47	0.94389
	1149.54	0.96787	1149.54	0.94426
	1147.61	0.96682	1147.61	0.94486
	1145.68	0.96647	1145.68	0.94574
	1143.75	0.96717	1143.75	0.94689
	1141.82	0.96892	1141.82	0.9483
	1139.89	0.97136	1139.89	0.94987
	1137.97	0.97408	1137.97	0.95144
	1136.04	0.97674	1136.04	0.95284
	1134.11	0.97888	1134.11	0.95391
	1132.18	0.98021	1132.18	0.95451
	1130.25	0.98059	1130.25	0.95462
	1128.32	0.98001	1128.32	0.9543
	1126.39	0.97867	1126.39	0.95371
	1124.46	0.97698	1124.46	0.95306
	1122.54	0.97545	1122.54	0.95254
	1120.61	0.97452	1120.61	0.95232
	1118.68	0.97444	1118.68	0.95251
	1116.75	0.9752	1116.75	0.95314
	1114.82	0.97662	1114.82	0.95418
	1112.89	0.97843	1112.89	0.95555
	1110.96	0.98041	1110.96	0.95709
	1109.03	0.98228	1109.03	0.9586
	1107.11	0.98365	1107.11	0.95993
	1105.18	0.98433	1105.18	0.96096
	1103.25	0.98443	1103.25	0.96166
	1101.32	0.98407	1101.32	0.96207
	1099.39	0.98346	1099.39	0.96228
	1097.46	0.98281	1097.46	0.9624
	1095.53	0.98231	1095.53	0.96247
	1093.6	0.9822	1093.6	0.96252
	1091.68	0.98258	1091.68	0.96251
	1089.75	0.98331	1089.75	0.96235
	1087.82	0.98419	1087.82	0.96196
	1085.89	0.98492	1085.89	0.96125
	1083.96	0.98494	1083.96	0.96014
	1082.03	0.98388	1082.03	0.95861
	1080.1	0.98178	1080.1	0.95672
	1078.17	0.97885	1078.17	0.95456
	1076.25	0.97543	1076.25	0.95227
	1074.32	0.97195	1074.32	0.95006
	1072.39	0.96898	1072.39	0.94815
	1070.46	0.967	1070.46	0.94676
	1068.53	0.9663	1068.53	0.94596
	1066.6	0.96688	1066.6	0.94572
	1064.67	0.96844	1064.67	0.94594
	1062.74	0.97054	1062.74	0.94646
	1060.82	0.97262	1060.82	0.94708
	1058.89	0.97408	1058.89	0.94762
	1056.96	0.97449	1056.96	0.94797
	1055.03	0.97382	1055.03	0.94805
	1053.1	0.97236	1053.1	0.9479
	1051.17	0.97038	1051.17	0.94763
	1049.24	0.96828	1049.24	0.94739
	1047.31	0.96661	1047.31	0.94732
	1045.39	0.96584	1045.39	0.94754
	1043.46	0.9662	1043.46	0.9481
	1041.53	0.96753	1041.53	0.949
	1039.6	0.96953	1039.6	0.95012
	1037.67	0.97198	1037.67	0.9513
	1035.74	0.9745	1035.74	0.95237
	1033.81	0.97636	1033.81	0.95321
	1031.88	0.97713	1031.88	0.95374
	1029.96	0.9768	1029.96	0.954
	1028.03	0.97561	1028.03	0.95412
	1026.1	0.97396	1026.1	0.95421
	1024.17	0.9722	1024.17	0.95436
	1022.24	0.97068	1022.24	0.95456
	1020.31	0.96994	1020.31	0.95483
	1018.38	0.97038	1018.38	0.95525
	1016.45	0.97186	1016.45	0.95585
	1014.53	0.9737	1014.53	0.9566
	1012.6	0.975	1012.6	0.9574
	1010.67	0.97539	1010.67	0.95812
	1008.74	0.97533	1008.74	0.95865
	1006.81	0.97548	1006.81	0.95894
	1004.88	0.97579	1004.88	0.95899
	1002.95	0.97561	1002.95	0.95892
	1001.02	0.97466	1001.02	0.9589
	999.096	0.97339	999.096	0.9591
	997.167	0.97247	997.167	0.95963
	995.238	0.97236	995.238	0.96048
	993.309	0.97305	993.309	0.96152
	991.381	0.97427	991.381	0.96259
	989.452	0.97585	989.452	0.96362
	987.523	0.97757	987.523	0.96455
	985.594	0.97905	985.594	0.96529
	983.666	0.97984	983.666	0.96576
	981.737	0.97966	981.737	0.96593
	979.808	0.9785	979.808	0.96583
	977.879	0.97671	977.879	0.96557
	975.951	0.97465	975.951	0.96534
	974.022	0.97267	974.022	0.96529
	972.093	0.97139	972.093	0.96559
	970.164	0.9713	970.164	0.96629
	968.236	0.97241	968.236	0.96729
	966.307	0.97441	966.307	0.96846
	964.378	0.97685	964.378	0.96964
	962.449	0.97917	962.449	0.97066
	960.521	0.9808	960.521	0.97137
	958.592	0.9813	958.592	0.97167
	956.663	0.98044	956.663	0.97155
	954.734	0.97834	954.734	0.9711
	952.806	0.97566	952.806	0.97056
	950.877	0.97318	950.877	0.97023
	948.948	0.97128	948.948	0.97038
	947.019	0.97019	947.019	0.97121
	945.091	0.97036	945.091	0.97283
	943.162	0.97219	943.162	0.97518
	941.233	0.97566	941.233	0.97808
	939.304	0.98016	939.304	0.98125
	937.376	0.98466	937.376	0.98431
	935.447	0.98823	935.447	0.98694
	933.518	0.99053	933.518	0.9889
	931.589	0.99142	931.589	0.99006
	929.661	0.99073	929.661	0.99042
	927.732	0.98864	927.732	0.99011
	925.803	0.9857	925.803	0.98935
	923.874	0.98264	923.874	0.98843
	921.945	0.98027	921.945	0.98764
	920.017	0.97911	920.017	0.98713
	918.088	0.97923	918.088	0.98686
	916.159	0.98042	916.159	0.98665
	914.23	0.98236	914.23	0.98627
	912.302	0.98447	912.302	0.98548
	910.373	0.98601	910.373	0.98412
	908.444	0.98626	908.444	0.98216
	906.515	0.98472	906.515	0.97966
	904.587	0.98147	904.587	0.97688
	902.658	0.97742	902.658	0.97417
	900.729	0.97367	900.729	0.972
	898.8	0.97108	898.8	0.97081
	896.872	0.97011	896.872	0.9709
	894.943	0.971	894.943	0.9724
	893.014	0.97385	893.014	0.97525
	891.085	0.97819	891.085	0.97919
	889.157	0.9831	889.157	0.98366
	887.228	0.98799	887.228	0.98799
	885.299	0.99217	885.299	0.99157
	883.37	0.9947	883.37	0.99403
	881.442	0.9952	881.442	0.99527
	879.513	0.99404	879.513	0.99547
	877.584	0.99111	877.584	0.99499
	875.655	0.98732	875.655	0.99421
	873.727	0.98399	873.727	0.99353
	871.798	0.98227	871.798	0.9932
	869.869	0.98272	869.869	0.99331
	867.94	0.98522	867.94	0.99383
	866.012	0.989	866.012	0.99452
	864.083	0.99268	864.083	0.99505
	862.154	0.99497	862.154	0.99508
	860.225	0.9952	860.225	0.99426
	858.297	0.99317	858.297	0.99235
	856.368	0.98882	856.368	0.98934
	854.439	0.9829	854.439	0.98554
	852.51	0.97663	852.51	0.98153
	850.582	0.97102	850.582	0.978
	848.653	0.96687	848.653	0.97556
	846.724	0.96504	846.724	0.97463
	844.795	0.966	844.795	0.97535
	842.866	0.96957	842.866	0.97757
	840.938	0.97511	840.938	0.98086
	839.009	0.98147	839.009	0.98463
	837.08	0.98729	837.08	0.98833
	835.151	0.99161	835.151	0.99143
	833.223	0.99365	833.223	0.99356
	831.294	0.993	831.294	0.99455
	829.365	0.99021	829.365	0.99448
	827.436	0.98629	827.436	0.99364
	825.508	0.98227	825.508	0.99245
	823.579	0.97924	823.579	0.99138
	821.65	0.97815	821.65	0.99081
	819.721	0.97918	819.721	0.99097
	817.793	0.98201	817.793	0.99179
	815.864	0.98608	815.864	0.99304
	813.935	0.99043	813.935	0.99437
	812.006	0.99391	812.006	0.99535
	810.078	0.99571	810.078	0.99569
	808.149	0.9952	808.149	0.99524
	806.22	0.9923	806.22	0.99404
	804.291	0.98784	804.291	0.9923
	802.363	0.98312	802.363	0.99039
	800.434	0.97904	800.434	0.98868
	798.505	0.97639	798.505	0.98756
	796.576	0.97582	796.576	0.98726
	794.648	0.97751	794.648	0.98782
	792.719	0.98104	792.719	0.98911
	790.79	0.98557	790.79	0.99084
	788.861	0.98989	788.861	0.99258
	786.933	0.99288	786.933	0.99385
	785.004	0.9939	785.004	0.99427
	783.075	0.99275	783.075	0.99362
	781.146	0.98973	781.146	0.99185
	779.218	0.98553	779.218	0.98906
	777.289	0.98072	777.289	0.98552
	775.36	0.97586	775.36	0.9816
	773.431	0.97198	773.431	0.97775
	771.502	0.96971	771.502	0.97443
	769.574	0.96853	769.574	0.9719
	767.645	0.96778	767.645	0.97028
	765.716	0.96783	765.716	0.96949
	763.787	0.969	763.787	0.96931
	761.859	0.97077	761.859	0.96957
	759.93	0.97242	759.93	0.97014
	758.001	0.9734	758.001	0.97088
	756.072	0.97326	756.072	0.9717
	754.144	0.97191	754.144	0.97257
	752.215	0.96995	752.215	0.97351
	750.286	0.96849	750.286	0.97452
	748.357	0.96834	748.357	0.97559
	746.429	0.96942	746.429	0.97667
	744.5	0.97127	744.5	0.97769
	742.571	0.97353	742.571	0.97854
	740.642	0.9759	740.642	0.97904
	738.714	0.97803	738.714	0.97906
	736.785	0.97926	736.785	0.97855
	734.856	0.97869	734.856	0.97758
	732.927	0.97627	732.927	0.97643
	730.999	0.97288	730.999	0.97547
	729.07	0.96955	729.07	0.97507
	727.141	0.96737	727.141	0.97557
	725.212	0.96728	725.212	0.97715
	723.284	0.96946	723.284	0.97975
	721.355	0.9737	721.355	0.98307
	719.426	0.97968	719.426	0.98662
	717.497	0.98631	717.497	0.98989
	715.569	0.99196	715.569	0.99233
	713.64	0.9952	713.64	0.99348
	711.711	0.99503	711.711	0.99295
	709.782	0.99128	709.782	0.9905
	707.854	0.98482	707.854	0.98624
	705.925	0.97724	705.925	0.98058
	703.996	0.97002	703.996	0.9742
	702.067	0.9639	702.067	0.96792
	700.139	0.95898	700.139	0.96265
	698.21	0.95544	698.21	0.95913
	696.281	0.95382	696.281	0.95781
	694.352	0.95461	694.352	0.95865
	692.423	0.9579	692.423	0.96112
	690.495	0.96317	690.495	0.96456
	688.566	0.96924	688.566	0.9683
	686.637	0.9747	686.637	0.97177
	684.708	0.97825	684.708	0.97458
	682.78	0.97907	682.78	0.97695
	680.851	0.97726	680.851	0.97917
	678.922	0.97395	678.922	0.98094
	676.993	0.97074	676.993	0.98212
	675.065	0.96889	675.065	0.98288
	673.136	0.96889	673.136	0.98342
	671.207	0.9707	671.207	0.98391
	669.278	0.97539	669.278	0.98438
	667.35	0.98218	667.35	0.98465
	665.421	0.98507	665.421	0.98433
	663.492	0.98437	663.492	0.98296
	661.563	0.98194	661.563	0.98023
	659.635	0.97751	659.635	0.97607
	657.706	0.97093	657.706	0.97071
	655.777	0.96303	655.777	0.96469
	653.848	0.95516	653.848	0.95891
	651.92	0.94878	651.92	0.95456
	649.991	0.9449	649.991	0.95226
	648.062	0.94401	648.062	0.95177
	646.133	0.94613	646.133	0.95266
	644.205	0.95069	644.205	0.95428
	642.276	0.95677	642.276	0.95594
	640.347	0.96315	640.347	0.9572
	638.418	0.96832	638.418	0.95797
	636.49	0.97037	636.49	0.95819
	634.561	0.96747	634.561	0.95774
	632.632	0.9599	632.632	0.95655
	630.703	0.95144	630.703	0.95485
	628.775	0.94646	628.775	0.95312
	626.846	0.94635	626.846	0.95196
	624.917	0.94944	624.917	0.95202
	622.988	0.95324	622.988	0.95381
	621.06	0.95684	621.06	0.95746
	619.131	0.96116	619.131	0.96265
	617.202	0.96695	617.202	0.96851
	615.273	0.9734	615.273	0.97396
	613.344	0.97933	613.344	0.97823
	611.416	0.98361	611.416	0.98112
	609.487	0.9852	609.487	0.98293
	607.558	0.9844	607.558	0.98416
	605.629	0.98234	605.629	0.98519
	603.701	0.97991	603.701	0.98614
	601.772	0.97823	601.772	0.98709
	599.843	0.97817	599.843	0.98819
	597.914	0.98	597.914	0.98941
	595.986	0.98375	595.986	0.9905
	594.057	0.98847	594.057	0.99105
	592.128	0.99202	592.128	0.99067
	590.199	0.99254	590.199	0.98905
	588.271	0.98943	588.271	0.986
	586.342	0.98297	586.342	0.98148
	584.413	0.97419	584.413	0.97566
	582.484	0.96472	582.484	0.96899
	580.556	0.95627	580.556	0.96231
	578.627	0.95043	578.627	0.95671
	576.698	0.94787	576.698	0.95317
	574.769	0.94796	574.769	0.95215
	572.841	0.95013	572.841	0.95347
	570.912	0.95458	570.912	0.9567
	568.983	0.96115	568.983	0.96122
	567.054	0.96922	567.054	0.96627
	565.126	0.97733	565.126	0.97113
	563.197	0.98261	563.197	0.97535
	561.268	0.98328	561.268	0.97877
	559.339	0.98071	559.339	0.98141
	557.411	0.97743	557.411	0.98338
	555.482	0.97511	555.482	0.98483
	553.553	0.9746	553.553	0.98598
	551.624	0.97609	551.624	0.98715
	549.696	0.9792	549.696	0.98871
	547.767	0.98341	547.767	0.99072
	545.838	0.98791	545.838	0.99274
	543.909	0.9918	543.909	0.99415
	541.981	0.99442	541.981	0.99449
	540.052	0.9952	540.052	0.99361
	538.123	0.99288	538.123	0.99152
	536.194	0.98735	536.194	0.98828
	534.265	0.97968	534.265	0.98417
	532.337	0.97176	532.337	0.97969
	530.408	0.96516	530.408	0.97535
	528.479	0.96088	528.479	0.97146
	526.55	0.95926	526.55	0.96816
	524.622	0.95938	524.622	0.96548
	522.693	0.96029	522.693	0.96331
	520.764	0.96201	520.764	0.96144
	518.835	0.96418	518.835	0.95962
	516.907	0.96498	516.907	0.9577
	514.978	0.96294	514.978	0.95567
	513.049	0.9587	513.049	0.95363
	511.12	0.95388	511.12	0.95188
	509.192	0.95009	509.192	0.95091
	507.263	0.94825	507.263	0.95115
	505.334	0.94844	505.334	0.95281
	503.405	0.95082	503.405	0.95603
	501.477	0.95553	501.477	0.96075
	499.548	0.96243	499.548	0.96648
	497.619	0.97082	497.619	0.97244
	495.69	0.97883	495.69	0.97786
	493.762	0.98477	493.762	0.98208
	491.833	0.98834	491.833	0.98466
	489.904	0.989	489.904	0.98544
	487.975	0.98619	487.975	0.98471
	486.047	0.98125	486.047	0.98314
	484.118	0.97604	484.118	0.98141
	482.189	0.97119	482.189	0.97993
	480.26	0.96774	480.26	0.9791
	478.332	0.9675	478.332	0.97932
	476.403	0.97053	476.403	0.98067
	474.474	0.97562	474.474	0.98291
	472.545	0.98192	472.545	0.9856
	470.617	0.98759	470.617	0.98783
	468.688	0.99083	468.688	0.98852
	466.759	0.99126	466.759	0.98694
	464.83	0.98794	464.83	0.98296
	462.901	0.9809	462.901	0.97701
	460.973	0.97168	460.973	0.96996
	459.044	0.96164	459.044	0.96298
	457.115	0.95147	457.115	0.95741
	455.186	0.94432	455.186	0.95427
	453.258	0.94271	453.258	0.95383
	451.329	0.94701	451.329	0.95573
	449.4	0.95648	449.4	0.95939
	447.471	0.96835	447.471	0.96423
	445.543	0.97916	445.543	0.96953
	443.614	0.98675	443.614	0.97452
	441.685	0.98983	441.685	0.97855
	439.756	0.98894	439.756	0.98097
	437.828	0.9854	437.828	0.9814
	435.899	0.98002	435.899	0.98019
	433.97	0.97458	433.97	0.97859
	432.041	0.97004	432.041	0.9778
	430.113	0.96678	430.113	0.9779
	428.184	0.96643	428.184	0.97886
	426.255	0.96986	426.255	0.98074
	424.326	0.97633	424.326	0.98331
	422.398	0.98494	422.398	0.98597
	420.469	0.99371	420.469	0.98793
	418.54	0.9952	418.54	0.98837
	416.611	0.98803	416.611	0.9869
	414.683	0.98168	414.683	0.9838
	412.754	0.97727	412.754	0.9838
	410.825	0.97463	410.825	0.9838
	408.896	0.97287	408.896	0.9838
	406.968	0.97153	406.968	0.9838
	405.039	0.97346	405.039	0.9838
	403.11	0.97964	403.11	0.9838
	401.181	0.98707	401.181	0.9838
	399.253	0.9952	399.253	0.9838
