# Supplementary material for: Wearable perovskite solar cells by aligned liquid crystal elastomers
Source: Nat Commun. 2023 Mar 2;14:1204. doi: 10.1038/s41467-023-36938-7 (PMC9981560; doi:10.1038/s41467-023-36938-7)
Supplement: Supplementary file 3 — Source Data [file 41467_2023_36938_MOESM3_ESM.zip › Source data/Supplementary Fig.11.xlsx]

## Sheet: Supplementary Fig.11
Supplementary Fig.11
	Voltage (V)	Current (mA)	Voltage (V)	Current (mA)	Voltage (V)	Current (mA)	Voltage (V)	Current (mA)
	-1.2	-51.0898	-1.2	-74.3922	-1.2	-79.6912	-1.2	-99.1987
	-1.18	-50.1965	-1.18	-74.7192	-1.18	-77.7835	-1.18	-97.5673
	-1.16	-49.3273	-1.16	-72.4775	-1.16	-76.2403	-1.16	-96.3275
	-1.14	-48.4585	-1.14	-70.0243	-1.14	-74.7974	-1.14	-94.8642
	-1.12	-47.6055	-1.12	-67.4775	-1.12	-73.3874	-1.12	-93.2753
	-1.1	-46.7505	-1.1	-65.0818	-1.1	-72.0173	-1.1	-91.6161
	-1.08	-45.8946	-1.08	-62.798	-1.08	-70.6484	-1.08	-90.6724
	-1.06	-45.0412	-1.06	-60.436	-1.06	-69.2962	-1.06	-88.8214
	-1.04	-44.1878	-1.04	-58.3049	-1.04	-67.9594	-1.04	-86.8963
	-1.02	-43.3377	-1.02	-56.3444	-1.02	-66.6234	-1.02	-85.2774
	-1	-42.4885	-1	-54.4317	-1	-65.2853	-1	-83.6419
	-0.98	-41.6368	-0.98	-52.6222	-0.98	-63.9344	-0.98	-81.9643
	-0.96	-40.7867	-0.96	-50.9155	-0.96	-62.615	-0.96	-80.2985
	-0.94	-39.9371	-0.94	-49.2583	-0.94	-61.3248	-0.94	-78.7266
	-0.92	-39.0911	-0.92	-47.6681	-0.92	-60.0196	-0.92	-77.0794
	-0.9	-38.2386	-0.9	-46.1835	-0.9	-58.6928	-0.9	-75.4451
	-0.88	-37.3889	-0.88	-44.7697	-0.88	-57.4171	-0.88	-73.9719
	-0.86	-36.543	-0.86	-43.2923	-0.86	-56.1273	-0.86	-72.3247
	-0.84	-35.6905	-0.84	-41.8809	-0.84	-54.8155	-0.84	-70.2736
	-0.82	-34.8446	-0.82	-40.5857	-0.82	-53.4803	-0.82	-69.1539
	-0.8	-33.9982	-0.8	-39.2867	-0.8	-52.2367	-0.8	-67.6732
	-0.78	-33.149	-0.78	-38.0481	-0.78	-50.87	-0.78	-65.6823
	-0.76	-32.2994	-0.76	-36.8199	-0.76	-49.5864	-0.76	-64.0048
	-0.74	-31.4518	-0.74	-35.6191	-0.74	-48.2929	-0.74	-61.9969
	-0.72	-30.6063	-0.72	-34.4545	-0.72	-46.9436	-0.72	-60.4217
	-0.7	-29.75	-0.7	-33.302	-0.7	-45.6575	-0.7	-58.9293
	-0.68	-28.907	-0.68	-32.1566	-0.68	-44.3952	-0.68	-57.216
	-0.66	-28.0561	-0.66	-31.0045	-0.66	-43.0696	-0.66	-55.7215
	-0.64	-27.2077	-0.64	-29.8969	-0.64	-41.8185	-0.64	-54.3007
	-0.62	-26.3622	-0.62	-28.8055	-0.62	-40.5324	-0.62	-52.8
	-0.6	-25.5097	-0.6	-27.7288	-0.6	-39.2293	-0.6	-50.9543
	-0.58	-24.6621	-0.58	-26.6345	-0.58	-37.9686	-0.58	-48.9664
	-0.56	-23.8112	-0.56	-25.5756	-0.56	-36.6659	-0.56	-47.2381
	-0.54	-22.9636	-0.54	-24.4955	-0.54	-35.3603	-0.54	-45.5789
	-0.52	-22.1131	-0.52	-23.479	-0.52	-34.041	-0.52	-43.8789
	-0.5	-21.2639	-0.5	-22.4555	-0.5	-32.7258	-0.5	-42.3794
	-0.48	-20.4155	-0.48	-21.4232	-0.48	-31.458	-0.48	-40.7921
	-0.46	-19.5621	-0.46	-20.4097	-0.46	-30.1574	-0.46	-39.1092
	-0.44	-18.7162	-0.44	-19.4186	-0.44	-28.8722	-0.44	-37.38
	-0.42	-17.8678	-0.42	-18.4171	-0.42	-27.5836	-0.42	-35.4279
	-0.4	-17.0169	-0.4	-17.3898	-0.4	-26.2851	-0.4	-33.8394
	-0.38	-16.1631	-0.38	-16.4025	-0.38	-24.9504	-0.38	-32.2318
	-0.36	-15.3139	-0.36	-15.4522	-0.36	-23.6527	-0.36	-30.5238
	-0.34	-14.4659	-0.34	-14.4907	-0.34	-22.3433	-0.34	-29.0968
	-0.32	-13.615	-0.32	-13.5412	-0.32	-21.0414	-0.32	-27.4105
	-0.3	-12.7632	-0.3	-12.6067	-0.3	-19.7283	-0.3	-25.6052
	-0.28	-11.9165	-0.28	-11.6797	-0.28	-18.4236	-0.28	-23.8503
	-0.26	-11.0652	-0.26	-10.7685	-0.26	-17.093	-0.26	-22.1786
	-0.24	-10.2143	-0.24	-9.86588	-0.24	-15.7998	-0.24	-20.4553
	-0.22	-9.36701	-0.22	-8.98068	-0.22	-14.5055	-0.22	-18.7166
	-0.2	-8.5155	-0.2	-8.10326	-0.2	-13.2015	-0.2	-17.0511
	-0.18	-7.66398	-0.18	-7.23796	-0.18	-11.8789	-0.18	-15.349
	-0.16	-6.81075	-0.16	-6.38498	-0.16	-10.5616	-0.16	-13.5837
	-0.14	-5.96173	-0.14	-5.54744	-0.14	-9.23377	-0.14	-11.9585
	-0.12	-5.10959	-0.12	-4.72272	-0.12	-7.92584	-0.12	-10.2065
	-0.1	-4.2562	-0.1	-3.91307	-0.1	-6.61255	-0.1	-8.48717
	-0.08	-3.40647	-0.08	-3.11566	-0.08	-5.28655	-0.08	-6.79358
	-0.06	-2.55416	-0.06	-2.32482	-0.06	-3.97201	-0.06	-5.0676
	-0.04	-1.70189	-0.04	-1.54223	-0.04	-2.65246	-0.04	-3.37155
	-0.02	-0.85256	-0.02	-0.77086	-0.02	-1.32239	-0.02	-1.68304
	0	-4.89116e-05	0	-3.91701e-05	0	-6.26981e-05	0	-0.000104055
	0.02	0.85177	0.02	0.76918	0.02	1.32572	0.02	1.69135
	0.04	1.70258	0.04	1.53604	0.04	2.64689	0.04	3.37814
	0.06	2.55538	0.06	2.31401	0.06	3.97446	0.06	5.05216
	0.08	3.40606	0.08	3.09203	0.08	5.30824	0.08	6.73212
	0.1	4.25907	0.1	3.88632	0.1	6.64551	0.1	8.40547
	0.12	5.11008	0.12	4.68652	0.12	7.98036	0.12	10.0538
	0.14	5.96279	0.14	5.50678	0.14	9.32837	0.14	11.7827
	0.16	6.8158	0.16	6.33591	0.16	10.6855	0.16	13.4894
	0.18	7.66856	0.18	7.17747	0.18	12.037	0.18	15.1351
	0.2	8.52186	0.2	8.02841	0.2	13.3736	0.2	16.782
	0.22	9.37641	0.22	8.89486	0.22	14.7027	0.22	18.4709
	0.24	10.2314	0.24	9.77634	0.24	16.0514	0.24	20.1361
	0.26	11.0771	0.26	10.6665	0.26	17.4046	0.26	21.8059
	0.28	11.9362	0.28	11.5604	0.28	18.7562	0.28	23.5722
	0.3	12.7882	0.3	12.4773	0.3	20.1127	0.3	25.2415
	0.32	13.6406	0.32	13.4104	0.32	21.4918	0.32	26.967
	0.34	14.498	0.34	14.346	0.34	22.8737	0.34	28.6368
	0.36	15.3492	0.36	15.3049	0.36	24.2532	0.36	30.2704
	0.38	16.202	0.38	16.2588	0.38	25.6189	0.38	32.0209
	0.4	17.0557	0.4	17.2293	0.4	26.9667	0.4	33.6661
	0.42	17.9065	0.42	18.2127	0.42	28.3403	0.42	35.454
	0.44	18.7664	0.44	19.2111	0.44	29.7289	0.44	37.2137
	0.46	19.6171	0.46	20.2183	0.46	31.1454	0.46	38.967
	0.48	20.4724	0.48	21.2441	0.48	32.5194	0.48	40.6976
	0.5	21.3232	0.5	22.2725	0.5	33.9654	0.5	42.5096
	0.52	22.179	0.52	23.322	0.52	35.3503	0.52	44.3741
	0.54	23.038	0.54	24.3516	0.54	36.775	0.54	46.0946
	0.56	23.8867	0.56	25.4357	0.56	38.1915	0.56	47.7756
	0.58	24.7441	0.58	26.5365	0.58	39.598	0.58	49.3609
	0.6	25.594	0.6	27.6276	0.6	41.0136	0.6	50.9712
	0.62	26.4515	0.62	28.7438	0.62	42.4413	0.62	52.6193
	0.64	27.3051	0.64	29.862	0.64	43.8478	0.64	54.2717
	0.66	28.1617	0.66	30.9402	0.66	45.1927	0.66	55.7588
	0.68	29.0083	0.68	32.1134	0.68	46.5888	0.68	57.6391
	0.7	29.8699	0.7	33.3127	0.7	48.0315	0.7	59.427
	0.72	30.719	0.72	34.5299	0.72	49.4629	0.72	60.9969
	0.74	31.5747	0.74	35.7401	0.74	50.8964	0.74	62.3056
	0.76	32.4301	0.76	37.003	0.76	52.3437	0.76	63.8901
	0.78	33.2829	0.78	38.2968	0.78	53.7855	0.78	65.4468
	0.8	34.1403	0.8	39.6925	0.8	55.2598	0.8	67.2272
	0.82	34.9919	0.82	41.0844	0.82	56.7158	0.82	68.9777
	0.84	35.8435	0.84	42.5005	0.84	58.1693	0.84	70.5218
	0.86	36.703	0.86	44.0093	0.86	59.6282	0.86	71.9337
	0.88	37.5537	0.88	45.5718	0.88	61.1016	0.88	73.2536
	0.9	38.4086	0.9	47.2379	0.9	62.6354	0.9	74.8381
	0.92	39.2611	0.92	48.9643	0.92	64.1667	0.92	76.522
	0.94	40.1222	0.94	50.7406	0.94	65.7341	0.94	78.2022
	0.96	40.9734	0.96	52.3792	0.96	67.183	0.96	79.8928
	0.98	41.8275	0.98	54.1668	0.98	68.6923	0.98	81.9261
	1	42.6786	1	56.1187	1	70.1994	1	83.578
	1.02	43.5319	1.02	58.1334	1.02	71.7066	1.02	85.556
	1.04	44.391	1.04	60.1634	1.04	73.1646	1.04	87.3232
	1.06	45.243	1.06	62.2281	1.06	74.6893	1.06	89.0445
	1.08	46.0929	1.08	64.3892	1.08	76.1806	1.08	90.7218
	1.1	46.9466	1.1	66.4222	1.1	77.7951	1.1	92.3529
	1.12	47.8061	1.12	68.6203	1.12	79.3097	1.12	94.0072
	1.14	48.6614	1.14	70.714	1.14	80.8514	1.14	95.7532
	1.16	49.5109	1.16	72.6705	1.16	82.3739	1.16	97.425
	1.18	50.3658	1.18	74.7314	1.18	83.8936	1.18	99.1206
	1.2	51.222	1.2	76.9374	1.2	85.4594	1.2	100
