# Supplementary material for: Wearable perovskite solar cells by aligned liquid crystal elastomers
Source: Nat Commun. 2023 Mar 2;14:1204. doi: 10.1038/s41467-023-36938-7 (PMC9981560; doi:10.1038/s41467-023-36938-7)
Supplement: Supplementary file 3 — Source Data [file 41467_2023_36938_MOESM3_ESM.zip › Source data/Supplementary Fig.12.xlsx]

## Sheet: Supplementary Fig.12
Supplementary Fig.12
	Binding energy (eV)	Intensity	Binding energy (eV)	Intensity
	153.6	32030.2	153.6	31234.2
	153.55	31936.1	153.55	31397.7
	153.5	32328.9	153.5	31003.1
	153.45	31704.8	153.45	31388.6
	153.4	31814.1	153.4	31410.3
	153.35	32374.8	153.35	30783.7
	153.3	31369.6	153.3	31096.4
	153.25	32155.5	153.25	31356.6
	153.2	31819.3	153.2	30777.5
	153.15	31734.7	153.15	30666.9
	153.1	31459.6	153.1	30605.6
	153.05	31188.9	153.05	30185
	153	31412.5	153	30006.6
	152.95	31919.5	152.95	29942.1
	152.9	31655.1	152.9	30297.7
	152.85	31245.8	152.85	29705
	152.8	31397.3	152.8	29310.7
	152.75	31263.9	152.75	28736.5
	152.7	31031.9	152.7	28672
	152.65	30696.2	152.65	28547.2
	152.6	30656.8	152.6	28510.9
	152.55	30677.7	152.55	27876.6
	152.5	30427.3	152.5	27800
	152.45	30619.4	152.45	27219.1
	152.4	30244	152.4	27746.4
	152.35	30549.7	152.35	27163.4
	152.3	29588.1	152.3	27036.8
	152.25	30165	152.25	26691.1
	152.2	30474	152.2	26322.5
	152.15	30240.2	152.15	26688.4
	152.1	30039.5	152.1	26939.2
	152.05	29625	152.05	26423.5
	152	29403	152	25995.2
	151.95	29687	151.95	25880
	151.9	29750.1	151.9	25859.4
	151.85	29230.8	151.85	25288.3
	151.8	29135.9	151.8	25380.4
	151.75	29308.1	151.75	25342.6
	151.7	29659.8	151.7	25472.2
	151.65	29520.4	151.65	25138.3
	151.6	29493.3	151.6	24866
	151.55	29504	151.55	25452.2
	151.5	29099.4	151.5	25325.5
	151.45	28980.9	151.45	24822.3
	151.4	28799.5	151.4	25561.1
	151.35	29120.7	151.35	24775.3
	151.3	29593.5	151.3	24727.5
	151.25	29426.7	151.25	24701
	151.2	29063.8	151.2	24680
	151.15	29000.4	151.15	24797.5
	151.1	29411.5	151.1	24909.5
	151.05	28532.4	151.05	24898.9
	151	29335.8	151	24724.8
	150.95	29124.1	150.95	24795.3
	150.9	29278.5	150.9	24475.4
	150.85	29810.6	150.85	24438.5
	150.8	29682.5	150.8	24861.5
	150.75	29248.6	150.75	24757.1
	150.7	29222	150.7	24762.4
	150.65	29294.8	150.65	24385.6
	150.6	29239	150.6	24380
	150.55	28839.6	150.55	24628.9
	150.5	29137.6	150.5	24926
	150.45	28938.8	150.45	24642.6
	150.4	28999	150.4	24614
	150.35	28884.3	150.35	24379.9
	150.3	29429.6	150.3	24234.6
	150.25	29039.1	150.25	24502.3
	150.2	29103.3	150.2	24177
	150.15	28527	150.15	24284
	150.1	28685	150.1	24015.2
	150.05	28695.1	150.05	24213.7
	150	28170	150	23538.6
	149.95	28248.7	149.95	23706.7
	149.9	28142.5	149.9	23870
	149.85	27874.9	149.85	23895.8
	149.8	27676.8	149.8	24123.2
	149.75	28257.9	149.75	23953.2
	149.7	28084.4	149.7	23457.2
	149.65	27665.9	149.65	23467.6
	149.6	28359.3	149.6	23532.1
	149.55	27337.5	149.55	23497.2
	149.5	28004.8	149.5	23011
	149.45	28662.8	149.45	23545.1
	149.4	27879.8	149.4	23575
	149.35	27654.3	149.35	23370.1
	149.3	27819.9	149.3	23521.1
	149.25	27355.8	149.25	23265.6
	149.2	27374.4	149.2	23038.4
	149.15	27547.4	149.15	23099.2
	149.1	27586.5	149.1	22887.8
	149.05	27965.7	149.05	23121
	149	27953.3	149	23028.6
	148.95	27923	148.95	22697.5
	148.9	27874.8	148.9	23080.1
	148.85	28030	148.85	22853.1
	148.8	27347.6	148.8	23122.7
	148.75	27585.9	148.75	22996.2
	148.7	27409.6	148.7	22940.6
	148.65	27784	148.65	22994.3
	148.6	27388.2	148.6	22902
	148.55	27781.9	148.55	22778.7
	148.5	27368	148.5	22664.8
	148.45	27508.2	148.45	22602.7
	148.4	27390.3	148.4	22513.8
	148.35	27260.7	148.35	22745.6
	148.3	26827.3	148.3	22187.4
	148.25	26695.2	148.25	22778.4
	148.2	27307	148.2	22546.6
	148.15	27211.1	148.15	22431.9
	148.1	26834.9	148.1	22582.8
	148.05	26738.8	148.05	22425.5
	148	26454.2	148	22629.9
	147.95	26282.4	147.95	22013.8
	147.9	26351.5	147.9	22475.5
	147.85	26502	147.85	22534
	147.8	26387.1	147.8	22876.6
	147.75	26468.7	147.75	22381.8
	147.7	26212.1	147.7	21983.3
	147.65	26892.8	147.65	22397.2
	147.6	26380.4	147.6	22112.6
	147.55	26441.5	147.55	21876.5
	147.5	26177.9	147.5	22219.8
	147.45	26412.2	147.45	22196.2
	147.4	26923	147.4	22054.8
	147.35	26481.7	147.35	22159.8
	147.3	26594.2	147.3	21944.8
	147.25	26023.7	147.25	22051
	147.2	26577.2	147.2	22097.3
	147.15	26285.2	147.15	21548.4
	147.1	26074.2	147.1	21913.6
	147.05	26453.8	147.05	21945.2
	147	26228.2	147	21670
	146.95	26323.3	146.95	21868.8
	146.9	26190.7	146.9	21945.7
	146.85	26213.6	146.85	22140.5
	146.8	25891.1	146.8	21745.4
	146.75	25603.2	146.75	21220.8
	146.7	25948.4	146.7	21282.3
	146.65	26265.8	146.65	21438.1
	146.6	25835.1	146.6	21250.7
	146.55	26190.4	146.55	21565
	146.5	26297.2	146.5	21368.8
	146.45	25873.8	146.45	21725.5
	146.4	26011.1	146.4	21466.2
	146.35	26062.2	146.35	22403.2
	146.3	25809.3	146.3	21706.9
	146.25	26012.7	146.25	21365.5
	146.2	26042.9	146.2	21773.5
	146.15	26074.2	146.15	21512.6
	146.1	26191.5	146.1	21750.2
	146.05	26284.6	146.05	21584.2
	146	26248.1	146	21714.3
	145.95	25964.8	145.95	21711.3
	145.9	26420.7	145.9	21714.6
	145.85	26570.7	145.85	21779.5
	145.8	26565.6	145.8	21737.9
	145.75	26649.4	145.75	21773.1
	145.7	26884.1	145.7	22351.5
	145.65	26721.3	145.65	21892
	145.6	26307	145.6	21876.3
	145.55	27121.6	145.55	22239.7
	145.5	26459.9	145.5	22476.7
	145.45	27164.1	145.45	22117.1
	145.4	27058	145.4	22162.8
	145.35	26919.7	145.35	22355.1
	145.3	26924.2	145.3	22291.4
	145.25	26705.9	145.25	22372.1
	145.2	27324.8	145.2	22278
	145.15	27140.5	145.15	22082.6
	145.1	27072.9	145.1	22273.8
	145.05	26912.7	145.05	21996.8
	145	27245	145	22036.5
	144.95	26932.3	144.95	22750.7
	144.9	26593.3	144.9	22577.1
	144.85	26850.4	144.85	22188.1
	144.8	26970.4	144.8	22097.4
	144.75	27161	144.75	22081.3
	144.7	27397.9	144.7	22114.7
	144.65	27184.8	144.65	22501.5
	144.6	27638.1	144.6	22621.6
	144.55	28033.1	144.55	22026.5
	144.5	28731	144.5	22361.5
	144.45	28819	144.45	22643.7
	144.4	29346.8	144.4	22972.1
	144.35	30691.6	144.35	23083.7
	144.3	31126	144.3	23594.7
	144.25	32737.3	144.25	23942
	144.2	33834.8	144.2	24588.6
	144.15	35271.1	144.15	25637.5
	144.1	37784.9	144.1	25825.1
	144.05	39959	144.05	26637.7
	144	42771.6	144	28387.9
	143.95	46366.4	143.95	29979.4
	143.9	50617.9	143.9	32354.4
	143.85	55690.5	143.85	33981.6
	143.8	60928.1	143.8	36179.3
	143.75	65621.6	143.75	39786.5
	143.7	71476.9	143.7	42763.2
	143.65	78365.8	143.65	45855.1
	143.6	85838.8	143.6	50397.2
	143.55	92460.6	143.55	54822.7
	143.5	98126.2	143.5	59680.3
	143.45	104243	143.45	64234.9
	143.4	107863	143.4	68634.8
	143.35	111927	143.35	71805.5
	143.3	115457	143.3	75932.5
	143.25	114383	143.25	79162.5
	143.2	113584	143.2	81003.1
	143.15	110979	143.15	82398.1
	143.1	107511	143.1	83260.4
	143.05	101590	143.05	81564.2
	143	96868.4	143	79513.9
	142.95	88985.6	142.95	76037.7
	142.9	81308.9	142.9	71772.2
	142.85	74065.1	142.85	67819.2
	142.8	66821.6	142.8	62332.6
	142.75	60656.5	142.75	57229.1
	142.7	53944.9	142.7	52226
	142.65	48913.9	142.65	47058.1
	142.6	44770.4	142.6	43173.4
	142.55	40714.6	142.55	38994.4
	142.5	36960.4	142.5	35306.1
	142.45	34901.8	142.45	32620
	142.4	32248	142.4	30137.7
	142.35	31010.4	142.35	27675.1
	142.3	29513.1	142.3	26470.7
	142.25	28161.7	142.25	25118.8
	142.2	26763.3	142.2	23801.5
	142.15	26095.8	142.15	22877
	142.1	25385.9	142.1	22637.6
	142.05	25163.3	142.05	22141.4
	142	24660.3	142	21331.1
	141.95	24298.8	141.95	20378.7
	141.9	23512.5	141.9	20567.4
	141.85	23303.3	141.85	20031.1
	141.8	23025.7	141.8	19967.1
	141.75	22948.1	141.75	19640.8
	141.7	23047.8	141.7	19965.2
	141.65	22240.4	141.65	19262.9
	141.6	22025.8	141.6	18828.9
	141.55	21924.6	141.55	18816.8
	141.5	21646.9	141.5	18755.6
	141.45	21586.8	141.45	18549.4
	141.4	21450.5	141.4	18031.6
	141.35	21022.9	141.35	18111.1
	141.3	21223.8	141.3	18265.9
	141.25	20823.4	141.25	17982.7
	141.2	20810.2	141.2	18214.8
	141.15	20995.8	141.15	17889.9
	141.1	20621.5	141.1	17651.9
	141.05	20658.1	141.05	17686.1
	141	20360.3	141	17276.5
	140.95	20027.6	140.95	17493.1
	140.9	20649.4	140.9	17385.6
	140.85	20311.9	140.85	17487.6
	140.8	20627	140.8	17802.9
	140.75	20323.3	140.75	16976.8
	140.7	20254.6	140.7	17154.7
	140.65	20254.8	140.65	17518
	140.6	20644.3	140.6	17545.5
	140.55	20280.6	140.55	17198.2
	140.5	20469.8	140.5	17327
	140.45	20397.7	140.45	17477.4
	140.4	20500	140.4	17440.7
	140.35	20516.7	140.35	17292
	140.3	20811.4	140.3	17384.4
	140.25	20772.7	140.25	17819.8
	140.2	21123.8	140.2	17993.9
	140.15	20960.3	140.15	17899.5
	140.1	21140.7	140.1	17778.9
	140.05	21269	140.05	18107.3
	140	21567.3	140	18094.7
	139.95	21352.5	139.95	18285.7
	139.9	21114.2	139.9	18121.4
	139.85	21374.9	139.85	18029.5
	139.8	21900.5	139.8	18549.9
	139.75	22431.3	139.75	18364.5
	139.7	22625.2	139.7	18704.6
	139.65	22852.3	139.65	18703
	139.6	23945.1	139.6	18518
	139.55	23774	139.55	19240.5
	139.5	24305	139.5	19316.8
	139.45	25710.2	139.45	19879.7
	139.4	27341	139.4	20428.1
	139.35	29402.2	139.35	20910.2
	139.3	31140.7	139.3	21993.6
	139.25	33478.8	139.25	22530.3
	139.2	36537.3	139.2	23469.6
	139.15	40140	139.15	25197.4
	139.1	44726.9	139.1	27298.7
	139.05	49977.6	139.05	30010.4
	139	55155.2	139	32404.2
	138.95	61468.4	138.95	34960.7
	138.9	70054.3	138.9	39202.1
	138.85	77555.2	138.85	43270.2
	138.8	85386	138.8	48673
	138.75	95789.9	138.75	54681.9
	138.7	104425	138.7	59416.9
	138.65	113470	138.65	65931
	138.6	121820	138.6	71820.7
	138.55	128031	138.55	78538.9
	138.5	133354	138.5	83781.6
	138.45	136911	138.45	89133.9
	138.4	137866	138.4	92844.4
	138.35	135927	138.35	96696.4
	138.3	133735	138.3	98173
	138.25	128844	138.25	98820.5
	138.2	121974	138.2	97166.4
	138.15	114247	138.15	94030.1
	138.1	104000	138.1	89951.9
	138.05	95713.4	138.05	85119.9
	138	85792.6	138	78979.2
	137.95	75192.3	137.95	71856.1
	137.9	66174.2	137.9	64760.8
	137.85	58219	137.85	57652
	137.8	51965.1	137.8	52023.6
	137.75	45702.7	137.75	47163.9
	137.7	40367.4	137.7	41479.4
	137.65	35860.9	137.65	36424.7
	137.6	32196.4	137.6	32540.1
	137.55	29362.6	137.55	29481.6
	137.5	27312.5	137.5	26553.5
	137.45	25748.9	137.45	24455.6
	137.4	24257.2	137.4	22558.6
	137.35	23600.9	137.35	21200.7
	137.3	22553.2	137.3	20226.6
	137.25	21364.7	137.25	19346.5
	137.2	20948.7	137.2	18714.5
	137.15	20541.5	137.15	18432.9
	137.1	19648	137.1	18152.7
	137.05	19441.6	137.05	17096.2
	137	19054.2	137	16796.1
	136.95	19076.6	136.95	16511.6
	136.9	18656.3	136.9	17070.2
	136.85	18740.2	136.85	16113
	136.8	18748.6	136.8	15942.9
	136.75	18397.6	136.75	16008.8
	136.7	17786.1	136.7	15599.2
	136.65	18105.2	136.65	15662.2
	136.6	18278.5	136.6	15282.4
	136.55	17701.8	136.55	15466.4
	136.5	17181.5	136.5	15256.9
	136.45	17074.8	136.45	15397.2
	136.4	16778.9	136.4	15105.7
	136.35	17158.1	136.35	15019.7
	136.3	16613.6	136.3	15259.4
	136.25	16719.4	136.25	14712
	136.2	16995.6	136.2	14421.9
	136.15	16539.5	136.15	14493.7
	136.1	16563.3	136.1	14370.6
	136.05	16237.9	136.05	14276.1
	136	15875.3	136	14497.6
	135.95	15776	135.95	14466.8
	135.9	15773.6	135.9	14159.9
	135.85	15939.8	135.85	14252
	135.8	16076.5	135.8	14112.3
	135.75	16075	135.75	14080.1
	135.7	15911.6	135.7	14116.4
	135.65	15495.6	135.65	14120.6
	135.6	15978.9	135.6	14235
	135.55	15549.2	135.55	13931.8
	135.5	15456.5	135.5	14211
	135.45	15280.6	135.45	13945.6
	135.4	15471.1	135.4	14343.8
	135.35	15483	135.35	14331.1
	135.3	15770.9	135.3	14275.1
	135.25	15264.9	135.25	13927.5
	135.2	15284.6	135.2	14184.4
	135.15	15653.3	135.15	14064
	135.1	15349.2	135.1	13975.4
	135.05	15369.3	135.05	13688.5
	135	15293.2	135	13656.4
	134.95	15329.2	134.95	13685.5
	134.9	15263.6	134.9	13756.7
	134.85	15379.8	134.85	13886.6
	134.8	15381.8	134.8	13807.4
	134.75	14970.7	134.75	13900.8
	134.7	15052.2	134.7	13625.5
	134.65	15254.4	134.65	13865.9
	134.6	15699.5	134.6	13815.3
	134.55	15465.8	134.55	13527.2
	134.5	15617.2	134.5	13621.9
	134.45	15190.5	134.45	13063.9
	134.4	15142.4	134.4	13322.2
	134.35	15146.7	134.35	13449.8
	134.3	15005.2	134.3	13403.1
	134.25	15377.1	134.25	13364.5
	134.2	15442.6	134.2	13189
	134.15	15059.8	134.15	13230.1
	134.1	15364.5	134.1	13634
	134.05	14851.2	134.05	13501.4
	134	15105.3	134	13499.5
	133.95	15176.4	133.95	13796.1
	133.9	15057.4	133.9	13659.2
	133.85	14996.6	133.85	13082.9
	133.8	14824.6	133.8	13257.5
	133.75	14960.6	133.75	13251.5
	133.7	14751.4	133.7	13100.6
	133.65	14951.6	133.65	13483.8
	133.6	14883.7	133.6	13550.8
