# Supplementary material for: Wearable perovskite solar cells by aligned liquid crystal elastomers
Source: Nat Commun. 2023 Mar 2;14:1204. doi: 10.1038/s41467-023-36938-7 (PMC9981560; doi:10.1038/s41467-023-36938-7)
Supplement: Supplementary file 3 — Source Data [file 41467_2023_36938_MOESM3_ESM.zip › Source data/Supplementary Fig.13.xlsx]

## Sheet: Supplementary Fig.13
Supplementary Fig.13
	Wavenumber (cm-1)	Intensity	Wavenumber (cm-1)	Intensity	Wavenumber (cm-1)	Intensity
	3996.38	0.99804	3996.38	1.00546	3996.38	0.98855
	3994.45	0.99804	3994.45	1.00546	3994.45	0.98855
	3992.53	0.99804	3992.53	1.00546	3992.53	0.98855
	3990.6	0.99804	3990.6	1.00546	3990.6	0.98855
	3988.67	0.99804	3988.67	1.00546	3988.67	0.98855
	3986.74	0.99804	3986.74	1.00546	3986.74	0.98855
	3984.81	0.99804	3984.81	1.00546	3984.81	0.98855
	3982.88	0.99804	3982.88	1.00546	3982.88	0.98855
	3980.95	0.99804	3980.95	1.00546	3980.95	0.98855
	3979.02	0.99773	3979.02	1.0052	3979.02	0.98681
	3977.1	0.99733	3977.1	1.00488	3977.1	0.98523
	3975.17	0.99689	3975.17	1.00457	3975.17	0.98518
	3973.24	0.99644	3973.24	1.00416	3973.24	0.98692
	3971.31	0.99599	3971.31	1.00351	3971.31	0.98929
	3969.38	0.99553	3969.38	1.00298	3969.38	0.99112
	3967.45	0.99502	3967.45	1.00285	3967.45	0.99187
	3965.52	0.99443	3965.52	1.00269	3965.52	0.99154
	3963.59	0.99382	3963.59	1.002	3963.59	0.99086
	3961.67	0.99335	3961.67	1.00083	3961.67	0.99048
	3959.74	0.99297	3959.74	0.99976	3959.74	0.98985
	3957.81	0.9926	3957.81	0.9991	3957.81	0.98852
	3955.88	0.9924	3955.88	0.99867	3955.88	0.98716
	3953.95	0.99241	3953.95	0.99845	3953.95	0.98617
	3952.02	0.99243	3952.02	0.99842	3952.02	0.98549
	3950.09	0.99227	3950.09	0.99837	3950.09	0.98534
	3948.16	0.99177	3948.16	0.99823	3948.16	0.98578
	3946.24	0.99107	3946.24	0.99802	3946.24	0.98684
	3944.31	0.99057	3944.31	0.99774	3944.31	0.98821
	3942.38	0.99025	3942.38	0.99732	3942.38	0.98858
	3940.45	0.98985	3940.45	0.99678	3940.45	0.98701
	3938.52	0.98941	3938.52	0.99652	3938.52	0.98472
	3936.59	0.98904	3936.59	0.99643	3936.59	0.98267
	3934.66	0.98861	3934.66	0.99565	3934.66	0.98019
	3932.73	0.98809	3932.73	0.99394	3932.73	0.97746
	3930.81	0.98779	3930.81	0.99206	3930.81	0.97584
	3928.88	0.98774	3928.88	0.9905	3928.88	0.97565
	3926.95	0.98773	3926.95	0.98917	3926.95	0.9763
	3925.02	0.98773	3925.02	0.98807	3925.02	0.97685
	3923.09	0.98756	3923.09	0.98707	3923.09	0.97612
	3921.16	0.98682	3921.16	0.9855	3921.16	0.97388
	3919.23	0.98538	3919.23	0.98306	3919.23	0.97138
	3917.3	0.98381	3917.3	0.98032	3917.3	0.97009
	3915.38	0.98284	3915.38	0.97821	3915.38	0.97046
	3913.45	0.98284	3913.45	0.97779	3913.45	0.97202
	3911.52	0.98353	3911.52	0.97932	3911.52	0.97346
	3909.59	0.98429	3909.59	0.9818	3909.59	0.97409
	3907.66	0.98468	3907.66	0.98401	3907.66	0.97434
	3905.73	0.98487	3905.73	0.9853	3905.73	0.9747
	3903.8	0.98514	3903.8	0.98612	3903.8	0.9746
	3901.87	0.98521	3901.87	0.98701	3901.87	0.97366
	3899.95	0.98513	3899.95	0.98799	3899.95	0.97348
	3898.02	0.98518	3898.02	0.9889	3898.02	0.97466
	3896.09	0.98498	3896.09	0.98958	3896.09	0.97512
	3894.16	0.98454	3894.16	0.99005	3894.16	0.97388
	3892.23	0.98405	3892.23	0.99012	3892.23	0.97164
	3890.3	0.98306	3890.3	0.98905	3890.3	0.96924
	3888.37	0.9817	3888.37	0.98671	3888.37	0.9675
	3886.44	0.98058	3886.44	0.98384	3886.44	0.96641
	3884.52	0.98004	3884.52	0.98133	3884.52	0.96598
	3882.59	0.98042	3882.59	0.97987	3882.59	0.96689
	3880.66	0.98116	3880.66	0.97886	3880.66	0.96828
	3878.73	0.98139	3878.73	0.97717	3878.73	0.96931
	3876.8	0.98135	3876.8	0.97514	3876.8	0.97033
	3874.87	0.98174	3874.87	0.97386	3874.87	0.97214
	3872.94	0.98236	3872.94	0.97371	3872.94	0.97416
	3871.01	0.98203	3871.01	0.97357	3871.01	0.97466
	3869.09	0.98014	3869.09	0.97232	3869.09	0.97339
	3867.16	0.97854	3867.16	0.97134	3867.16	0.97323
	3865.23	0.9786	3865.23	0.97207	3865.23	0.97525
	3863.3	0.97985	3863.3	0.97423	3863.3	0.97816
	3861.37	0.98112	3861.37	0.97695	3861.37	0.98055
	3859.44	0.98137	3859.44	0.97899	3859.44	0.98147
	3857.51	0.98079	3857.51	0.98008	3857.51	0.98037
	3855.58	0.97982	3855.58	0.9807	3855.58	0.97742
	3853.65	0.97882	3853.65	0.98115	3853.65	0.9747
	3851.73	0.97845	3851.73	0.98188	3851.73	0.97416
	3849.8	0.97871	3849.8	0.98306	3849.8	0.97493
	3847.87	0.97932	3847.87	0.98461	3847.87	0.97591
	3845.94	0.98036	3845.94	0.98666	3845.94	0.97679
	3844.01	0.98139	3844.01	0.98882	3844.01	0.97702
	3842.08	0.98169	3842.08	0.99043	3842.08	0.97654
	3840.15	0.98098	3840.15	0.99103	3840.15	0.97542
	3838.22	0.97949	3838.22	0.99079	3838.22	0.9738
	3836.3	0.97883	3836.3	0.99099	3836.3	0.97397
	3834.37	0.97988	3834.37	0.99231	3834.37	0.97677
	3832.44	0.98117	3832.44	0.99403	3832.44	0.97984
	3830.51	0.98167	3830.51	0.99537	3830.51	0.98182
	3828.58	0.98192	3828.58	0.99613	3828.58	0.98341
	3826.65	0.98227	3826.65	0.99662	3826.65	0.98485
	3824.72	0.9823	3824.72	0.99691	3824.72	0.98558
	3822.79	0.98168	3822.79	0.99687	3822.79	0.98551
	3820.87	0.98128	3820.87	0.99709	3820.87	0.98534
	3818.94	0.9815	3818.94	0.99784	3818.94	0.98481
	3817.01	0.98144	3817.01	0.99831	3817.01	0.98366
	3815.08	0.98138	3815.08	0.99838	3815.08	0.98309
	3813.15	0.98183	3813.15	0.99852	3813.15	0.98291
	3811.22	0.98236	3811.22	0.99889	3811.22	0.98281
	3809.29	0.98283	3809.29	0.99946	3809.29	0.98306
	3807.36	0.98301	3807.36	0.99984	3807.36	0.9827
	3805.44	0.98292	3805.44	0.9997	3805.44	0.98202
	3803.51	0.98325	3803.51	0.99963	3803.51	0.98268
	3801.58	0.98358	3801.58	0.9999	3801.58	0.9836
	3799.65	0.98363	3799.65	1.00022	3799.65	0.98395
	3797.72	0.98387	3797.72	1.00039	3797.72	0.98429
	3795.79	0.98366	3795.79	1.00013	3795.79	0.98363
	3793.86	0.98247	3793.86	0.9996	3793.86	0.98117
	3791.93	0.98093	3791.93	0.99914	3791.93	0.97794
	3790.01	0.97987	3790.01	0.99878	3790.01	0.97531
	3788.08	0.97899	3788.08	0.9982	3788.08	0.97327
	3786.15	0.97772	3786.15	0.99716	3786.15	0.97164
	3784.22	0.97692	3784.22	0.99628	3784.22	0.97096
	3782.29	0.97706	3782.29	0.99595	3782.29	0.97067
	3780.36	0.97764	3780.36	0.99583	3780.36	0.97069
	3778.43	0.9786	3778.43	0.99596	3778.43	0.9711
	3776.5	0.97953	3776.5	0.99645	3776.5	0.97056
	3774.58	0.97987	3774.58	0.997	3774.58	0.96898
	3772.65	0.98003	3772.65	0.99749	3772.65	0.96756
	3770.72	0.98044	3770.72	0.99815	3770.72	0.96625
	3768.79	0.98079	3768.79	0.99887	3768.79	0.96455
	3766.86	0.98046	3766.86	0.99884	3766.86	0.96279
	3764.93	0.97996	3764.93	0.99818	3764.93	0.96264
	3763	0.9806	3763	0.99847	3763	0.96509
	3761.07	0.98201	3761.07	0.99969	3761.07	0.9695
	3759.15	0.98311	3759.15	1.00066	3759.15	0.97505
	3757.22	0.98447	3757.22	1.00146	3757.22	0.98098
	3755.29	0.98632	3755.29	1.00247	3755.29	0.98582
	3753.36	0.98808	3753.36	1.00332	3753.36	0.98887
	3751.43	0.98924	3751.43	1.00371	3751.43	0.99089
	3749.5	0.99001	3749.5	1.00394	3749.5	0.99309
	3747.57	0.99109	3747.57	1.00448	3747.57	0.99533
	3745.64	0.99247	3745.64	1.0054	3745.64	0.99702
	3743.72	0.99367	3743.72	1.00637	3743.72	0.99759
	3741.79	0.99444	3741.79	1.00681	3741.79	0.99637
	3739.86	0.99447	3739.86	1.00661	3739.86	0.99293
	3737.93	0.99356	3737.93	1.00589	3737.93	0.98802
	3736	0.99209	3736	1.00458	3736	0.98336
	3734.07	0.99127	3734.07	1.00342	3734.07	0.98054
	3732.14	0.99133	3732.14	1.00319	3732.14	0.97893
	3730.21	0.99094	3730.21	1.0031	3730.21	0.97725
	3728.29	0.98976	3728.29	1.00255	3728.29	0.97542
	3726.36	0.98869	3726.36	1.00212	3726.36	0.97342
	3724.43	0.98807	3724.43	1.00191	3724.43	0.97135
	3722.5	0.98753	3722.5	1.00143	3722.5	0.97007
	3720.57	0.98704	3720.57	1.00066	3720.57	0.97043
	3718.64	0.987	3718.64	1.00001	3718.64	0.97248
	3716.71	0.98756	3716.71	0.99946	3716.71	0.97555
	3714.78	0.98855	3714.78	0.99891	3714.78	0.97938
	3712.86	0.98936	3712.86	0.99825	3712.86	0.98301
	3710.93	0.98962	3710.93	0.99711	3710.93	0.98554
	3709	0.98951	3709	0.99589	3709	0.98685
	3707.07	0.98916	3707.07	0.99487	3707.07	0.98689
	3705.14	0.9884	3705.14	0.99341	3705.14	0.98594
	3703.21	0.98781	3703.21	0.99123	3703.21	0.98532
	3701.28	0.98792	3701.28	0.98854	3701.28	0.98498
	3699.35	0.98817	3699.35	0.98522	3699.35	0.98368
	3697.43	0.9879	3697.43	0.98106	3697.43	0.98107
	3695.5	0.9875	3695.5	0.97636	3695.5	0.97744
	3693.57	0.98764	3693.57	0.97138	3693.57	0.9728
	3691.64	0.9875	3691.64	0.96536	3691.64	0.96643
	3689.71	0.98698	3689.71	0.95775	3689.71	0.95873
	3687.78	0.9869	3687.78	0.9489	3687.78	0.95071
	3685.85	0.98712	3685.85	0.93886	3685.85	0.94322
	3683.92	0.9878	3683.92	0.92763	3683.92	0.93757
	3682	0.98915	3682	0.91541	3682	0.9334
	3680.07	0.9905	3680.07	0.9023	3680.07	0.92887
	3678.14	0.99117	3678.14	0.88832	3678.14	0.92234
	3676.21	0.99102	3676.21	0.87319	3676.21	0.91286
	3674.28	0.99037	3674.28	0.85681	3674.28	0.90092
	3672.35	0.98978	3672.35	0.83988	3672.35	0.88814
	3670.42	0.98949	3670.42	0.82289	3670.42	0.87469
	3668.49	0.98905	3668.49	0.8054	3668.49	0.85922
	3666.57	0.98754	3666.57	0.78711	3666.57	0.84104
	3664.64	0.9847	3664.64	0.76781	3664.64	0.82132
	3662.71	0.98195	3662.71	0.7468	3662.71	0.80201
	3660.78	0.98044	3660.78	0.72401	3660.78	0.78354
	3658.85	0.98062	3658.85	0.70048	3658.85	0.76609
	3656.92	0.98191	3656.92	0.67718	3656.92	0.74904
	3654.99	0.98303	3654.99	0.65443	3654.99	0.73185
	3653.06	0.98418	3653.06	0.63242	3653.06	0.71547
	3651.14	0.98555	3651.14	0.61082	3651.14	0.6996
	3649.21	0.98641	3649.21	0.58936	3649.21	0.68281
	3647.28	0.9864	3647.28	0.5681	3647.28	0.66425
	3645.35	0.98526	3645.35	0.54698	3645.35	0.64346
	3643.42	0.98318	3643.42	0.52653	3643.42	0.62115
	3641.49	0.98155	3641.49	0.5077	3641.49	0.60001
	3639.56	0.98087	3639.56	0.49033	3639.56	0.58111
	3637.63	0.98037	3637.63	0.47381	3637.63	0.56289
	3635.71	0.97905	3635.71	0.45753	3635.71	0.54478
	3633.78	0.97763	3633.78	0.44062	3633.78	0.52842
	3631.85	0.97799	3631.85	0.4231	3631.85	0.51456
	3629.92	0.97983	3629.92	0.40628	3629.92	0.50143
	3627.99	0.98166	3627.99	0.39129	3627.99	0.48862
	3626.06	0.98301	3626.06	0.37811	3626.06	0.47686
	3624.13	0.98388	3624.13	0.36582	3624.13	0.46581
	3622.2	0.9845	3622.2	0.35359	3622.2	0.45495
	3620.28	0.98509	3620.28	0.34113	3620.28	0.44448
	3618.35	0.98545	3618.35	0.32858	3618.35	0.4346
	3616.42	0.98521	3616.42	0.31609	3616.42	0.42527
	3614.49	0.98437	3614.49	0.30391	3614.49	0.41609
	3612.56	0.98385	3612.56	0.29261	3612.56	0.40742
	3610.63	0.98429	3610.63	0.28229	3610.63	0.40058
	3608.7	0.98482	3608.7	0.27239	3608.7	0.39464
	3606.77	0.98482	3606.77	0.26249	3606.77	0.38751
	3604.85	0.98413	3604.85	0.25204	3604.85	0.37892
	3602.92	0.98317	3602.92	0.24097	3602.92	0.37003
	3600.99	0.98283	3600.99	0.23018	3600.99	0.3613
	3599.06	0.98314	3599.06	0.22032	3599.06	0.35282
	3597.13	0.98356	3597.13	0.21144	3597.13	0.34505
	3595.2	0.98386	3595.2	0.20323	3595.2	0.33812
	3593.27	0.98398	3593.27	0.1953	3593.27	0.33148
	3591.34	0.98411	3591.34	0.18756	3591.34	0.32488
	3589.42	0.98426	3589.42	0.18013	3589.42	0.31902
	3587.49	0.98407	3587.49	0.17344	3587.49	0.31445
	3585.56	0.98331	3585.56	0.16828	3585.56	0.31055
	3583.63	0.98198	3583.63	0.16472	3583.63	0.30669
	3581.7	0.98044	3581.7	0.16229	3581.7	0.3037
	3579.77	0.97938	3579.77	0.16098	3579.77	0.30217
	3577.84	0.97895	3577.84	0.16087	3577.84	0.30154
	3575.91	0.97869	3575.91	0.16155	3575.91	0.30147
	3573.99	0.97813	3573.99	0.16257	3573.99	0.3021
	3572.06	0.97747	3572.06	0.16427	3572.06	0.30307
	3570.13	0.97722	3570.13	0.16725	3570.13	0.30381
	3568.2	0.97715	3568.2	0.17147	3568.2	0.30469
	3566.27	0.97682	3566.27	0.17692	3566.27	0.30653
	3564.34	0.97625	3564.34	0.18358	3564.34	0.30924
	3562.41	0.97548	3562.41	0.1908	3562.41	0.31188
	3560.48	0.97458	3560.48	0.19774	3560.48	0.31395
	3558.56	0.97374	3558.56	0.20443	3558.56	0.31626
	3556.63	0.97295	3556.63	0.21183	3556.63	0.31918
	3554.7	0.97198	3554.7	0.21971	3554.7	0.32196
	3552.77	0.97082	3552.77	0.22665	3552.77	0.32448
	3550.84	0.97003	3550.84	0.23239	3550.84	0.32714
	3548.91	0.97003	3548.91	0.2373	3548.91	0.33021
	3546.98	0.97031	3546.98	0.24102	3546.98	0.33445
	3545.05	0.97042	3545.05	0.24314	3545.05	0.33983
	3543.13	0.97043	3543.13	0.24357	3543.13	0.34499
	3541.2	0.9705	3541.2	0.24315	3541.2	0.34889
	3539.27	0.97058	3539.27	0.24285	3539.27	0.35154
	3537.34	0.97073	3537.34	0.24261	3537.34	0.35448
	3535.41	0.97112	3535.41	0.24224	3535.41	0.35872
	3533.48	0.97165	3533.48	0.24214	3533.48	0.36287
	3531.55	0.97214	3531.55	0.24294	3531.55	0.36549
	3529.62	0.97268	3529.62	0.24505	3529.62	0.367
	3527.7	0.97332	3527.7	0.24821	3527.7	0.36811
	3525.77	0.97385	3525.77	0.25137	3525.77	0.36869
	3523.84	0.97417	3523.84	0.25326	3523.84	0.36784
	3521.91	0.97432	3521.91	0.25353	3521.91	0.36465
	3519.98	0.97432	3519.98	0.25282	3519.98	0.35994
	3518.05	0.97421	3518.05	0.25139	3518.05	0.35597
	3516.12	0.97409	3516.12	0.24928	3516.12	0.35356
	3514.19	0.97397	3514.19	0.24697	3514.19	0.35168
	3512.27	0.97388	3512.27	0.24494	3512.27	0.3499
	3510.34	0.97385	3510.34	0.2437	3510.34	0.3487
	3508.41	0.97388	3508.41	0.24335	3508.41	0.34866
	3506.48	0.97392	3506.48	0.24361	3506.48	0.35077
	3504.55	0.9739	3504.55	0.24473	3504.55	0.35463
	3502.62	0.97372	3502.62	0.24731	3502.62	0.35846
	3500.69	0.97339	3500.69	0.25163	3500.69	0.36154
	3498.76	0.97287	3498.76	0.25752	3498.76	0.36427
	3496.84	0.97215	3496.84	0.2641	3496.84	0.36733
	3494.91	0.97137	3494.91	0.27014	3494.91	0.37081
	3492.98	0.97063	3492.98	0.27505	3492.98	0.37377
	3491.05	0.96987	3491.05	0.27892	3491.05	0.37608
	3489.12	0.96901	3489.12	0.28201	3489.12	0.37852
	3487.19	0.96818	3487.19	0.28463	3487.19	0.3813
	3485.26	0.96745	3485.26	0.28719	3485.26	0.38416
	3483.33	0.96672	3483.33	0.28977	3483.33	0.38674
	3481.41	0.9659	3481.41	0.29215	3481.41	0.38854
	3479.48	0.96503	3479.48	0.2945	3479.48	0.38896
	3477.55	0.96414	3477.55	0.2971	3477.55	0.38845
	3475.62	0.96319	3475.62	0.30007	3475.62	0.38762
	3473.69	0.96219	3473.69	0.30345	3473.69	0.38524
	3471.76	0.96115	3471.76	0.30712	3471.76	0.38064
	3469.83	0.96009	3469.83	0.31097	3469.83	0.37585
	3467.9	0.95898	3467.9	0.31502	3467.9	0.37291
	3465.97	0.95789	3465.97	0.31884	3465.97	0.37189
	3464.05	0.95686	3464.05	0.32165	3464.05	0.37226
	3462.12	0.95589	3462.12	0.32307	3462.12	0.37436
	3460.19	0.95501	3460.19	0.32372	3460.19	0.37801
	3458.26	0.95428	3458.26	0.32477	3458.26	0.38201
	3456.33	0.95368	3456.33	0.3269	3456.33	0.38601
	3454.4	0.9532	3454.4	0.32965	3454.4	0.39014
	3452.47	0.9528	3452.47	0.3321	3452.47	0.39385
	3450.54	0.95248	3450.54	0.33416	3450.54	0.3963
	3448.62	0.95226	3448.62	0.33671	3448.62	0.3973
	3446.69	0.95217	3446.69	0.34045	3446.69	0.39809
	3444.76	0.95225	3444.76	0.34501	3444.76	0.39964
	3442.83	0.95248	3442.83	0.34904	3442.83	0.40114
	3440.9	0.95286	3440.9	0.35142	3440.9	0.40221
	3438.97	0.95336	3438.97	0.35275	3438.97	0.40377
	3437.04	0.95401	3437.04	0.35402	3437.04	0.40634
	3435.11	0.95484	3435.11	0.35512	3435.11	0.41009
	3433.19	0.95587	3433.19	0.35591	3433.19	0.41533
	3431.26	0.95714	3431.26	0.35659	3431.26	0.42131
	3429.33	0.9586	3429.33	0.35729	3429.33	0.42664
	3427.4	0.96012	3427.4	0.35855	3427.4	0.43164
	3425.47	0.96165	3425.47	0.36075	3425.47	0.43756
	3423.54	0.96316	3423.54	0.363	3423.54	0.44447
	3421.61	0.96461	3421.61	0.36443	3421.61	0.45172
	3419.68	0.96597	3419.68	0.36549	3419.68	0.45778
	3417.76	0.96727	3417.76	0.36734	3417.76	0.46098
	3415.83	0.96849	3415.83	0.37068	3415.83	0.46252
	3413.9	0.96964	3413.9	0.37471	3413.9	0.46479
	3411.97	0.97072	3411.97	0.3781	3411.97	0.46741
	3410.04	0.97176	3410.04	0.38121	3410.04	0.46928
	3408.11	0.97278	3408.11	0.38515	3408.11	0.47141
	3406.18	0.97378	3406.18	0.38967	3406.18	0.47461
	3404.25	0.97481	3404.25	0.39396	3404.25	0.47875
	3402.33	0.97586	3402.33	0.39802	3402.33	0.48381
	3400.4	0.97685	3400.4	0.40176	3400.4	0.48997
	3398.47	0.97776	3398.47	0.40481	3398.47	0.49799
	3396.54	0.97861	3396.54	0.40772	3396.54	0.50789
	3394.61	0.9794	3394.61	0.41099	3394.61	0.51802
	3392.68	0.98012	3392.68	0.41398	3392.68	0.52758
	3390.75	0.98077	3390.75	0.41672	3390.75	0.53681
	3388.82	0.98136	3388.82	0.42024	3388.82	0.54433
	3386.9	0.98189	3386.9	0.42477	3386.9	0.54958
	3384.97	0.98236	3384.97	0.42966	3384.97	0.555
	3383.04	0.98277	3383.04	0.43407	3383.04	0.56144
	3381.11	0.98315	3381.11	0.43773	3381.11	0.56683
	3379.18	0.98354	3379.18	0.4412	3379.18	0.57135
	3377.25	0.98395	3377.25	0.4449	3377.25	0.57688
	3375.32	0.98435	3375.32	0.44842	3375.32	0.58288
	3373.39	0.98471	3373.39	0.45141	3373.39	0.58834
	3371.47	0.98504	3371.47	0.45436	3371.47	0.59413
	3369.54	0.98536	3369.54	0.45795	3369.54	0.60126
	3367.61	0.9857	3367.61	0.46221	3367.61	0.60904
	3365.68	0.986	3365.68	0.46694	3365.68	0.6157
	3363.75	0.98623	3363.75	0.47206	3363.75	0.62101
	3361.82	0.98636	3361.82	0.4775	3361.82	0.62709
	3359.89	0.98639	3359.89	0.48352	3359.89	0.6349
	3357.96	0.98634	3357.96	0.48994	3357.96	0.6432
	3356.04	0.9862	3356.04	0.49565	3356.04	0.65133
	3354.11	0.98596	3354.11	0.50019	3354.11	0.6594
	3352.18	0.98562	3352.18	0.50395	3352.18	0.66604
	3350.25	0.98523	3350.25	0.50744	3350.25	0.67061
	3348.32	0.98485	3348.32	0.51118	3348.32	0.67489
	3346.39	0.98449	3346.39	0.5148	3346.39	0.67964
	3344.46	0.98418	3344.46	0.51738	3344.46	0.68381
	3342.53	0.98394	3342.53	0.51951	3342.53	0.6868
	3340.61	0.9838	3340.61	0.52282	3340.61	0.68883
	3338.68	0.98379	3338.68	0.52764	3338.68	0.69119
	3336.75	0.98389	3336.75	0.53317	3336.75	0.69548
	3334.82	0.98408	3334.82	0.53893	3334.82	0.70191
	3332.89	0.98435	3332.89	0.5453	3332.89	0.70947
	3330.96	0.98471	3330.96	0.553	3330.96	0.71693
	3329.03	0.98517	3329.03	0.56198	3329.03	0.72377
	3327.1	0.9857	3327.1	0.57104	3327.1	0.73025
	3325.18	0.98626	3325.18	0.57921	3325.18	0.73662
	3323.25	0.98685	3323.25	0.5864	3323.25	0.74278
	3321.32	0.98743	3321.32	0.59241	3321.32	0.74819
	3319.39	0.98801	3319.39	0.5971	3319.39	0.75254
	3317.46	0.98855	3317.46	0.60064	3317.46	0.75626
	3315.53	0.98906	3315.53	0.60259	3315.53	0.75987
	3313.6	0.98953	3313.6	0.603	3313.6	0.76403
	3311.67	0.98998	3311.67	0.6033	3311.67	0.76903
	3309.75	0.99039	3309.75	0.6042	3309.75	0.77454
	3307.82	0.99073	3307.82	0.60478	3307.82	0.78105
	3305.89	0.99104	3305.89	0.60463	3305.89	0.78891
	3303.96	0.99133	3303.96	0.60492	3303.96	0.7971
	3302.03	0.99161	3302.03	0.60702	3302.03	0.80464
	3300.1	0.99191	3300.1	0.61132	3300.1	0.81142
	3298.17	0.99224	3298.17	0.61736	3298.17	0.81765
	3296.24	0.99261	3296.24	0.62415	3296.24	0.82334
	3294.32	0.99302	3294.32	0.63084	3294.32	0.82839
	3292.39	0.99345	3292.39	0.63736	3292.39	0.83332
	3290.46	0.99387	3290.46	0.64378	3290.46	0.83861
	3288.53	0.99426	3288.53	0.64971	3288.53	0.84393
	3286.6	0.99465	3286.6	0.65481	3286.6	0.84918
	3284.67	0.99505	3284.67	0.65891	3284.67	0.85431
	3282.74	0.99543	3282.74	0.66205	3282.74	0.85901
	3280.81	0.99579	3280.81	0.66459	3280.81	0.86331
	3278.89	0.99612	3278.89	0.66624	3278.89	0.86677
	3276.96	0.9964	3276.96	0.66658	3276.96	0.8688
	3275.03	0.99666	3275.03	0.66631	3275.03	0.87002
	3273.1	0.99692	3273.1	0.66643	3273.1	0.87155
	3271.17	0.99718	3271.17	0.66708	3271.17	0.873
	3269.24	0.99742	3269.24	0.66838	3269.24	0.87289
	3267.31	0.99767	3267.31	0.67104	3267.31	0.87168
	3265.38	0.99791	3265.38	0.67521	3265.38	0.87139
	3263.46	0.99814	3263.46	0.67995	3263.46	0.87231
	3261.53	0.99832	3261.53	0.68432	3261.53	0.87355
	3259.6	0.99846	3259.6	0.6883	3259.6	0.87514
	3257.67	0.99861	3257.67	0.69207	3257.67	0.87822
	3255.74	0.99878	3255.74	0.69545	3255.74	0.88392
	3253.81	0.99893	3253.81	0.69817	3253.81	0.89142
	3251.88	0.99903	3251.88	0.70021	3251.88	0.89897
	3249.95	0.99909	3249.95	0.70178	3249.95	0.906
	3248.03	0.99915	3248.03	0.70309	3248.03	0.91237
	3246.1	0.9992	3246.1	0.70463	3246.1	0.91806
	3244.17	0.99927	3244.17	0.70681	3244.17	0.92327
	3242.24	0.99937	3242.24	0.70919	3242.24	0.92688
	3240.31	0.9995	3240.31	0.71143	3240.31	0.9273
	3238.38	0.99961	3238.38	0.71387	3238.38	0.92512
	3236.45	0.99971	3236.45	0.71668	3236.45	0.92297
	3234.52	0.99979	3234.52	0.71932	3234.52	0.92183
	3232.6	0.99984	3232.6	0.72109	3232.6	0.91991
	3230.67	0.99984	3230.67	0.72227	3230.67	0.9164
	3228.74	0.99979	3228.74	0.72398	3228.74	0.91353
	3226.81	0.99967	3226.81	0.72641	3226.81	0.91337
	3224.88	0.99941	3224.88	0.72868	3224.88	0.9149
	3222.95	0.99899	3222.95	0.73042	3222.95	0.9161
	3221.02	0.99843	3221.02	0.73197	3221.02	0.91663
	3219.09	0.99776	3219.09	0.73357	3219.09	0.9171
	3217.17	0.99701	3217.17	0.73533	3217.17	0.91748
	3215.24	0.99623	3215.24	0.73748	3215.24	0.91726
	3213.31	0.99551	3213.31	0.74002	3213.31	0.91624
	3211.38	0.99494	3211.38	0.74245	3211.38	0.91504
	3209.45	0.99456	3209.45	0.74468	3209.45	0.91468
	3207.52	0.9944	3207.52	0.74713	3207.52	0.91555
	3205.59	0.99448	3205.59	0.7497	3205.59	0.91766
	3203.66	0.99479	3203.66	0.75186	3203.66	0.92098
	3201.74	0.99528	3201.74	0.75415	3201.74	0.92453
	3199.81	0.99587	3199.81	0.75726	3199.81	0.92721
	3197.88	0.99652	3197.88	0.76061	3197.88	0.92949
	3195.95	0.99715	3195.95	0.76356	3195.95	0.93209
	3194.02	0.99769	3194.02	0.76613	3194.02	0.93519
	3192.09	0.99815	3192.09	0.76835	3192.09	0.93952
	3190.16	0.99854	3190.16	0.77036	3190.16	0.94446
	3188.23	0.99882	3188.23	0.77266	3188.23	0.94806
	3186.31	0.99901	3186.31	0.7756	3186.31	0.94991
	3184.38	0.99916	3184.38	0.779	3184.38	0.95111
	3182.45	0.99931	3182.45	0.78276	3182.45	0.95271
	3180.52	0.99951	3180.52	0.78712	3180.52	0.95521
	3178.59	0.99972	3178.59	0.79196	3178.59	0.95824
	3176.66	0.9999	3176.66	0.7968	3176.66	0.9614
	3174.73	0.99998	3174.73	0.8013	3174.73	0.96442
	3172.8	0.99991	3172.8	0.80541	3172.8	0.96669
	3170.88	0.99963	3170.88	0.80927	3170.88	0.96753
	3168.95	0.99914	3168.95	0.81251	3168.95	0.9667
	3167.02	0.9985	3167.02	0.81433	3167.02	0.96501
	3165.09	0.99773	3165.09	0.81476	3165.09	0.964
	3163.16	0.99692	3163.16	0.81508	3163.16	0.9642
	3161.23	0.99618	3161.23	0.81649	3161.23	0.96513
	3159.3	0.99558	3159.3	0.81909	3159.3	0.96652
	3157.37	0.99514	3157.37	0.82259	3157.37	0.96819
	3155.45	0.99492	3155.45	0.82674	3155.45	0.97017
	3153.52	0.99495	3153.52	0.83084	3153.52	0.97301
	3151.59	0.99524	3151.59	0.83458	3151.59	0.97684
	3149.66	0.99571	3149.66	0.83815	3149.66	0.98084
	3147.73	0.99627	3147.73	0.84158	3147.73	0.98476
	3145.8	0.99686	3145.8	0.84487	3145.8	0.98856
	3143.87	0.99736	3143.87	0.84849	3143.87	0.99068
	3141.94	0.99763	3141.94	0.85247	3141.94	0.99047
	3140.02	0.9976	3140.02	0.85576	3140.02	0.98939
	3138.09	0.99725	3138.09	0.85779	3138.09	0.9876
	3136.16	0.99659	3136.16	0.85879	3136.16	0.9845
	3134.23	0.99569	3134.23	0.85915	3134.23	0.98075
	3132.3	0.99458	3132.3	0.85983	3132.3	0.97661
	3130.37	0.99337	3130.37	0.86151	3130.37	0.97214
	3128.44	0.99213	3128.44	0.86427	3128.44	0.96799
	3126.51	0.99094	3126.51	0.86794	3126.51	0.96406
	3124.59	0.98982	3124.59	0.87129	3124.59	0.95967
	3122.66	0.98878	3122.66	0.8733	3122.66	0.95515
	3120.73	0.9878	3120.73	0.8748	3120.73	0.95103
	3118.8	0.98686	3118.8	0.87708	3118.8	0.9466
	3116.87	0.98598	3116.87	0.87998	3116.87	0.94052
	3114.94	0.98516	3114.94	0.88244	3114.94	0.93263
	3113.01	0.98441	3113.01	0.8844	3113.01	0.92407
	3111.08	0.98374	3111.08	0.88626	3111.08	0.91681
	3109.16	0.98321	3109.16	0.88766	3109.16	0.91185
	3107.23	0.98286	3107.23	0.88864	3107.23	0.90791
	3105.3	0.98263	3105.3	0.88928	3105.3	0.90421
	3103.37	0.98244	3103.37	0.8892	3103.37	0.90169
	3101.44	0.98224	3101.44	0.88899	3101.44	0.90056
	3099.51	0.98192	3099.51	0.88986	3099.51	0.89981
	3097.58	0.98138	3097.58	0.89221	3097.58	0.89894
	3095.65	0.98048	3095.65	0.89514	3095.65	0.89752
	3093.72	0.97913	3093.72	0.89701	3093.72	0.89413
	3091.8	0.9773	3091.8	0.8979	3091.8	0.88817
	3089.87	0.97504	3089.87	0.89942	3089.87	0.88016
	3087.94	0.97246	3087.94	0.90175	3087.94	0.8693
	3086.01	0.96974	3086.01	0.90382	3086.01	0.85481
	3084.08	0.96707	3084.08	0.90562	3084.08	0.83841
	3082.15	0.96466	3082.15	0.90824	3082.15	0.82239
	3080.22	0.9627	3080.22	0.91215	3080.22	0.80759
	3078.29	0.96128	3078.29	0.91653	3078.29	0.79453
	3076.37	0.96043	3076.37	0.92033	3076.37	0.78469
	3074.44	0.96009	3074.44	0.92323	3074.44	0.77962
	3072.51	0.96021	3072.51	0.92544	3072.51	0.77962
	3070.58	0.96071	3070.58	0.92737	3070.58	0.7842
	3068.65	0.96145	3068.65	0.92919	3068.65	0.79304
	3066.72	0.96226	3066.72	0.93078	3066.72	0.80522
	3064.79	0.96298	3064.79	0.93221	3064.79	0.8183
	3062.86	0.96352	3062.86	0.93328	3062.86	0.82996
	3060.94	0.96389	3060.94	0.93399	3060.94	0.83982
	3059.01	0.96415	3059.01	0.93508	3059.01	0.84817
	3057.08	0.96438	3057.08	0.93667	3057.08	0.85497
	3055.15	0.96469	3055.15	0.93851	3055.15	0.86039
	3053.22	0.96515	3053.22	0.94072	3053.22	0.86467
	3051.29	0.96583	3051.29	0.94327	3051.29	0.86871
	3049.36	0.96675	3049.36	0.94599	3049.36	0.87374
	3047.43	0.96793	3047.43	0.9487	3047.43	0.88055
	3045.51	0.96937	3045.51	0.95118	3045.51	0.88982
	3043.58	0.97108	3043.58	0.95373	3043.58	0.90149
	3041.65	0.97302	3041.65	0.95656	3041.65	0.91466
	3039.72	0.97508	3039.72	0.95936	3039.72	0.92907
	3037.79	0.97715	3037.79	0.9621	3037.79	0.94481
	3035.86	0.97908	3035.86	0.96486	3035.86	0.95994
	3033.93	0.98072	3033.93	0.96756	3033.93	0.97132
	3032	0.98199	3032	0.97036	3032	0.97841
	3030.08	0.98288	3030.08	0.97327	3030.08	0.98224
	3028.15	0.98335	3028.15	0.97604	3028.15	0.98295
	3026.22	0.98341	3026.22	0.97881	3026.22	0.98094
	3024.29	0.98304	3024.29	0.98171	3024.29	0.97671
	3022.36	0.98225	3022.36	0.98429	3022.36	0.96996
	3020.43	0.98104	3020.43	0.9863	3020.43	0.96099
	3018.5	0.97942	3018.5	0.988	3018.5	0.95078
	3016.57	0.9775	3016.57	0.98949	3016.57	0.93921
	3014.65	0.97532	3014.65	0.9909	3014.65	0.92576
	3012.72	0.97295	3012.72	0.99224	3012.72	0.91055
	3010.79	0.97043	3010.79	0.99328	3010.79	0.89326
	3008.86	0.96781	3008.86	0.9939	3008.86	0.8736
	3006.93	0.96514	3006.93	0.9943	3006.93	0.85206
	3005	0.96243	3005	0.9943	3005	0.82841
	3003.07	0.95972	3003.07	0.99329	3003.07	0.80267
	3001.14	0.95705	3001.14	0.99125	3001.14	0.77585
	2999.22	0.95446	2999.22	0.98859	2999.22	0.74805
	2997.29	0.95195	2997.29	0.98619	2997.29	0.71933
	2995.36	0.9495	2995.36	0.985	2995.36	0.6911
	2993.43	0.9471	2993.43	0.98424	2993.43	0.66337
	2991.5	0.94477	2991.5	0.98235	2991.5	0.63456
	2989.57	0.94253	2989.57	0.97885	2989.57	0.60431
	2987.64	0.9404	2987.64	0.974	2987.64	0.57328
	2985.71	0.93841	2985.71	0.96836	2985.71	0.5417
	2983.79	0.9365	2983.79	0.96245	2983.79	0.50981
	2981.86	0.93464	2981.86	0.95614	2981.86	0.47781
	2979.93	0.93283	2979.93	0.94938	2979.93	0.44527
	2978	0.93108	2978	0.94272	2978	0.41247
	2976.07	0.9294	2976.07	0.93645	2976.07	0.38086
	2974.14	0.92778	2974.14	0.93004	2974.14	0.35165
	2972.21	0.92625	2972.21	0.92326	2972.21	0.32536
	2970.28	0.92484	2970.28	0.91692	2970.28	0.30228
	2968.36	0.92354	2968.36	0.91203	2968.36	0.28273
	2966.43	0.92235	2966.43	0.90883	2966.43	0.26701
	2964.5	0.92128	2964.5	0.90664	2964.5	0.25485
	2962.57	0.92036	2962.57	0.9045	2962.57	0.24533
	2960.64	0.91963	2960.64	0.90207	2960.64	0.23769
	2958.71	0.91906	2958.71	0.89933	2958.71	0.23167
	2956.78	0.91862	2956.78	0.89648	2956.78	0.2267
	2954.85	0.91828	2954.85	0.89376	2954.85	0.22227
	2952.93	0.91796	2952.93	0.89107	2952.93	0.21834
	2951	0.91762	2951	0.88864	2951	0.21469
	2949.07	0.91723	2949.07	0.88682	2949.07	0.21108
	2947.14	0.91678	2947.14	0.88519	2947.14	0.20756
	2945.21	0.91624	2945.21	0.88285	2945.21	0.20431
	2943.28	0.91561	2943.28	0.87954	2943.28	0.20107
	2941.35	0.91493	2941.35	0.87568	2941.35	0.19728
	2939.42	0.91422	2939.42	0.8716	2939.42	0.19282
	2937.5	0.9135	2937.5	0.86768	2937.5	0.18804
	2935.57	0.9128	2935.57	0.86445	2935.57	0.18279
	2933.64	0.91214	2933.64	0.862	2933.64	0.17657
	2931.71	0.91154	2931.71	0.85999	2931.71	0.16977
	2929.78	0.911	2929.78	0.8579	2929.78	0.16357
	2927.85	0.91052	2927.85	0.85579	2927.85	0.15859
	2925.92	0.91013	2925.92	0.85441	2925.92	0.1552
	2923.99	0.90986	2923.99	0.85417	2923.99	0.15411
	2922.07	0.90971	2922.07	0.8549	2922.07	0.15576
	2920.14	0.90968	2920.14	0.85628	2920.14	0.16053
	2918.21	0.90974	2918.21	0.85802	2918.21	0.16927
	2916.28	0.90989	2916.28	0.85996	2916.28	0.1818
	2914.35	0.91013	2914.35	0.86202	2914.35	0.19654
	2912.42	0.91047	2912.42	0.86407	2912.42	0.21175
	2910.49	0.91093	2910.49	0.86581	2910.49	0.22652
	2908.56	0.91151	2908.56	0.86708	2908.56	0.24124
	2906.64	0.91218	2906.64	0.86822	2906.64	0.25652
	2904.71	0.91291	2904.71	0.86944	2904.71	0.27164
	2902.78	0.91369	2902.78	0.87065	2902.78	0.2855
	2900.85	0.91448	2900.85	0.87133	2900.85	0.29842
	2898.92	0.91524	2898.92	0.87083	2898.92	0.31109
	2896.99	0.91593	2896.99	0.86957	2896.99	0.32329
	2895.06	0.91653	2895.06	0.86841	2895.06	0.33446
	2893.13	0.91704	2893.13	0.86729	2893.13	0.34437
	2891.21	0.91748	2891.21	0.86578	2891.21	0.35331
	2889.28	0.91784	2889.28	0.86392	2889.28	0.36212
	2887.35	0.91817	2887.35	0.86254	2887.35	0.37141
	2885.42	0.91851	2885.42	0.86217	2885.42	0.3808
	2883.49	0.91894	2883.49	0.86222	2883.49	0.38949
	2881.56	0.91948	2881.56	0.86187	2881.56	0.3975
	2879.63	0.92014	2879.63	0.8612	2879.63	0.40576
	2877.7	0.92093	2877.7	0.86063	2877.7	0.41501
	2875.78	0.9218	2875.78	0.86018	2875.78	0.42503
	2873.85	0.92272	2873.85	0.85978	2873.85	0.4351
	2871.92	0.92361	2871.92	0.85954	2871.92	0.44451
	2869.99	0.92442	2869.99	0.85925	2869.99	0.45221
	2868.06	0.92508	2868.06	0.85875	2868.06	0.45732
	2866.13	0.92557	2866.13	0.85847	2866.13	0.45934
	2864.2	0.92586	2864.2	0.8585	2864.2	0.45742
	2862.27	0.926	2862.27	0.85847	2862.27	0.45159
	2860.35	0.92609	2860.35	0.85825	2860.35	0.44377
	2858.42	0.92622	2858.42	0.85804	2858.42	0.43656
	2856.49	0.92645	2856.49	0.85806	2856.49	0.43206
	2854.56	0.92686	2854.56	0.85811	2854.56	0.43164
	2852.63	0.92749	2852.63	0.8577	2852.63	0.43591
	2850.7	0.92836	2850.7	0.85687	2850.7	0.44513
	2848.77	0.92949	2848.77	0.85617	2848.77	0.4594
	2846.84	0.93088	2846.84	0.8557	2846.84	0.47872
	2844.92	0.93253	2844.92	0.85529	2844.92	0.50271
	2842.99	0.93445	2842.99	0.8551	2842.99	0.53056
	2841.06	0.93662	2841.06	0.85541	2841.06	0.5612
	2839.13	0.93901	2839.13	0.85624	2839.13	0.59323
	2837.2	0.94159	2837.2	0.85723	2837.2	0.62511
	2835.27	0.94428	2835.27	0.858	2835.27	0.65567
	2833.34	0.94703	2833.34	0.85874	2833.34	0.68376
	2831.41	0.94982	2831.41	0.86007	2831.41	0.70831
	2829.49	0.95263	2829.49	0.86211	2829.49	0.72985
	2827.56	0.95536	2827.56	0.86461	2827.56	0.74972
	2825.63	0.95794	2825.63	0.86749	2825.63	0.7678
	2823.7	0.96033	2823.7	0.87049	2823.7	0.78394
	2821.77	0.96257	2821.77	0.87328	2821.77	0.79916
	2819.84	0.96469	2819.84	0.8761	2819.84	0.81345
	2817.91	0.96676	2817.91	0.8793	2817.91	0.82635
	2815.98	0.96884	2815.98	0.88297	2815.98	0.83887
	2814.06	0.97099	2814.06	0.88734	2814.06	0.8518
	2812.13	0.97326	2812.13	0.89235	2812.13	0.86539
	2810.2	0.97565	2810.2	0.89744	2810.2	0.88014
	2808.27	0.9781	2808.27	0.90195	2808.27	0.89551
	2806.34	0.98053	2806.34	0.90553	2806.34	0.91075
	2804.41	0.98283	2804.41	0.90839	2804.41	0.92624
	2802.48	0.98489	2802.48	0.91113	2802.48	0.94142
	2800.55	0.98664	2800.55	0.91395	2800.55	0.95417
	2798.63	0.98799	2798.63	0.91653	2798.63	0.96328
	2796.7	0.98889	2796.7	0.91855	2796.7	0.96905
	2794.77	0.98931	2794.77	0.92001	2794.77	0.97227
	2792.84	0.98929	2792.84	0.92097	2792.84	0.97396
	2790.91	0.9889	2790.91	0.92148	2790.91	0.9747
	2788.98	0.98823	2788.98	0.92183	2788.98	0.97415
	2787.05	0.98735	2787.05	0.92226	2787.05	0.97245
	2785.12	0.98635	2785.12	0.9228	2785.12	0.97027
	2783.2	0.98527	2783.2	0.92356	2783.2	0.9673
	2781.27	0.98418	2781.27	0.92438	2781.27	0.96275
	2779.34	0.98309	2779.34	0.92482	2779.34	0.95651
	2777.41	0.98203	2777.41	0.92467	2777.41	0.94923
	2775.48	0.98105	2775.48	0.92422	2775.48	0.94241
	2773.55	0.9802	2773.55	0.9238	2773.55	0.93721
	2771.62	0.97957	2771.62	0.92334	2771.62	0.93336
	2769.69	0.97921	2769.69	0.9228	2769.69	0.9302
	2767.77	0.97919	2767.77	0.92218	2767.77	0.92796
	2765.84	0.97953	2765.84	0.92106	2765.84	0.9276
	2763.91	0.98025	2763.91	0.91937	2763.91	0.9296
	2761.98	0.98132	2761.98	0.91772	2761.98	0.93373
	2760.05	0.98267	2760.05	0.91635	2760.05	0.9397
	2758.12	0.98423	2758.12	0.91494	2758.12	0.94758
	2756.19	0.98588	2756.19	0.91353	2756.19	0.95668
	2754.26	0.9875	2754.26	0.9124	2754.26	0.9652
	2752.34	0.98897	2752.34	0.91156	2752.34	0.9715
	2750.41	0.99021	2750.41	0.91089	2750.41	0.9749
	2748.48	0.9912	2748.48	0.91044	2748.48	0.97597
	2746.55	0.99197	2746.55	0.91021	2746.55	0.97657
	2744.62	0.99255	2744.62	0.90987	2744.62	0.97786
	2742.69	0.99302	2742.69	0.9091	2742.69	0.97907
	2740.76	0.99345	2740.76	0.90806	2740.76	0.97955
	2738.83	0.99391	2738.83	0.90719	2738.83	0.98004
	2736.91	0.99442	2736.91	0.90639	2736.91	0.98121
	2734.98	0.99504	2734.98	0.90522	2734.98	0.98255
	2733.05	0.99575	2733.05	0.9038	2733.05	0.98361
	2731.12	0.99652	2731.12	0.90251	2731.12	0.98478
	2729.19	0.99731	2729.19	0.90098	2729.19	0.98617
	2727.26	0.99806	2727.26	0.89895	2727.26	0.98764
	2725.33	0.99871	2725.33	0.89706	2725.33	0.98904
	2723.4	0.9992	2723.4	0.89581	2723.4	0.98999
	2721.48	0.99953	2721.48	0.89508	2721.48	0.9903
	2719.55	0.99971	2719.55	0.89498	2719.55	0.99002
	2717.62	0.99978	2717.62	0.89567	2717.62	0.98962
	2715.69	0.99978	2715.69	0.89654	2715.69	0.98978
	2713.76	0.99975	2713.76	0.89712	2713.76	0.99007
	2711.83	0.99973	2711.83	0.89794	2711.83	0.98963
	2709.9	0.99973	2709.9	0.89956	2709.9	0.98904
	2707.97	0.99974	2707.97	0.90195	2707.97	0.98935
	2706.05	0.99976	2706.05	0.90495	2706.05	0.99036
	2704.12	0.99978	2704.12	0.90858	2704.12	0.99114
	2702.19	0.99976	2702.19	0.91289	2702.19	0.99181
	2700.26	0.99967	2700.26	0.91747	2700.26	0.99265
	2698.33	0.99951	2698.33	0.9217	2698.33	0.99288
	2696.4	0.99925	2696.4	0.92537	2696.4	0.99214
	2694.47	0.99891	2694.47	0.9286	2694.47	0.99151
	2692.54	0.99851	2692.54	0.93159	2692.54	0.99167
	2690.61	0.9981	2690.61	0.93459	2690.61	0.99191
	2688.69	0.99774	2688.69	0.93762	2688.69	0.99145
	2686.76	0.99746	2686.76	0.94043	2686.76	0.99056
	2684.83	0.99727	2684.83	0.94281	2684.83	0.98985
	2682.9	0.99717	2682.9	0.94499	2682.9	0.98947
	2680.97	0.99715	2680.97	0.94742	2680.97	0.98975
	2679.04	0.99717	2679.04	0.94993	2679.04	0.99074
	2677.11	0.99719	2677.11	0.95214	2677.11	0.99178
	2675.18	0.99717	2675.18	0.95418	2675.18	0.99229
	2673.26	0.99705	2673.26	0.95627	2673.26	0.99229
	2671.33	0.99682	2671.33	0.95828	2671.33	0.9919
	2669.4	0.99645	2669.4	0.95996	2669.4	0.991
	2667.47	0.99597	2667.47	0.9612	2667.47	0.98962
	2665.54	0.99539	2665.54	0.96209	2665.54	0.98801
	2663.61	0.99471	2663.61	0.96277	2663.61	0.98659
	2661.68	0.99395	2661.68	0.96328	2661.68	0.98565
	2659.75	0.99313	2659.75	0.96359	2659.75	0.98512
	2657.83	0.99225	2657.83	0.96392	2657.83	0.98473
	2655.9	0.99127	2655.9	0.96481	2655.9	0.98403
	2653.97	0.99017	2653.97	0.96639	2653.97	0.98272
	2652.04	0.98891	2652.04	0.96837	2652.04	0.98102
	2650.11	0.98748	2650.11	0.97052	2650.11	0.9794
	2648.18	0.98591	2648.18	0.97251	2648.18	0.97743
	2646.25	0.9842	2646.25	0.9739	2646.25	0.97426
	2644.32	0.98242	2644.32	0.97469	2644.32	0.96989
	2642.4	0.98064	2642.4	0.97544	2642.4	0.96532
	2640.47	0.97895	2640.47	0.97656	2640.47	0.96132
	2638.54	0.97743	2638.54	0.97802	2638.54	0.95808
	2636.61	0.97617	2636.61	0.97957	2636.61	0.95574
	2634.68	0.97523	2634.68	0.98118	2634.68	0.95424
	2632.75	0.97464	2632.75	0.98288	2632.75	0.95377
	2630.82	0.97437	2630.82	0.98458	2630.82	0.95456
	2628.89	0.97437	2628.89	0.98636	2628.89	0.95676
	2626.97	0.9746	2626.97	0.98843	2626.97	0.96047
	2625.04	0.97498	2625.04	0.99068	2625.04	0.96506
	2623.11	0.97543	2623.11	0.99267	2623.11	0.96977
	2621.18	0.97591	2621.18	0.99413	2621.18	0.97478
	2619.25	0.97637	2619.25	0.99506	2619.25	0.98012
	2617.32	0.97678	2617.32	0.99548	2617.32	0.98483
	2615.39	0.97709	2615.39	0.99549	2615.39	0.98797
	2613.46	0.97728	2613.46	0.99533	2613.46	0.98962
	2611.54	0.97733	2611.54	0.99546	2611.54	0.99064
	2609.61	0.97722	2609.61	0.99583	2609.61	0.99129
	2607.68	0.9769	2607.68	0.99599	2607.68	0.99119
	2605.75	0.97634	2605.75	0.99588	2605.75	0.99007
	2603.82	0.97549	2603.82	0.99596	2603.82	0.98779
	2601.89	0.97432	2601.89	0.99656	2601.89	0.98424
	2599.96	0.97278	2599.96	0.99749	2599.96	0.97965
	2598.03	0.97087	2598.03	0.99827	2598.03	0.97499
	2596.11	0.96862	2596.11	0.99873	2596.11	0.9708
	2594.18	0.96609	2594.18	0.99902	2594.18	0.96603
	2592.25	0.96335	2592.25	0.9992	2592.25	0.96
	2590.32	0.9605	2590.32	0.99899	2590.32	0.95337
	2588.39	0.95758	2588.39	0.99814	2588.39	0.94601
	2586.46	0.95465	2586.46	0.99698	2586.46	0.93753
	2584.53	0.95178	2584.53	0.99592	2584.53	0.92882
	2582.6	0.94903	2582.6	0.99492	2582.6	0.92077
	2580.68	0.94646	2580.68	0.99379	2580.68	0.91362
	2578.75	0.94412	2578.75	0.99235	2578.75	0.90753
	2576.82	0.94205	2576.82	0.99045	2576.82	0.90278
	2574.89	0.94033	2574.89	0.98812	2574.89	0.89922
	2572.96	0.93902	2572.96	0.98567	2572.96	0.89653
	2571.03	0.93817	2571.03	0.9833	2571.03	0.89487
	2569.1	0.9378	2569.1	0.9809	2569.1	0.89426
	2567.17	0.93796	2567.17	0.97836	2567.17	0.89436
	2565.25	0.93865	2565.25	0.97577	2565.25	0.89494
	2563.32	0.93983	2563.32	0.97317	2563.32	0.89589
	2561.39	0.94143	2561.39	0.97043	2561.39	0.89751
	2559.46	0.94332	2559.46	0.96747	2559.46	0.90001
	2557.53	0.94537	2557.53	0.96433	2557.53	0.90291
	2555.6	0.94745	2555.6	0.96124	2555.6	0.90612
	2553.67	0.94943	2553.67	0.95846	2553.67	0.90978
	2551.74	0.95123	2551.74	0.95605	2551.74	0.9134
	2549.82	0.95279	2549.82	0.95375	2549.82	0.91659
	2547.89	0.95409	2547.89	0.9512	2547.89	0.9193
	2545.96	0.95515	2545.96	0.94828	2545.96	0.92145
	2544.03	0.956	2544.03	0.94526	2544.03	0.92303
	2542.1	0.95671	2542.1	0.94268	2542.1	0.92422
	2540.17	0.95732	2540.17	0.94082	2540.17	0.92502
	2538.24	0.9579	2538.24	0.93945	2538.24	0.925
	2536.31	0.95844	2536.31	0.93817	2536.31	0.92409
	2534.39	0.95892	2534.39	0.937	2534.39	0.92268
	2532.46	0.9593	2532.46	0.93608	2532.46	0.92072
	2530.53	0.95954	2530.53	0.93542	2530.53	0.9184
	2528.6	0.95964	2528.6	0.93506	2528.6	0.91655
	2526.67	0.95962	2526.67	0.93497	2526.67	0.9154
	2524.74	0.95949	2524.74	0.93497	2524.74	0.91435
	2522.81	0.95933	2522.81	0.93512	2522.81	0.91318
	2520.88	0.95918	2520.88	0.93545	2520.88	0.91229
	2518.96	0.95911	2518.96	0.93566	2518.96	0.9118
	2517.03	0.95915	2517.03	0.93559	2517.03	0.91167
	2515.1	0.95933	2515.1	0.93561	2515.1	0.91248
	2513.17	0.95968	2513.17	0.93626	2513.17	0.91468
	2511.24	0.9602	2511.24	0.93767	2511.24	0.91791
	2509.31	0.96085	2509.31	0.93956	2509.31	0.92189
	2507.38	0.96155	2507.38	0.94163	2507.38	0.92646
	2505.45	0.96221	2505.45	0.94381	2505.45	0.93106
	2503.53	0.96274	2503.53	0.94613	2503.53	0.93507
	2501.6	0.96312	2501.6	0.94841	2501.6	0.9383
	2499.67	0.96336	2499.67	0.95054	2499.67	0.94116
	2497.74	0.96348	2497.74	0.95272	2497.74	0.94419
	2495.81	0.96356	2495.81	0.95496	2495.81	0.94724
	2493.88	0.96366	2493.88	0.95711	2493.88	0.9501
	2491.95	0.96382	2491.95	0.95914	2491.95	0.9529
	2490.02	0.96409	2490.02	0.96097	2490.02	0.95565
	2488.1	0.96449	2488.1	0.96242	2488.1	0.95844
	2486.17	0.96502	2486.17	0.96363	2486.17	0.96157
	2484.24	0.96568	2484.24	0.96502	2484.24	0.96502
	2482.31	0.96645	2482.31	0.96683	2482.31	0.9682
	2480.38	0.96726	2480.38	0.96886	2480.38	0.97098
	2478.45	0.96806	2478.45	0.97092	2478.45	0.97408
	2476.52	0.9688	2476.52	0.97284	2476.52	0.97772
	2474.59	0.96945	2474.59	0.97434	2474.59	0.98115
	2472.67	0.97	2472.67	0.97521	2472.67	0.98397
	2470.74	0.97045	2470.74	0.97565	2470.74	0.98661
	2468.81	0.97082	2468.81	0.97603	2468.81	0.98928
	2466.88	0.97114	2466.88	0.97662	2466.88	0.99166
	2464.95	0.97143	2464.95	0.97736	2464.95	0.99361
	2463.02	0.9717	2463.02	0.97803	2463.02	0.99516
	2461.09	0.97192	2461.09	0.97844	2461.09	0.99612
	2459.16	0.97207	2459.16	0.97857	2459.16	0.99654
	2457.24	0.97213	2457.24	0.97864	2457.24	0.99674
	2455.31	0.97206	2455.31	0.9788	2455.31	0.99671
	2453.38	0.97181	2453.38	0.97909	2453.38	0.9961
	2451.45	0.97137	2451.45	0.97957	2451.45	0.99486
	2449.52	0.97071	2449.52	0.98023	2449.52	0.99337
	2447.59	0.96982	2447.59	0.98096	2447.59	0.99197
	2445.66	0.96872	2445.66	0.98166	2445.66	0.99035
	2443.73	0.96742	2443.73	0.98223	2443.73	0.98815
	2441.81	0.96595	2441.81	0.98281	2441.81	0.9859
	2439.88	0.96434	2439.88	0.98366	2439.88	0.98418
	2437.95	0.96266	2437.95	0.98491	2437.95	0.98255
	2436.02	0.96098	2436.02	0.98643	2436.02	0.9806
	2434.09	0.95935	2434.09	0.9879	2434.09	0.97858
	2432.16	0.95783	2432.16	0.98909	2432.16	0.97684
	2430.23	0.95644	2430.23	0.99014	2430.23	0.97541
	2428.3	0.9552	2428.3	0.99122	2428.3	0.97424
	2426.38	0.95414	2426.38	0.99221	2426.38	0.97344
	2424.45	0.95329	2424.45	0.99296	2424.45	0.97318
	2422.52	0.95266	2422.52	0.9936	2422.52	0.9734
	2420.59	0.95228	2420.59	0.99427	2420.59	0.97395
	2418.66	0.95212	2418.66	0.99503	2418.66	0.97473
	2416.73	0.95219	2416.73	0.99583	2416.73	0.9756
	2414.8	0.95246	2414.8	0.99652	2414.8	0.97649
	2412.87	0.95292	2412.87	0.99702	2412.87	0.97781
	2410.95	0.95354	2410.95	0.99751	2410.95	0.97988
	2409.02	0.95427	2409.02	0.9981	2409.02	0.98216
	2407.09	0.95508	2407.09	0.9986	2407.09	0.98416
	2405.16	0.95594	2405.16	0.99881	2405.16	0.98618
	2403.23	0.95682	2403.23	0.99876	2403.23	0.98828
	2401.3	0.95767	2401.3	0.99859	2401.3	0.99035
	2399.37	0.95843	2399.37	0.99844	2399.37	0.99223
	2397.44	0.9591	2397.44	0.99841	2397.44	0.99391
	2395.52	0.95967	2395.52	0.9984	2395.52	0.99563
	2393.59	0.96017	2393.59	0.99818	2393.59	0.99767
	2391.66	0.96068	2391.66	0.99772	2391.66	0.99956
	2389.73	0.96127	2389.73	0.9972	2389.73	1.00033
	2387.8	0.96203	2387.8	0.99668	2387.8	0.99966
	2385.87	0.96309	2385.87	0.99577	2385.87	0.99798
	2383.94	0.96455	2383.94	0.99407	2383.94	0.99561
	2382.01	0.96647	2382.01	0.99152	2382.01	0.9926
	2380.09	0.96887	2380.09	0.98827	2380.09	0.98901
	2378.16	0.97177	2378.16	0.98439	2378.16	0.98498
	2376.23	0.97513	2376.23	0.97989	2376.23	0.98047
	2374.3	0.97885	2374.3	0.975	2374.3	0.97526
	2372.37	0.98277	2372.37	0.97015	2372.37	0.96952
	2370.44	0.98671	2370.44	0.96544	2370.44	0.9642
	2368.51	0.99049	2368.51	0.96099	2368.51	0.95999
	2366.58	0.99392	2366.58	0.95736	2366.58	0.95745
	2364.66	0.99669	2364.66	0.95519	2364.66	0.957
	2362.73	0.99828	2362.73	0.95468	2362.73	0.95841
	2360.8	0.99837	2360.8	0.95578	2360.8	0.96053
	2358.87	0.99716	2358.87	0.95836	2358.87	0.96219
	2356.94	0.99523	2356.94	0.962	2356.94	0.96343
	2355.01	0.99295	2355.01	0.96594	2355.01	0.9649
	2353.08	0.99058	2353.08	0.96962	2353.08	0.96652
	2351.15	0.98828	2351.15	0.97296	2351.15	0.96763
	2349.23	0.98618	2349.23	0.97596	2349.23	0.9681
	2347.3	0.9844	2347.3	0.97852	2347.3	0.96778
	2345.37	0.98308	2345.37	0.98036	2345.37	0.96573
	2343.44	0.98235	2343.44	0.98136	2343.44	0.96205
	2341.51	0.98223	2341.51	0.98169	2341.51	0.95845
	2339.58	0.98262	2339.58	0.98144	2339.58	0.9561
	2337.65	0.98336	2337.65	0.9808	2337.65	0.95491
	2335.72	0.98425	2335.72	0.9804	2335.72	0.95489
	2333.8	0.98489	2333.8	0.98071	2333.8	0.95617
	2331.87	0.98488	2331.87	0.9815	2331.87	0.95842
	2329.94	0.98423	2329.94	0.98247	2329.94	0.96104
	2328.01	0.98338	2328.01	0.98377	2328.01	0.96361
	2326.08	0.98264	2326.08	0.98545	2326.08	0.96629
	2324.15	0.98199	2324.15	0.98709	2324.15	0.96942
	2322.22	0.98138	2322.22	0.98855	2322.22	0.97281
	2320.29	0.98079	2320.29	0.99008	2320.29	0.97626
	2318.36	0.98018	2318.36	0.99176	2318.36	0.9798
	2316.44	0.97957	2316.44	0.99349	2316.44	0.98316
	2314.51	0.97906	2314.51	0.99508	2314.51	0.98604
	2312.58	0.97866	2312.58	0.99644	2312.58	0.98867
	2310.65	0.97834	2310.65	0.9976	2310.65	0.99136
	2308.72	0.97805	2308.72	0.99845	2308.72	0.99385
	2306.79	0.97782	2306.79	0.99876	2306.79	0.99595
	2304.86	0.97764	2304.86	0.99863	2304.86	0.99776
	2302.93	0.97746	2302.93	0.99833	2302.93	0.99921
	2301.01	0.9772	2301.01	0.99799	2301.01	1.00005
	2299.08	0.97684	2299.08	0.99787	2299.08	1.00019
	2297.15	0.97646	2297.15	0.9981	2297.15	0.99965
	2295.22	0.97615	2295.22	0.99848	2295.22	0.99869
	2293.29	0.97603	2293.29	0.99866	2293.29	0.99774
	2291.36	0.97615	2291.36	0.99867	2291.36	0.99709
	2289.43	0.97654	2289.43	0.99873	2289.43	0.99694
	2287.5	0.97719	2287.5	0.99878	2287.5	0.99707
	2285.58	0.97808	2285.58	0.99861	2285.58	0.99724
	2283.65	0.97918	2283.65	0.99795	2283.65	0.99735
	2281.72	0.9804	2281.72	0.99681	2281.72	0.99728
	2279.79	0.98167	2279.79	0.99536	2279.79	0.99723
	2277.86	0.98292	2277.86	0.99373	2277.86	0.99739
	2275.93	0.98407	2275.93	0.99191	2275.93	0.99774
	2274	0.98507	2274	0.98987	2274	0.99792
	2272.07	0.98593	2272.07	0.98766	2272.07	0.99771
	2270.15	0.98668	2270.15	0.98521	2270.15	0.99729
	2268.22	0.98733	2268.22	0.98248	2268.22	0.99683
	2266.29	0.98793	2266.29	0.97963	2266.29	0.99633
	2264.36	0.98853	2264.36	0.97692	2264.36	0.99579
	2262.43	0.98915	2262.43	0.97428	2262.43	0.99512
	2260.5	0.98981	2260.5	0.97158	2260.5	0.9942
	2258.57	0.99051	2258.57	0.96891	2258.57	0.99294
	2256.64	0.99119	2256.64	0.96627	2256.64	0.99116
	2254.72	0.99179	2254.72	0.9635	2254.72	0.98906
	2252.79	0.99225	2252.79	0.96074	2252.79	0.98714
	2250.86	0.99253	2250.86	0.95836	2250.86	0.98564
	2248.93	0.99262	2248.93	0.95665	2248.93	0.98444
	2247	0.99253	2247	0.95552	2247	0.9834
	2245.07	0.99232	2245.07	0.95462	2245.07	0.98248
	2243.14	0.99205	2243.14	0.95368	2243.14	0.98175
	2241.21	0.99181	2241.21	0.9527	2241.21	0.98141
	2239.29	0.99165	2239.29	0.95166	2239.29	0.98142
	2237.36	0.99162	2237.36	0.95053	2237.36	0.98158
	2235.43	0.99173	2235.43	0.94947	2235.43	0.98176
	2233.5	0.99197	2233.5	0.94859	2233.5	0.98184
	2231.57	0.99232	2231.57	0.94774	2231.57	0.98173
	2229.64	0.99276	2229.64	0.94689	2229.64	0.98168
	2227.71	0.99323	2227.71	0.94623	2227.71	0.98183
	2225.78	0.99368	2225.78	0.94581	2225.78	0.98225
	2223.86	0.99406	2223.86	0.94566	2223.86	0.98333
	2221.93	0.99438	2221.93	0.94584	2221.93	0.98525
	2220	0.99465	2220	0.94629	2220	0.9876
	2218.07	0.9949	2218.07	0.94683	2218.07	0.98991
	2216.14	0.99518	2216.14	0.94734	2216.14	0.99204
	2214.21	0.99553	2214.21	0.94773	2214.21	0.994
	2212.28	0.99596	2212.28	0.94798	2212.28	0.99582
	2210.35	0.99648	2210.35	0.94795	2210.35	0.99742
	2208.43	0.99709	2208.43	0.94752	2208.43	0.99841
	2206.5	0.99773	2206.5	0.94669	2206.5	0.99846
	2204.57	0.99834	2204.57	0.94553	2204.57	0.99761
	2202.64	0.99886	2202.64	0.94408	2202.64	0.99615
	2200.71	0.99923	2200.71	0.94241	2200.71	0.99451
	2198.78	0.99943	2198.78	0.94066	2198.78	0.99297
	2196.85	0.99948	2196.85	0.93882	2196.85	0.99136
	2194.92	0.99938	2194.92	0.93675	2194.92	0.98949
	2193	0.99918	2193	0.93434	2193	0.98732
	2191.07	0.99893	2191.07	0.93151	2191.07	0.98479
	2189.14	0.9987	2189.14	0.9282	2189.14	0.98194
	2187.21	0.99853	2187.21	0.92446	2187.21	0.97881
	2185.28	0.99843	2185.28	0.92037	2185.28	0.97544
	2183.35	0.99841	2183.35	0.91596	2183.35	0.97198
	2181.42	0.99841	2181.42	0.91123	2181.42	0.96838
	2179.49	0.99841	2179.49	0.90619	2179.49	0.96448
	2177.57	0.99835	2177.57	0.90088	2177.57	0.96018
	2175.64	0.99819	2175.64	0.89537	2175.64	0.95544
	2173.71	0.99789	2173.71	0.88987	2173.71	0.95045
	2171.78	0.99742	2171.78	0.88452	2171.78	0.94546
	2169.85	0.99677	2169.85	0.87942	2169.85	0.94065
	2167.92	0.99597	2167.92	0.87465	2167.92	0.93588
	2165.99	0.99505	2165.99	0.87023	2165.99	0.93086
	2164.06	0.99406	2164.06	0.86605	2164.06	0.92557
	2162.14	0.99302	2162.14	0.86205	2162.14	0.92032
	2160.21	0.99196	2160.21	0.85831	2160.21	0.91537
	2158.28	0.99087	2158.28	0.85485	2158.28	0.91072
	2156.35	0.98976	2156.35	0.85166	2156.35	0.90596
	2154.42	0.9886	2154.42	0.84864	2154.42	0.90084
	2152.49	0.98741	2152.49	0.84567	2152.49	0.89552
	2150.56	0.98617	2150.56	0.84272	2150.56	0.89018
	2148.63	0.98491	2148.63	0.83978	2148.63	0.88504
	2146.71	0.98363	2146.71	0.83695	2146.71	0.8803
	2144.78	0.98237	2144.78	0.83437	2144.78	0.87577
	2142.85	0.98113	2142.85	0.83218	2142.85	0.87124
	2140.92	0.97997	2140.92	0.83047	2140.92	0.86687
	2138.99	0.97891	2138.99	0.82916	2138.99	0.86295
	2137.06	0.978	2137.06	0.82817	2137.06	0.85971
	2135.13	0.97729	2135.13	0.82758	2135.13	0.85719
	2133.2	0.97683	2133.2	0.82741	2133.2	0.85544
	2131.28	0.97661	2131.28	0.82764	2131.28	0.85469
	2129.35	0.97662	2129.35	0.82825	2129.35	0.85507
	2127.42	0.97684	2127.42	0.82922	2127.42	0.85649
	2125.49	0.97723	2125.49	0.83059	2125.49	0.85872
	2123.56	0.97776	2123.56	0.83236	2123.56	0.86154
	2121.63	0.97837	2121.63	0.83441	2121.63	0.86507
	2119.7	0.97902	2119.7	0.83663	2119.7	0.8694
	2117.77	0.97969	2117.77	0.83909	2117.77	0.87419
	2115.85	0.98033	2115.85	0.84197	2115.85	0.87893
	2113.92	0.98093	2113.92	0.84512	2113.92	0.88329
	2111.99	0.98148	2111.99	0.84821	2111.99	0.88714
	2110.06	0.98196	2110.06	0.85109	2110.06	0.89047
	2108.13	0.98235	2108.13	0.85376	2108.13	0.89336
	2106.2	0.98263	2106.2	0.85632	2106.2	0.89588
	2104.27	0.98283	2104.27	0.85889	2104.27	0.89795
	2102.34	0.98296	2102.34	0.86142	2102.34	0.89965
	2100.42	0.98301	2100.42	0.86381	2100.42	0.90108
	2098.49	0.98298	2098.49	0.86603	2098.49	0.90219
	2096.56	0.98289	2096.56	0.86814	2096.56	0.90305
	2094.63	0.98275	2094.63	0.87024	2094.63	0.90391
	2092.7	0.9826	2092.7	0.87222	2092.7	0.90481
	2090.77	0.98246	2090.77	0.87388	2090.77	0.90574
	2088.84	0.98238	2088.84	0.87524	2088.84	0.90669
	2086.91	0.98237	2086.91	0.87646	2086.91	0.90742
	2084.99	0.98246	2084.99	0.87764	2084.99	0.90785
	2083.06	0.98263	2083.06	0.87863	2083.06	0.90832
	2081.13	0.98289	2081.13	0.87919	2081.13	0.90901
	2079.2	0.98322	2079.2	0.87935	2079.2	0.90982
	2077.27	0.98362	2077.27	0.87939	2077.27	0.9107
	2075.34	0.98405	2075.34	0.87945	2075.34	0.91181
	2073.41	0.98449	2073.41	0.87955	2073.41	0.91314
	2071.48	0.98491	2071.48	0.87954	2071.48	0.91429
	2069.56	0.98527	2069.56	0.87937	2069.56	0.91497
	2067.63	0.98555	2067.63	0.87915	2067.63	0.91527
	2065.7	0.98578	2065.7	0.87898	2065.7	0.91547
	2063.77	0.98597	2063.77	0.87874	2063.77	0.91564
	2061.84	0.98611	2061.84	0.87838	2061.84	0.91556
	2059.91	0.98621	2059.91	0.87803	2059.91	0.91509
	2057.98	0.98624	2057.98	0.87778	2057.98	0.9143
	2056.05	0.98619	2056.05	0.87764	2056.05	0.91326
	2054.13	0.98607	2054.13	0.87763	2054.13	0.91213
	2052.2	0.98584	2052.2	0.87767	2052.2	0.91121
	2050.27	0.98551	2050.27	0.87774	2050.27	0.9106
	2048.34	0.98508	2048.34	0.87797	2048.34	0.91021
	2046.41	0.98457	2046.41	0.87848	2046.41	0.91017
	2044.48	0.98397	2044.48	0.87946	2044.48	0.91061
	2042.55	0.98332	2042.55	0.88102	2042.55	0.91123
	2040.62	0.98269	2040.62	0.88306	2040.62	0.91188
	2038.7	0.98214	2038.7	0.88546	2038.7	0.91288
	2036.77	0.9817	2036.77	0.88828	2036.77	0.91434
	2034.84	0.98135	2034.84	0.89147	2034.84	0.91603
	2032.91	0.98102	2032.91	0.89497	2032.91	0.91799
	2030.98	0.98072	2030.98	0.89884	2030.98	0.92023
	2029.05	0.98041	2029.05	0.90303	2029.05	0.92266
	2027.12	0.98006	2027.12	0.90736	2027.12	0.92534
	2025.19	0.97969	2025.19	0.91175	2025.19	0.9283
	2023.27	0.97937	2023.27	0.91609	2023.27	0.93147
	2021.34	0.97916	2021.34	0.92028	2021.34	0.9349
	2019.41	0.97913	2019.41	0.9243	2019.41	0.93866
	2017.48	0.97931	2017.48	0.92811	2017.48	0.94272
	2015.55	0.97977	2015.55	0.93166	2015.55	0.94694
	2013.62	0.98052	2013.62	0.93508	2013.62	0.95106
	2011.69	0.98161	2011.69	0.93839	2011.69	0.95499
	2009.76	0.98299	2009.76	0.9414	2009.76	0.95881
	2007.84	0.98459	2007.84	0.94399	2007.84	0.96245
	2005.91	0.98636	2005.91	0.94623	2005.91	0.96593
	2003.98	0.98821	2003.98	0.94824	2003.98	0.96958
	2002.05	0.98998	2002.05	0.95019	2002.05	0.97365
	2000.12	0.99153	2000.12	0.95228	2000.12	0.97767
	1998.19	0.99274	1998.19	0.95454	1998.19	0.98116
	1996.26	0.99355	1996.26	0.95679	1996.26	0.9842
	1994.33	0.99403	1994.33	0.95882	1994.33	0.98685
	1992.41	0.99428	1992.41	0.96057	1992.41	0.98897
	1990.48	0.99437	1990.48	0.96226	1990.48	0.99054
	1988.55	0.99435	1988.55	0.96401	1988.55	0.99166
	1986.62	0.99429	1986.62	0.96571	1986.62	0.99252
	1984.69	0.99418	1984.69	0.96726	1984.69	0.99309
	1982.76	0.99406	1982.76	0.96864	1982.76	0.99337
	1980.83	0.99398	1980.83	0.96982	1980.83	0.99366
	1978.9	0.99396	1978.9	0.97083	1978.9	0.99393
	1976.98	0.99396	1976.98	0.97173	1976.98	0.99407
	1975.05	0.99399	1975.05	0.97251	1975.05	0.99448
	1973.12	0.99402	1973.12	0.97315	1973.12	0.99543
	1971.19	0.99396	1971.19	0.97369	1971.19	0.99662
	1969.26	0.9938	1969.26	0.97425	1969.26	0.99771
	1967.33	0.99357	1967.33	0.97482	1967.33	0.99864
	1965.4	0.99329	1965.4	0.97523	1965.4	0.9995
	1963.47	0.99296	1963.47	0.9755	1963.47	1.00013
	1961.55	0.99255	1961.55	0.97587	1961.55	1.00016
	1959.62	0.99201	1959.62	0.9765	1959.62	0.9995
	1957.69	0.99137	1957.69	0.97736	1957.69	0.99864
	1955.76	0.99074	1955.76	0.97837	1955.76	0.99805
	1953.83	0.99004	1953.83	0.97959	1953.83	0.99757
	1951.9	0.98913	1951.9	0.98107	1951.9	0.99698
	1949.97	0.98794	1949.97	0.98278	1949.97	0.99621
	1948.04	0.98643	1948.04	0.98464	1948.04	0.99508
	1946.12	0.98459	1946.12	0.98652	1946.12	0.99356
	1944.19	0.98248	1944.19	0.9883	1944.19	0.99176
	1942.26	0.98023	1942.26	0.98992	1942.26	0.98964
	1940.33	0.97793	1940.33	0.99134	1940.33	0.98717
	1938.4	0.9757	1938.4	0.99258	1938.4	0.98463
	1936.47	0.97372	1936.47	0.99371	1936.47	0.98221
	1934.54	0.97202	1934.54	0.99473	1934.54	0.97967
	1932.61	0.97061	1932.61	0.99564	1932.61	0.97689
	1930.68	0.96958	1930.68	0.99644	1930.68	0.97424
	1928.76	0.96893	1928.76	0.99709	1928.76	0.97202
	1926.83	0.96859	1926.83	0.99761	1926.83	0.97058
	1924.9	0.96856	1924.9	0.99809	1924.9	0.97014
	1922.97	0.96879	1922.97	0.9986	1922.97	0.97048
	1921.04	0.96919	1921.04	0.99906	1921.04	0.97126
	1919.11	0.96973	1919.11	0.99945	1919.11	0.97237
	1917.18	0.97041	1917.18	0.9998	1917.18	0.97378
	1915.25	0.97122	1915.25	1.00008	1915.25	0.97546
	1913.33	0.97214	1913.33	1.00026	1913.33	0.97726
	1911.4	0.9731	1911.4	1.00034	1911.4	0.97894
	1909.47	0.97415	1909.47	1.00032	1909.47	0.9805
	1907.54	0.97531	1907.54	1.00021	1907.54	0.98215
	1905.61	0.97653	1905.61	1.00011	1905.61	0.98376
	1903.68	0.97772	1903.68	0.99997	1903.68	0.9851
	1901.75	0.97892	1901.75	0.9998	1901.75	0.98636
	1899.82	0.98	1899.82	0.99961	1899.82	0.98754
	1897.9	0.98076	1897.9	0.99944	1897.9	0.98839
	1895.97	0.98119	1895.97	0.99933	1895.97	0.98903
	1894.04	0.9815	1894.04	0.99926	1894.04	0.98987
	1892.11	0.9819	1892.11	0.9992	1892.11	0.9908
	1890.18	0.98241	1890.18	0.9991	1890.18	0.99136
	1888.25	0.98299	1888.25	0.99894	1888.25	0.99133
	1886.32	0.98355	1886.32	0.99859	1886.32	0.99068
	1884.39	0.98414	1884.39	0.998	1884.39	0.98968
	1882.47	0.98512	1882.47	0.99736	1882.47	0.98912
	1880.54	0.98665	1880.54	0.9968	1880.54	0.98937
	1878.61	0.98851	1878.61	0.99631	1878.61	0.98989
	1876.68	0.99034	1876.68	0.99592	1876.68	0.9902
	1874.75	0.99198	1874.75	0.99563	1874.75	0.99035
	1872.82	0.99346	1872.82	0.99539	1872.82	0.99082
	1870.89	0.99471	1870.89	0.99527	1870.89	0.99171
	1868.96	0.99557	1868.96	0.99537	1868.96	0.99265
	1867.04	0.99606	1867.04	0.99572	1867.04	0.9934
	1865.11	0.99626	1865.11	0.99619	1865.11	0.99391
	1863.18	0.99621	1863.18	0.99671	1863.18	0.99416
	1861.25	0.99592	1861.25	0.99726	1861.25	0.99392
	1859.32	0.99551	1859.32	0.99775	1859.32	0.99335
	1857.39	0.99531	1857.39	0.99805	1857.39	0.99297
	1855.46	0.99533	1855.46	0.99811	1855.46	0.99285
	1853.53	0.9955	1853.53	0.99807	1853.53	0.99306
	1851.61	0.99595	1851.61	0.99815	1851.61	0.99405
	1849.68	0.99643	1849.68	0.99829	1849.68	0.99541
	1847.75	0.99648	1847.75	0.99836	1847.75	0.99593
	1845.82	0.99599	1845.82	0.99831	1845.82	0.99557
	1843.89	0.99535	1843.89	0.99824	1843.89	0.99555
	1841.96	0.99479	1841.96	0.99817	1841.96	0.99634
	1840.03	0.99424	1840.03	0.99804	1840.03	0.99754
	1838.1	0.99369	1838.1	0.99792	1838.1	0.99889
	1836.18	0.99305	1836.18	0.99781	1836.18	0.99984
	1834.25	0.99217	1834.25	0.99768	1834.25	0.99991
	1832.32	0.99102	1832.32	0.99761	1832.32	0.9993
	1830.39	0.98972	1830.39	0.99763	1830.39	0.99854
	1828.46	0.98843	1828.46	0.99756	1828.46	0.99811
	1826.53	0.98726	1826.53	0.99737	1826.53	0.99807
	1824.6	0.98606	1824.6	0.99714	1824.6	0.99817
	1822.67	0.98467	1822.67	0.99703	1822.67	0.99826
	1820.75	0.98306	1820.75	0.99704	1820.75	0.99825
	1818.82	0.98118	1818.82	0.99702	1818.82	0.99754
	1816.89	0.97901	1816.89	0.99687	1816.89	0.99597
	1814.96	0.97696	1814.96	0.99673	1814.96	0.99472
	1813.03	0.97551	1813.03	0.99673	1813.03	0.99477
	1811.1	0.97451	1811.1	0.99672	1811.1	0.99545
	1809.17	0.97358	1809.17	0.99653	1809.17	0.99603
	1807.24	0.9728	1807.24	0.99628	1807.24	0.99689
	1805.32	0.97237	1805.32	0.99621	1805.32	0.99835
	1803.39	0.9721	1803.39	0.99635	1803.39	0.99972
	1801.46	0.97163	1801.46	0.9966	1801.46	1.00042
	1799.53	0.97079	1799.53	0.99685	1799.53	1.00059
	1797.6	0.96962	1797.6	0.99706	1797.6	1.00038
	1795.67	0.96829	1795.67	0.99741	1795.67	0.99974
	1793.74	0.96702	1793.74	0.99801	1793.74	0.99873
	1791.81	0.96569	1791.81	0.99878	1791.81	0.99699
	1789.89	0.96402	1789.89	0.99943	1789.89	0.99386
	1787.96	0.96206	1787.96	0.99982	1787.96	0.98973
	1786.03	0.96045	1786.03	1	1786.03	0.98648
	1784.1	0.95959	1784.1	1.00002	1784.1	0.98483
	1782.17	0.95914	1782.17	0.99973	1782.17	0.98369
	1780.24	0.95858	1780.24	0.99897	1780.24	0.98157
	1778.31	0.95762	1778.31	0.99777	1778.31	0.978
	1776.38	0.95659	1776.38	0.99638	1776.38	0.97418
	1774.46	0.95575	1774.46	0.99496	1774.46	0.9706
	1772.53	0.95465	1772.53	0.99332	1772.53	0.96587
	1770.6	0.953	1770.6	0.99141	1770.6	0.95922
	1768.67	0.95084	1768.67	0.98942	1768.67	0.9506
	1766.74	0.94821	1766.74	0.98753	1766.74	0.93997
	1764.81	0.94541	1764.81	0.98579	1764.81	0.92756
	1762.88	0.94286	1762.88	0.98419	1762.88	0.91337
	1760.95	0.94047	1760.95	0.98262	1760.95	0.89665
	1759.03	0.93805	1759.03	0.9809	1759.03	0.87706
	1757.1	0.93575	1757.1	0.97896	1757.1	0.85546
	1755.17	0.9339	1755.17	0.97672	1755.17	0.83284
	1753.24	0.93231	1753.24	0.97392	1753.24	0.80846
	1751.31	0.93036	1751.31	0.97023	1751.31	0.78138
	1749.38	0.92782	1749.38	0.96564	1749.38	0.75215
	1747.45	0.92533	1747.45	0.96033	1747.45	0.72269
	1745.52	0.92337	1745.52	0.95432	1745.52	0.69462
	1743.6	0.92174	1743.6	0.94754	1743.6	0.66816
	1741.67	0.92007	1741.67	0.94008	1741.67	0.64277
	1739.74	0.91821	1739.74	0.93224	1739.74	0.61872
	1737.81	0.91615	1737.81	0.92435	1737.81	0.59686
	1735.88	0.91395	1735.88	0.91661	1735.88	0.57814
	1733.95	0.91188	1733.95	0.90921	1733.95	0.56311
	1732.02	0.91048	1732.02	0.90232	1732.02	0.55173
	1730.09	0.91015	1730.09	0.89589	1730.09	0.54384
	1728.17	0.91055	1728.17	0.88979	1728.17	0.53894
	1726.24	0.91117	1726.24	0.88384	1726.24	0.53639
	1724.31	0.91168	1724.31	0.87778	1724.31	0.53538
	1722.38	0.9119	1722.38	0.87139	1722.38	0.53485
	1720.45	0.91198	1720.45	0.86457	1720.45	0.53464
	1718.52	0.91243	1718.52	0.85719	1718.52	0.53565
	1716.59	0.91352	1716.59	0.84917	1716.59	0.53786
	1714.66	0.91508	1714.66	0.84052	1714.66	0.54034
	1712.74	0.91717	1712.74	0.83108	1712.74	0.54262
	1710.81	0.91974	1710.81	0.82078	1710.81	0.54465
	1708.88	0.92254	1708.88	0.80945	1708.88	0.54658
	1706.95	0.92508	1706.95	0.79694	1706.95	0.54814
	1705.02	0.92693	1705.02	0.78342	1705.02	0.54887
	1703.09	0.92817	1703.09	0.76891	1703.09	0.54861
	1701.16	0.92921	1701.16	0.75352	1701.16	0.54775
	1699.23	0.93045	1699.23	0.73755	1699.23	0.54702
	1697.31	0.93222	1697.31	0.72084	1697.31	0.54618
	1695.38	0.93405	1695.38	0.70312	1695.38	0.54389
	1693.45	0.9353	1693.45	0.68454	1693.45	0.53928
	1691.52	0.93579	1691.52	0.66541	1691.52	0.53252
	1689.59	0.93603	1689.59	0.64592	1689.59	0.52474
	1687.66	0.93637	1687.66	0.62609	1687.66	0.51637
	1685.73	0.93673	1685.73	0.60636	1685.73	0.50731
	1683.8	0.9378	1683.8	0.58721	1683.8	0.49862
	1681.88	0.93998	1681.88	0.5686	1681.88	0.49071
	1679.95	0.94233	1679.95	0.55052	1679.95	0.48274
	1678.02	0.94409	1678.02	0.53299	1678.02	0.47401
	1676.09	0.94501	1676.09	0.5161	1676.09	0.46417
	1674.16	0.94497	1674.16	0.50014	1674.16	0.45309
	1672.23	0.94385	1672.23	0.4852	1672.23	0.44054
	1670.3	0.94152	1670.3	0.47143	1670.3	0.42667
	1668.37	0.93894	1668.37	0.45888	1668.37	0.41286
	1666.45	0.938	1666.45	0.44706	1666.45	0.40036
	1664.52	0.93783	1664.52	0.43591	1664.52	0.38828
	1662.59	0.93738	1662.59	0.42562	1662.59	0.37663
	1660.66	0.93723	1660.66	0.41625	1660.66	0.36676
	1658.73	0.93805	1658.73	0.40784	1658.73	0.35941
	1656.8	0.93953	1656.8	0.40023	1656.8	0.35403
	1654.87	0.94119	1654.87	0.39337	1654.87	0.35065
	1652.94	0.94299	1652.94	0.38709	1652.94	0.34986
	1651.02	0.94496	1651.02	0.38107	1651.02	0.3513
	1649.09	0.94741	1649.09	0.37544	1649.09	0.35415
	1647.16	0.95017	1647.16	0.37045	1647.16	0.35777
	1645.23	0.95264	1645.23	0.36603	1645.23	0.36131
	1643.3	0.95418	1643.3	0.36217	1643.3	0.36375
	1641.37	0.95451	1641.37	0.35895	1641.37	0.36486
	1639.44	0.95386	1639.44	0.35635	1639.44	0.36517
	1637.51	0.95318	1637.51	0.35441	1637.51	0.36539
	1635.59	0.95306	1635.59	0.35331	1635.59	0.36517
	1633.66	0.95221	1633.66	0.35294	1633.66	0.36313
	1631.73	0.9505	1631.73	0.35304	1631.73	0.35962
	1629.8	0.94891	1629.8	0.35366	1629.8	0.35501
	1627.87	0.9471	1627.87	0.35486	1627.87	0.34819
	1625.94	0.94422	1625.94	0.35631	1625.94	0.33841
	1624.01	0.94034	1624.01	0.35761	1624.01	0.32558
	1622.08	0.93603	1622.08	0.35843	1622.08	0.30958
	1620.16	0.93197	1620.16	0.35853	1620.16	0.29059
	1618.23	0.92849	1618.23	0.35773	1618.23	0.26883
	1616.3	0.92495	1616.3	0.35571	1616.3	0.24474
	1614.37	0.92108	1614.37	0.35228	1614.37	0.2197
	1612.44	0.91724	1612.44	0.34771	1612.44	0.19613
	1610.51	0.91383	1610.51	0.34262	1610.51	0.1769
	1608.58	0.91111	1608.58	0.33797	1608.58	0.16421
	1606.65	0.90922	1606.65	0.3349	1606.65	0.15908
	1604.73	0.90807	1604.73	0.33439	1604.73	0.16195
	1602.8	0.90759	1602.8	0.33711	1602.8	0.17334
	1600.87	0.90813	1600.87	0.34356	1600.87	0.19317
	1598.94	0.90975	1598.94	0.35412	1598.94	0.21961
	1597.01	0.91178	1597.01	0.36872	1597.01	0.24985
	1595.08	0.91372	1595.08	0.38684	1595.08	0.28092
	1593.15	0.91535	1593.15	0.40752	1593.15	0.30935
	1591.22	0.91681	1591.22	0.42956	1591.22	0.33276
	1589.3	0.91853	1589.3	0.45248	1589.3	0.35227
	1587.37	0.92033	1587.37	0.47557	1587.37	0.36918
	1585.44	0.92188	1585.44	0.49763	1585.44	0.38361
	1583.51	0.92347	1583.51	0.51821	1583.51	0.39751
	1581.58	0.92543	1581.58	0.53759	1581.58	0.41388
	1579.65	0.92772	1579.65	0.55588	1579.65	0.43413
	1577.72	0.93024	1577.72	0.57326	1577.72	0.45837
	1575.79	0.93256	1575.79	0.58961	1575.79	0.48573
	1573.87	0.93506	1573.87	0.60462	1573.87	0.51688
	1571.94	0.93959	1571.94	0.61901	1571.94	0.55507
	1570.01	0.94588	1570.01	0.63302	1570.01	0.59846
	1568.08	0.95277	1568.08	0.64615	1568.08	0.6431
	1566.15	0.95944	1566.15	0.65796	1566.15	0.68533
	1564.22	0.96543	1564.22	0.66812	1564.22	0.72227
	1562.29	0.97049	1562.29	0.67645	1562.29	0.75213
	1560.36	0.97462	1560.36	0.68321	1560.36	0.7749
	1558.44	0.97792	1558.44	0.68938	1558.44	0.79276
	1556.51	0.98018	1556.51	0.69512	1556.51	0.8073
	1554.58	0.98225	1554.58	0.70049	1554.58	0.82138
	1552.65	0.98489	1552.65	0.7067	1552.65	0.8371
	1550.72	0.98715	1550.72	0.71421	1550.72	0.85267
	1548.79	0.98817	1548.79	0.72248	1548.79	0.86633
	1546.86	0.98817	1546.86	0.73111	1546.86	0.87822
	1544.93	0.98742	1544.93	0.73973	1544.93	0.88785
	1543	0.98678	1543	0.74814	1543	0.89643
	1541.08	0.98725	1541.08	0.75663	1541.08	0.90596
	1539.15	0.98747	1539.15	0.76452	1539.15	0.91341
	1537.22	0.98685	1537.22	0.77102	1537.22	0.91728
	1535.29	0.98576	1535.29	0.77596	1535.29	0.9178
	1533.36	0.98424	1533.36	0.77928	1533.36	0.91421
	1531.43	0.98205	1531.43	0.78089	1531.43	0.90512
	1529.5	0.97897	1529.5	0.78055	1529.5	0.88807
	1527.57	0.97503	1527.57	0.77813	1527.57	0.86145
	1525.65	0.97055	1525.65	0.77356	1525.65	0.82555
	1523.72	0.96599	1523.72	0.76713	1523.72	0.78125
	1521.79	0.9616	1521.79	0.75952	1521.79	0.72818
	1519.86	0.9577	1519.86	0.75012	1519.86	0.66911
	1517.93	0.95422	1517.93	0.7382	1517.93	0.60897
	1516	0.95094	1516	0.7239	1516	0.55082
	1514.07	0.94753	1514.07	0.70738	1514.07	0.49621
	1512.14	0.94428	1512.14	0.68876	1512.14	0.44782
	1510.22	0.94176	1510.22	0.66843	1510.22	0.40743
	1508.29	0.9398	1508.29	0.64707	1508.29	0.37435
	1506.36	0.93811	1506.36	0.62546	1506.36	0.34788
	1504.43	0.93688	1504.43	0.60454	1504.43	0.3278
	1502.5	0.93632	1502.5	0.58514	1502.5	0.31362
	1500.57	0.93618	1500.57	0.56777	1500.57	0.30436
	1498.64	0.93588	1498.64	0.5526	1498.64	0.29758
	1496.71	0.93498	1496.71	0.5397	1496.71	0.29157
	1494.79	0.93363	1494.79	0.52922	1494.79	0.28593
	1492.86	0.93233	1492.86	0.52131	1492.86	0.2807
	1490.93	0.93195	1490.93	0.51589	1490.93	0.27731
	1489	0.93278	1489	0.51203	1489	0.27801
	1487.07	0.93409	1487.07	0.50919	1487.07	0.28232
	1485.14	0.93558	1485.14	0.50745	1485.14	0.28839
	1483.21	0.93702	1483.21	0.50641	1483.21	0.29488
	1481.28	0.93821	1481.28	0.50549	1481.28	0.30016
	1479.36	0.93905	1479.36	0.50443	1479.36	0.30209
	1477.43	0.93924	1477.43	0.50335	1477.43	0.29962
	1475.5	0.93863	1475.5	0.50226	1475.5	0.29317
	1473.57	0.93766	1473.57	0.50096	1473.57	0.28437
	1471.64	0.93741	1471.64	0.49937	1471.64	0.2762
	1469.71	0.93822	1469.71	0.49792	1469.71	0.27032
	1467.78	0.93941	1467.78	0.49683	1467.78	0.26695
	1465.85	0.94051	1465.85	0.49601	1465.85	0.26639
	1463.93	0.94141	1463.93	0.49536	1463.93	0.26857
	1462	0.94221	1462	0.49495	1462	0.27274
	1460.07	0.94302	1460.07	0.49487	1460.07	0.27797
	1458.14	0.9439	1458.14	0.49511	1458.14	0.28323
	1456.21	0.94477	1456.21	0.49573	1456.21	0.28732
	1454.28	0.94502	1454.28	0.49673	1454.28	0.28919
	1452.35	0.94422	1452.35	0.49759	1452.35	0.2888
	1450.42	0.94294	1450.42	0.49813	1450.42	0.2868
	1448.5	0.94182	1448.5	0.49884	1448.5	0.28403
	1446.57	0.94075	1446.57	0.49994	1446.57	0.28093
	1444.64	0.93959	1444.64	0.50114	1444.64	0.27745
	1442.71	0.9388	1442.71	0.50216	1442.71	0.27385
	1440.78	0.93897	1440.78	0.50315	1440.78	0.27042
	1438.85	0.93979	1438.85	0.50456	1438.85	0.26636
	1436.92	0.94032	1436.92	0.50632	1436.92	0.2607
	1434.99	0.94029	1434.99	0.50791	1434.99	0.25357
	1433.07	0.94019	1433.07	0.50903	1433.07	0.2459
	1431.14	0.94045	1431.14	0.51008	1431.14	0.23853
	1429.21	0.94074	1429.21	0.51137	1429.21	0.2315
	1427.28	0.94063	1427.28	0.51277	1427.28	0.22481
	1425.35	0.94017	1425.35	0.51428	1425.35	0.21894
	1423.42	0.93957	1423.42	0.51588	1423.42	0.21467
	1421.49	0.93923	1421.49	0.51739	1421.49	0.2127
	1419.56	0.93965	1419.56	0.51891	1419.56	0.21357
	1417.64	0.94072	1417.64	0.52077	1417.64	0.21768
	1415.71	0.94204	1415.71	0.52288	1415.71	0.22505
	1413.78	0.94358	1413.78	0.52507	1413.78	0.23525
	1411.85	0.94535	1411.85	0.52734	1411.85	0.24728
	1409.92	0.94715	1409.92	0.52959	1409.92	0.25971
	1407.99	0.94889	1407.99	0.53179	1407.99	0.2708
	1406.06	0.95028	1406.06	0.5339	1406.06	0.279
	1404.13	0.95116	1404.13	0.53562	1404.13	0.2842
	1402.21	0.9519	1402.21	0.53685	1402.21	0.2877
	1400.28	0.95269	1400.28	0.53796	1400.28	0.2904
	1398.35	0.95319	1398.35	0.53902	1398.35	0.29197
	1396.42	0.95329	1396.42	0.53996	1396.42	0.29217
	1394.49	0.95316	1394.49	0.54097	1394.49	0.29149
	1392.56	0.95295	1392.56	0.54212	1392.56	0.2911
	1390.63	0.95283	1390.63	0.54324	1390.63	0.29237
	1388.7	0.95313	1388.7	0.54423	1388.7	0.29627
	1386.78	0.9539	1386.78	0.54531	1386.78	0.30292
	1384.85	0.95479	1384.85	0.54648	1384.85	0.31156
	1382.92	0.95568	1382.92	0.54769	1382.92	0.32104
	1380.99	0.9565	1380.99	0.549	1380.99	0.32988
	1379.06	0.95712	1379.06	0.55042	1379.06	0.33669
	1377.13	0.95753	1377.13	0.55203	1377.13	0.34024
	1375.2	0.95771	1375.2	0.55384	1375.2	0.3398
	1373.27	0.95761	1373.27	0.5557	1373.27	0.33572
	1371.35	0.95742	1371.35	0.55753	1371.35	0.32905
	1369.42	0.95727	1369.42	0.55936	1369.42	0.32047
	1367.49	0.95703	1367.49	0.56119	1367.49	0.31007
	1365.56	0.95662	1365.56	0.56308	1365.56	0.29855
	1363.63	0.95611	1363.63	0.56508	1363.63	0.28704
	1361.7	0.95558	1361.7	0.56709	1361.7	0.27643
	1359.77	0.95508	1359.77	0.56897	1359.77	0.26753
	1357.84	0.95464	1357.84	0.57065	1357.84	0.2612
	1355.92	0.95417	1355.92	0.57212	1355.92	0.25767
	1353.99	0.95366	1353.99	0.57343	1353.99	0.25647
	1352.06	0.95324	1352.06	0.57474	1352.06	0.25693
	1350.13	0.95298	1350.13	0.57615	1350.13	0.25842
	1348.2	0.95291	1348.2	0.57754	1348.2	0.26064
	1346.27	0.95323	1346.27	0.57892	1346.27	0.26315
	1344.34	0.95397	1344.34	0.58041	1344.34	0.26517
	1342.41	0.95493	1342.41	0.58203	1342.41	0.26659
	1340.49	0.956	1340.49	0.58368	1340.49	0.26792
	1338.56	0.95712	1338.56	0.58529	1338.56	0.26935
	1336.63	0.95816	1336.63	0.5869	1336.63	0.27048
	1334.7	0.95894	1334.7	0.58854	1334.7	0.27103
	1332.77	0.95937	1332.77	0.59012	1332.77	0.27033
	1330.84	0.95932	1330.84	0.59163	1330.84	0.2675
	1328.91	0.95874	1328.91	0.59317	1328.91	0.26274
	1326.98	0.95775	1326.98	0.59468	1326.98	0.25707
	1325.06	0.95668	1325.06	0.59599	1325.06	0.25113
	1323.13	0.95589	1323.13	0.59724	1323.13	0.24543
	1321.2	0.95554	1321.2	0.59859	1321.2	0.2406
	1319.27	0.95558	1319.27	0.60004	1319.27	0.23692
	1317.34	0.95594	1317.34	0.60161	1317.34	0.23406
	1315.41	0.95664	1315.41	0.60335	1315.41	0.23148
	1313.48	0.95761	1313.48	0.60521	1313.48	0.22911
	1311.55	0.95874	1311.55	0.6071	1311.55	0.22758
	1309.63	0.95988	1309.63	0.609	1309.63	0.22734
	1307.7	0.96087	1307.7	0.61095	1307.7	0.22842
	1305.77	0.96161	1305.77	0.61301	1305.77	0.23083
	1303.84	0.9621	1303.84	0.61514	1303.84	0.23443
	1301.91	0.96241	1301.91	0.61727	1301.91	0.23808
	1299.98	0.96255	1299.98	0.61945	1299.98	0.24038
	1298.05	0.9626	1298.05	0.62165	1298.05	0.24103
	1296.12	0.96268	1296.12	0.62369	1296.12	0.24023
	1294.2	0.96287	1294.2	0.62545	1294.2	0.23766
	1292.27	0.96319	1292.27	0.62706	1292.27	0.23288
	1290.34	0.96357	1290.34	0.62856	1290.34	0.2258
	1288.41	0.9639	1288.41	0.62993	1288.41	0.2162
	1286.48	0.96407	1286.48	0.63116	1286.48	0.2038
	1284.55	0.96399	1284.55	0.63224	1284.55	0.18904
	1282.62	0.96363	1282.62	0.63312	1282.62	0.17325
	1280.69	0.96294	1280.69	0.63389	1280.69	0.15758
	1278.77	0.96194	1278.77	0.63467	1278.77	0.14233
	1276.84	0.96067	1276.84	0.63556	1276.84	0.12784
	1274.91	0.95924	1274.91	0.63654	1274.91	0.11472
	1272.98	0.95782	1272.98	0.63752	1272.98	0.10295
	1271.05	0.95651	1271.05	0.63834	1271.05	0.09184
	1269.12	0.95537	1269.12	0.63892	1269.12	0.08101
	1267.19	0.95438	1267.19	0.63932	1267.19	0.07083
	1265.26	0.95352	1265.26	0.63965	1265.26	0.06158
	1263.34	0.95272	1263.34	0.63994	1263.34	0.05304
	1261.41	0.95189	1261.41	0.64027	1261.41	0.04504
	1259.48	0.951	1259.48	0.64068	1259.48	0.03765
	1257.55	0.95003	1257.55	0.6412	1257.55	0.03127
	1255.62	0.94901	1255.62	0.64197	1255.62	0.0264
	1253.69	0.94803	1253.69	0.64315	1253.69	0.02343
	1251.76	0.94714	1251.76	0.64477	1251.76	0.02267
	1249.83	0.94642	1249.83	0.64684	1249.83	0.02422
	1247.91	0.94595	1247.91	0.64936	1247.91	0.02766
	1245.98	0.94581	1245.98	0.6523	1245.98	0.03268
	1244.05	0.94605	1244.05	0.65553	1244.05	0.0394
	1242.12	0.94666	1242.12	0.65878	1242.12	0.04775
	1240.19	0.94757	1240.19	0.66185	1240.19	0.05731
	1238.26	0.94869	1238.26	0.6647	1238.26	0.06792
	1236.33	0.94989	1236.33	0.66748	1236.33	0.07983
	1234.4	0.95104	1234.4	0.67025	1234.4	0.09298
	1232.48	0.95205	1232.48	0.6729	1232.48	0.10664
	1230.55	0.95287	1230.55	0.67537	1230.55	0.11974
	1228.62	0.95354	1228.62	0.67773	1228.62	0.13152
	1226.69	0.95408	1226.69	0.68001	1226.69	0.14209
	1224.76	0.95456	1224.76	0.68224	1224.76	0.15172
	1222.83	0.95503	1222.83	0.68441	1222.83	0.16041
	1220.9	0.95555	1220.9	0.68648	1220.9	0.16824
	1218.97	0.95614	1218.97	0.68836	1218.97	0.17535
	1217.05	0.95682	1217.05	0.68999	1217.05	0.18171
	1215.12	0.95756	1215.12	0.6914	1215.12	0.18712
	1213.19	0.95831	1213.19	0.69263	1213.19	0.19152
	1211.26	0.959	1211.26	0.69368	1211.26	0.19497
	1209.33	0.95953	1209.33	0.69462	1209.33	0.19739
	1207.4	0.95989	1207.4	0.69557	1207.4	0.19893
	1205.47	0.96005	1205.47	0.69661	1205.47	0.19991
	1203.54	0.96003	1203.54	0.69774	1203.54	0.19993
	1201.62	0.95989	1201.62	0.69892	1201.62	0.19819
	1199.69	0.95967	1199.69	0.70022	1199.69	0.19405
	1197.76	0.95942	1197.76	0.70169	1197.76	0.18718
	1195.83	0.95914	1195.83	0.70323	1195.83	0.17795
	1193.9	0.95884	1193.9	0.70469	1193.9	0.16755
	1191.97	0.95853	1191.97	0.70607	1191.97	0.15705
	1190.04	0.9582	1190.04	0.7074	1190.04	0.14706
	1188.11	0.95785	1188.11	0.70868	1188.11	0.138
	1186.19	0.9574	1186.19	0.70991	1186.19	0.12982
	1184.26	0.95678	1184.26	0.71116	1184.26	0.12202
	1182.33	0.9559	1182.33	0.71242	1182.33	0.11422
	1180.4	0.95472	1180.4	0.71356	1180.4	0.10605
	1178.47	0.95327	1178.47	0.71434	1178.47	0.09728
	1176.54	0.95165	1176.54	0.71452	1176.54	0.08815
	1174.61	0.94996	1174.61	0.71411	1174.61	0.07882
	1172.68	0.94833	1172.68	0.71332	1172.68	0.06907
	1170.76	0.94688	1170.76	0.71247	1170.76	0.05894
	1168.83	0.94569	1168.83	0.71181	1168.83	0.04888
	1166.9	0.9448	1166.9	0.71157	1166.9	0.03953
	1164.97	0.94419	1164.97	0.71184	1164.97	0.03177
	1163.04	0.94383	1163.04	0.71269	1163.04	0.02649
	1161.11	0.94365	1161.11	0.71419	1161.11	0.02417
	1159.18	0.94357	1159.18	0.71638	1159.18	0.02489
	1157.25	0.94355	1157.25	0.71922	1157.25	0.02853
	1155.32	0.94359	1155.32	0.72264	1155.32	0.03452
	1153.4	0.94369	1153.4	0.72656	1153.4	0.04218
	1151.47	0.94389	1151.47	0.73075	1151.47	0.0513
	1149.54	0.94426	1149.54	0.73481	1149.54	0.06197
	1147.61	0.94486	1147.61	0.7384	1147.61	0.07434
	1145.68	0.94574	1145.68	0.74146	1145.68	0.08824
	1143.75	0.94689	1143.75	0.74417	1143.75	0.1032
	1141.82	0.9483	1141.82	0.74668	1141.82	0.11921
	1139.89	0.94987	1139.89	0.74909	1139.89	0.13665
	1137.97	0.95144	1137.97	0.75141	1137.97	0.15537
	1136.04	0.95284	1136.04	0.75364	1136.04	0.17438
	1134.11	0.95391	1134.11	0.75573	1134.11	0.19227
	1132.18	0.95451	1132.18	0.75755	1132.18	0.20811
	1130.25	0.95462	1130.25	0.75905	1130.25	0.22176
	1128.32	0.9543	1128.32	0.76033	1128.32	0.23308
	1126.39	0.95371	1126.39	0.76153	1126.39	0.24145
	1124.46	0.95306	1124.46	0.76269	1124.46	0.24647
	1122.54	0.95254	1122.54	0.76388	1122.54	0.24846
	1120.61	0.95232	1120.61	0.76516	1120.61	0.24841
	1118.68	0.95251	1118.68	0.76645	1118.68	0.24752
	1116.75	0.95314	1116.75	0.76773	1116.75	0.24691
	1114.82	0.95418	1114.82	0.76907	1114.82	0.2477
	1112.89	0.95555	1112.89	0.77046	1112.89	0.25112
	1110.96	0.95709	1110.96	0.7719	1110.96	0.25821
	1109.03	0.9586	1109.03	0.77335	1109.03	0.269
	1107.11	0.95993	1107.11	0.77483	1107.11	0.28246
	1105.18	0.96096	1105.18	0.77635	1105.18	0.29739
	1103.25	0.96166	1103.25	0.77784	1103.25	0.31277
	1101.32	0.96207	1101.32	0.77924	1101.32	0.32734
	1099.39	0.96228	1099.39	0.78056	1099.39	0.33957
	1097.46	0.9624	1097.46	0.78194	1097.46	0.34749
	1095.53	0.96247	1095.53	0.78333	1095.53	0.34907
	1093.6	0.96252	1093.6	0.78459	1093.6	0.34332
	1091.68	0.96251	1091.68	0.7857	1091.68	0.33016
	1089.75	0.96235	1089.75	0.78666	1089.75	0.31
	1087.82	0.96196	1087.82	0.78747	1087.82	0.28418
	1085.89	0.96125	1085.89	0.78815	1085.89	0.25507
	1083.96	0.96014	1083.96	0.78878	1083.96	0.22508
	1082.03	0.95861	1082.03	0.78942	1082.03	0.196
	1080.1	0.95672	1080.1	0.7901	1080.1	0.16908
	1078.17	0.95456	1078.17	0.79088	1078.17	0.14523
	1076.25	0.95227	1076.25	0.79185	1076.25	0.12556
	1074.32	0.95006	1074.32	0.79296	1074.32	0.11118
	1072.39	0.94815	1072.39	0.79421	1072.39	0.10209
	1070.46	0.94676	1070.46	0.79563	1070.46	0.09717
	1068.53	0.94596	1068.53	0.79725	1068.53	0.09533
	1066.6	0.94572	1066.6	0.79899	1066.6	0.09603
	1064.67	0.94594	1064.67	0.80074	1064.67	0.09869
	1062.74	0.94646	1062.74	0.80246	1062.74	0.10252
	1060.82	0.94708	1060.82	0.8042	1060.82	0.10698
	1058.89	0.94762	1058.89	0.80601	1058.89	0.112
	1056.96	0.94797	1056.96	0.80794	1056.96	0.11791
	1055.03	0.94805	1055.03	0.80994	1055.03	0.12509
	1053.1	0.9479	1053.1	0.81191	1053.1	0.13354
	1051.17	0.94763	1051.17	0.81373	1051.17	0.14315
	1049.24	0.94739	1049.24	0.81533	1049.24	0.15402
	1047.31	0.94732	1047.31	0.81672	1047.31	0.16607
	1045.39	0.94754	1045.39	0.81802	1045.39	0.17916
	1043.46	0.9481	1043.46	0.81933	1043.46	0.19324
	1041.53	0.949	1041.53	0.82067	1041.53	0.20763
	1039.6	0.95012	1039.6	0.82208	1039.6	0.22149
	1037.67	0.9513	1037.67	0.82357	1037.67	0.23465
	1035.74	0.95237	1035.74	0.82505	1035.74	0.24711
	1033.81	0.95321	1033.81	0.82651	1033.81	0.25847
	1031.88	0.95374	1031.88	0.82806	1031.88	0.26859
	1029.96	0.954	1029.96	0.8298	1029.96	0.27815
	1028.03	0.95412	1028.03	0.83164	1028.03	0.28796
	1026.1	0.95421	1026.1	0.8335	1026.1	0.29797
	1024.17	0.95436	1024.17	0.83525	1024.17	0.30682
	1022.24	0.95456	1022.24	0.83683	1022.24	0.31273
	1020.31	0.95483	1020.31	0.83835	1020.31	0.31511
	1018.38	0.95525	1018.38	0.83984	1018.38	0.31473
	1016.45	0.95585	1016.45	0.84124	1016.45	0.31281
	1014.53	0.9566	1014.53	0.84256	1014.53	0.31076
	1012.6	0.9574	1012.6	0.84386	1012.6	0.30984
	1010.67	0.95812	1010.67	0.84519	1010.67	0.31067
	1008.74	0.95865	1008.74	0.84654	1008.74	0.3134
	1006.81	0.95894	1006.81	0.84785	1006.81	0.31797
	1004.88	0.95899	1004.88	0.8491	1004.88	0.32419
	1002.95	0.95892	1002.95	0.85038	1002.95	0.33192
	1001.02	0.9589	1001.02	0.85183	1001.02	0.34132
	999.096	0.9591	999.096	0.8534	999.096	0.35238
	997.167	0.95963	997.167	0.85501	997.167	0.36435
	995.238	0.96048	995.238	0.85663	995.238	0.3755
	993.309	0.96152	993.309	0.85835	993.309	0.38383
	991.381	0.96259	991.381	0.86024	991.381	0.38842
	989.452	0.96362	989.452	0.86236	989.452	0.39008
	987.523	0.96455	987.523	0.86462	987.523	0.39024
	985.594	0.96529	985.594	0.86684	985.594	0.38989
	983.666	0.96576	983.666	0.869	983.666	0.38978
	981.737	0.96593	981.737	0.8711	981.737	0.39036
	979.808	0.96583	979.808	0.87306	979.808	0.3918
	977.879	0.96557	977.879	0.87483	977.879	0.39411
	975.951	0.96534	975.951	0.87647	975.951	0.39704
	974.022	0.96529	974.022	0.87808	974.022	0.40035
	972.093	0.96559	972.093	0.87976	972.093	0.4039
	970.164	0.96629	970.164	0.8815	970.164	0.40708
	968.236	0.96729	968.236	0.8833	968.236	0.40924
	966.307	0.96846	966.307	0.88529	966.307	0.41031
	964.378	0.96964	964.378	0.8876	964.378	0.41066
	962.449	0.97066	962.449	0.89025	962.449	0.41063
	960.521	0.97137	960.521	0.89322	960.521	0.41028
	958.592	0.97167	958.592	0.89654	958.592	0.40976
	956.663	0.97155	956.663	0.90016	956.663	0.40968
	954.734	0.9711	954.734	0.90392	954.734	0.41099
	952.806	0.97056	952.806	0.90774	952.806	0.41438
	950.877	0.97023	950.877	0.91151	950.877	0.42006
	948.948	0.97038	948.948	0.9151	948.948	0.42803
	947.019	0.97121	947.019	0.9185	947.019	0.43829
	945.091	0.97283	945.091	0.92182	945.091	0.4505
	943.162	0.97518	943.162	0.92506	943.162	0.46444
	941.233	0.97808	941.233	0.92811	941.233	0.47999
	939.304	0.98125	939.304	0.93096	939.304	0.4963
	937.376	0.98431	937.376	0.93364	937.376	0.51239
	935.447	0.98694	935.447	0.93625	935.447	0.52775
	933.518	0.9889	933.518	0.9388	933.518	0.54171
	931.589	0.99006	931.589	0.94123	931.589	0.55342
	929.661	0.99042	929.661	0.94352	929.661	0.56225
	927.732	0.99011	927.732	0.94567	927.732	0.56812
	925.803	0.98935	925.803	0.94753	925.803	0.57141
	923.874	0.98843	923.874	0.94898	923.874	0.57223
	921.945	0.98764	921.945	0.94999	921.945	0.57021
	920.017	0.98713	920.017	0.95042	920.017	0.56533
	918.088	0.98686	918.088	0.95011	918.088	0.55807
	916.159	0.98665	916.159	0.94907	916.159	0.54886
	914.23	0.98627	914.23	0.94738	914.23	0.53793
	912.302	0.98548	912.302	0.94506	912.302	0.52559
	910.373	0.98412	910.373	0.94217	910.373	0.51269
	908.444	0.98216	908.444	0.93895	908.444	0.50001
	906.515	0.97966	906.515	0.93567	906.515	0.48807
	904.587	0.97688	904.587	0.93262	904.587	0.47773
	902.658	0.97417	902.658	0.93014	902.658	0.47003
	900.729	0.972	900.729	0.92858	900.729	0.46588
	898.8	0.97081	898.8	0.92825	898.8	0.46594
	896.872	0.9709	896.872	0.92927	896.872	0.47076
	894.943	0.9724	894.943	0.93167	894.943	0.48085
	893.014	0.97525	893.014	0.93532	893.014	0.49622
	891.085	0.97919	891.085	0.93995	891.085	0.51609
	889.157	0.98366	889.157	0.94513	889.157	0.53913
	887.228	0.98799	887.228	0.95044	887.228	0.56348
	885.299	0.99157	885.299	0.95559	885.299	0.58718
	883.37	0.99403	883.37	0.96041	883.37	0.6086
	881.442	0.99527	881.442	0.96482	881.442	0.62689
	879.513	0.99547	879.513	0.96879	879.513	0.64219
	877.584	0.99499	877.584	0.97239	877.584	0.65489
	875.655	0.99421	875.655	0.97564	875.655	0.66518
	873.727	0.99353	873.727	0.97858	873.727	0.67365
	871.798	0.9932	871.798	0.98139	871.798	0.68084
	869.869	0.99331	869.869	0.98417	869.869	0.68661
	867.94	0.99383	867.94	0.98701	867.94	0.69043
	866.012	0.99452	866.012	0.98987	866.012	0.69155
	864.083	0.99505	864.083	0.99266	864.083	0.68892
	862.154	0.99508	862.154	0.99518	862.154	0.68121
	860.225	0.99426	860.225	0.99724	860.225	0.66704
	858.297	0.99235	858.297	0.99875	858.297	0.64556
	856.368	0.98934	856.368	0.9997	856.368	0.61749
	854.439	0.98554	854.439	1.00021	854.439	0.58564
	852.51	0.98153	852.51	1.00045	852.51	0.55393
	850.582	0.978	850.582	1.00061	850.582	0.52615
	848.653	0.97556	848.653	1.00083	848.653	0.50538
	846.724	0.97463	846.724	1.00119	846.724	0.49371
	844.795	0.97535	844.795	1.00166	844.795	0.49222
	842.866	0.97757	842.866	1.00222	842.866	0.50098
	840.938	0.98086	840.938	1.00288	840.938	0.51869
	839.009	0.98463	839.009	1.00354	839.009	0.54287
	837.08	0.98833	837.08	1.00413	837.08	0.57061
	835.151	0.99143	835.151	1.00445	835.151	0.59888
	833.223	0.99356	833.223	1.00436	833.223	0.62473
	831.294	0.99455	831.294	1.00384	831.294	0.64549
	829.365	0.99448	829.365	1.003	829.365	0.65944
	827.436	0.99364	827.436	1.00195	827.436	0.66639
	825.508	0.99245	825.508	1.00076	825.508	0.66762
	823.579	0.99138	823.579	0.99959	823.579	0.66533
	821.65	0.99081	821.65	0.99859	821.65	0.66169
	819.721	0.99097	819.721	0.99786	819.721	0.65793
	817.793	0.99179	817.793	0.99741	817.793	0.65465
	815.864	0.99304	815.864	0.99727	815.864	0.65219
	813.935	0.99437	813.935	0.99743	813.935	0.65071
	812.006	0.99535	812.006	0.99778	812.006	0.65007
	810.078	0.99569	810.078	0.99821	810.078	0.64975
	808.149	0.99524	808.149	0.99866	808.149	0.64938
	806.22	0.99404	806.22	0.99913	806.22	0.64916
	804.291	0.9923	804.291	0.99957	804.291	0.64941
	802.363	0.99039	802.363	0.99995	802.363	0.64996
	800.434	0.98868	800.434	1.00035	800.434	0.65022
	798.505	0.98756	798.505	1.0008	798.505	0.65003
	796.576	0.98726	796.576	1.00127	796.576	0.6498
	794.648	0.98782	794.648	1.00166	794.648	0.65009
	792.719	0.98911	792.719	1.00199	792.719	0.65148
	790.79	0.99084	790.79	1.00226	790.79	0.65426
	788.861	0.99258	788.861	1.00239	788.861	0.6584
	786.933	0.99385	786.933	1.00232	786.933	0.66402
	785.004	0.99427	785.004	1.00207	785.004	0.67119
	783.075	0.99362	783.075	1.00165	783.075	0.67831
	781.146	0.99185	781.146	1.00102	781.146	0.68117
	779.218	0.98906	779.218	1.0002	779.218	0.67479
	777.289	0.98552	777.289	0.99932	777.289	0.65637
	775.36	0.9816	775.36	0.99854	775.36	0.62665
	773.431	0.97775	773.431	0.99796	773.431	0.58914
	771.502	0.97443	771.502	0.99765	771.502	0.54878
	769.574	0.9719	769.574	0.99759	769.574	0.51042
	767.645	0.97028	767.645	0.99766	767.645	0.47793
	765.716	0.96949	765.716	0.99766	765.716	0.4542
	763.787	0.96931	763.787	0.99748	763.787	0.44106
	761.859	0.96957	761.859	0.99714	761.859	0.43935
	759.93	0.97014	759.93	0.99672	759.93	0.44946
	758.001	0.97088	758.001	0.99624	758.001	0.47146
	756.072	0.9717	756.072	0.99579	756.072	0.50436
	754.144	0.97257	754.144	0.9955	754.144	0.54477
	752.215	0.97351	752.215	0.99547	752.215	0.58654
	750.286	0.97452	750.286	0.99563	750.286	0.62299
	748.357	0.97559	748.357	0.99594	748.357	0.65004
	746.429	0.97667	746.429	0.99643	746.429	0.66709
	744.5	0.97769	744.5	0.99704	744.5	0.67624
	742.571	0.97854	742.571	0.99773	742.571	0.68093
	740.642	0.97904	740.642	0.9984	740.642	0.68432
	738.714	0.97906	738.714	0.99891	738.714	0.6879
	736.785	0.97855	736.785	0.9991	736.785	0.69161
	734.856	0.97758	734.856	0.99892	734.856	0.69522
	732.927	0.97643	732.927	0.99846	732.927	0.69877
	730.999	0.97547	730.999	0.99794	730.999	0.70257
	729.07	0.97507	729.07	0.99753	729.07	0.70716
	727.141	0.97557	727.141	0.99734	727.141	0.71282
	725.212	0.97715	725.212	0.99747	725.212	0.71913
	723.284	0.97975	723.284	0.99794	723.284	0.7251
	721.355	0.98307	721.355	0.99863	721.355	0.73017
	719.426	0.98662	719.426	0.99936	719.426	0.73447
	717.497	0.98989	717.497	1.00002	717.497	0.73817
	715.569	0.99233	715.569	1.00048	715.569	0.74142
	713.64	0.99348	713.64	1.00061	713.64	0.7446
	711.711	0.99295	711.711	1.00043	711.711	0.7475
	709.782	0.9905	709.782	0.99999	709.782	0.74825
	707.854	0.98624	707.854	0.99936	707.854	0.74371
	705.925	0.98058	705.925	0.99861	705.925	0.73168
	703.996	0.9742	703.996	0.99787	703.996	0.71272
	702.067	0.96792	702.067	0.9973	702.067	0.68984
	700.139	0.96265	700.139	0.99705	700.139	0.66677
	698.21	0.95913	698.21	0.99712	698.21	0.64657
	696.281	0.95781	696.281	0.99732	696.281	0.63107
	694.352	0.95865	694.352	0.99745	694.352	0.62087
	692.423	0.96112	692.423	0.99734	692.423	0.61614
	690.495	0.96456	690.495	0.99693	690.495	0.6173
	688.566	0.9683	688.566	0.99635	688.566	0.62469
	686.637	0.97177	686.637	0.9959	686.637	0.6383
	684.708	0.97458	684.708	0.99542	684.708	0.65748
	682.78	0.97695	682.78	0.9941	682.78	0.68009
	680.851	0.97917	680.851	0.9922	680.851	0.70313
	678.922	0.98094	678.922	0.99069	678.922	0.72332
	676.993	0.98212	676.993	0.9899	676.993	0.73795
	675.065	0.98288	675.065	0.98975	675.065	0.74653
	673.136	0.98342	673.136	0.99014	673.136	0.75077
	671.207	0.98391	671.207	0.99098	671.207	0.75302
	669.278	0.98438	669.278	0.99211	669.278	0.75489
	667.35	0.98465	667.35	0.99329	667.35	0.75678
	665.421	0.98433	665.421	0.9942	665.421	0.75795
	663.492	0.98296	663.492	0.99469	663.492	0.75702
	661.563	0.98023	661.563	0.9949	661.563	0.75282
	659.635	0.97607	659.635	0.99507	659.635	0.7449
	657.706	0.97071	657.706	0.99532	657.706	0.73367
	655.777	0.96469	655.777	0.99555	655.777	0.72028
	653.848	0.95891	653.848	0.99537	653.848	0.7061
	651.92	0.95456	651.92	0.99453	651.92	0.69249
	649.991	0.95226	649.991	0.99405	649.991	0.68189
	648.062	0.95177	648.062	0.99449	648.062	0.67628
	646.133	0.95266	646.133	0.99534	646.133	0.6751
	644.205	0.95428	644.205	0.99622	644.205	0.67615
	642.276	0.95594	642.276	0.99698	642.276	0.67781
	640.347	0.9572	640.347	0.9976	640.347	0.68048
	638.418	0.95797	638.418	0.99808	638.418	0.68567
	636.49	0.95819	636.49	0.99838	636.49	0.6938
	634.561	0.95774	634.561	0.99846	634.561	0.70371
	632.632	0.95655	632.632	0.99842	632.632	0.71359
	630.703	0.95485	630.703	0.99846	630.703	0.7221
	628.775	0.95312	628.775	0.99873	628.775	0.7289
	626.846	0.95196	626.846	0.99927	626.846	0.73477
	624.917	0.95202	624.917	1.00004	624.917	0.7412
	622.988	0.95381	622.988	1.00104	622.988	0.74938
	621.06	0.95746	621.06	1.00224	621.06	0.75963
	619.131	0.96265	619.131	1.00348	619.131	0.77195
	617.202	0.96851	617.202	1.00444	617.202	0.7854
	615.273	0.97396	615.273	1.00492	615.273	0.79767
	613.344	0.97823	613.344	1.00491	613.344	0.8071
	611.416	0.98112	611.416	1.00449	611.416	0.81419
	609.487	0.98293	609.487	1.00382	609.487	0.82074
	607.558	0.98416	607.558	1.0031	607.558	0.82809
	605.629	0.98519	605.629	1.0025	605.629	0.83623
	603.701	0.98614	603.701	1.00213	603.701	0.84437
	601.772	0.98709	601.772	1.00204	601.772	0.85166
	599.843	0.98819	599.843	1.00229	599.843	0.85753
	597.914	0.98941	597.914	1.00278	597.914	0.8617
	595.986	0.9905	595.986	1.00331	595.986	0.86425
	594.057	0.99105	594.057	1.00366	594.057	0.86542
	592.128	0.99067	592.128	1.00371	592.128	0.86524
	590.199	0.98905	590.199	1.00344	590.199	0.86369
	588.271	0.986	588.271	1.00277	588.271	0.86099
	586.342	0.98148	586.342	1.00173	586.342	0.85737
	584.413	0.97566	584.413	1.00051	584.413	0.85302
	582.484	0.96899	582.484	0.99936	582.484	0.84824
	580.556	0.96231	580.556	0.99848	580.556	0.84365
	578.627	0.95671	578.627	0.99812	578.627	0.84034
	576.698	0.95317	576.698	0.99841	576.698	0.83924
	574.769	0.95215	574.769	0.99928	574.769	0.84041
	572.841	0.95347	572.841	1.00059	572.841	0.84328
	570.912	0.9567	570.912	1.00214	570.912	0.84735
	568.983	0.96122	568.983	1.00366	568.983	0.85236
	567.054	0.96627	567.054	1.00478	567.054	0.85805
	565.126	0.97113	565.126	1.00534	565.126	0.86423
	563.197	0.97535	563.197	1.00532	563.197	0.87078
	561.268	0.97877	561.268	1.00485	561.268	0.87771
	559.339	0.98141	559.339	1.0041	559.339	0.88497
	557.411	0.98338	557.411	1.00318	557.411	0.8921
	555.482	0.98483	555.482	1.00235	555.482	0.89848
	553.553	0.98598	553.553	1.00181	553.553	0.90377
	551.624	0.98715	551.624	1.00157	551.624	0.90812
	549.696	0.98871	549.696	1.00163	549.696	0.91221
	547.767	0.99072	547.767	1.00193	547.767	0.91635
	545.838	0.99274	545.838	1.00231	545.838	0.9199
	543.909	0.99415	543.909	1.00257	543.909	0.92222
	541.981	0.99449	541.981	1.00257	541.981	0.92348
	540.052	0.99361	540.052	1.00224	540.052	0.92438
	538.123	0.99152	538.123	1.00151	538.123	0.92522
	536.194	0.98828	536.194	1.00042	536.194	0.92571
	534.265	0.98417	534.265	0.99913	534.265	0.92575
	532.337	0.97969	532.337	0.99792	532.337	0.9257
	530.408	0.97535	530.408	0.99705	530.408	0.92575
	528.479	0.97146	528.479	0.99658	528.479	0.92527
	526.55	0.96816	526.55	0.99653	526.55	0.92327
	524.622	0.96548	524.622	0.99689	524.622	0.91913
	522.693	0.96331	522.693	0.99746	522.693	0.91298
	520.764	0.96144	520.764	0.9979	520.764	0.90558
	518.835	0.95962	518.835	0.99804	518.835	0.89789
	516.907	0.9577	516.907	0.99781	516.907	0.89053
	514.978	0.95567	514.978	0.99725	514.978	0.88411
	513.049	0.95363	513.049	0.99643	513.049	0.87948
	511.12	0.95188	511.12	0.99548	511.12	0.87752
	509.192	0.95091	509.192	0.9946	509.192	0.87863
	507.263	0.95115	507.263	0.99392	507.263	0.88252
	505.334	0.95281	505.334	0.99357	505.334	0.88875
	503.405	0.95603	503.405	0.99368	503.405	0.89699
	501.477	0.96075	501.477	0.99427	501.477	0.90678
	499.548	0.96648	499.548	0.99517	499.548	0.91717
	497.619	0.97244	497.619	0.99609	497.619	0.92666
	495.69	0.97786	495.69	0.99675	495.69	0.93406
	493.762	0.98208	493.762	0.99691	493.762	0.93915
	491.833	0.98466	491.833	0.9963	491.833	0.94228
	489.904	0.98544	489.904	0.99482	489.904	0.94376
	487.975	0.98471	487.975	0.99257	487.975	0.94427
	486.047	0.98314	486.047	0.98982	486.047	0.94496
	484.118	0.98141	484.118	0.987	484.118	0.94643
	482.189	0.97993	482.189	0.9845	482.189	0.9486
	480.26	0.9791	480.26	0.98252	480.26	0.95127
	478.332	0.97932	478.332	0.981	478.332	0.95411
	476.403	0.98067	476.403	0.97984	476.403	0.95688
	474.474	0.98291	474.474	0.97893	474.474	0.95947
	472.545	0.9856	472.545	0.97821	472.545	0.96187
	470.617	0.98783	470.617	0.97741	470.617	0.96382
	468.688	0.98852	468.688	0.9763	468.688	0.96443
	466.759	0.98694	466.759	0.97487	466.759	0.9629
	464.83	0.98296	464.83	0.97317	464.83	0.9592
	462.901	0.97701	462.901	0.97111	462.901	0.95382
	460.973	0.96996	460.973	0.96881	460.973	0.94734
	459.044	0.96298	459.044	0.96649	459.044	0.94069
	457.115	0.95741	457.115	0.96438	457.115	0.93557
	455.186	0.95427	455.186	0.96288	455.186	0.93299
	453.258	0.95383	453.258	0.96218	453.258	0.93217
	451.329	0.95573	451.329	0.96209	451.329	0.93238
	449.4	0.95939	449.4	0.96232	449.4	0.93378
	447.471	0.96423	447.471	0.96275	447.471	0.93653
	445.543	0.96953	445.543	0.9632	445.543	0.94035
	443.614	0.97452	443.614	0.96361	443.614	0.9447
	441.685	0.97855	441.685	0.96408	441.685	0.94914
	439.756	0.98097	439.756	0.96457	439.756	0.95318
	437.828	0.9814	437.828	0.96493	437.828	0.95619
	435.899	0.98019	435.899	0.96526	435.899	0.95795
	433.97	0.97859	433.97	0.96595	433.97	0.95954
	432.041	0.9778	432.041	0.96728	432.041	0.96243
	430.113	0.9779	430.113	0.96915	430.113	0.96646
	428.184	0.97886	428.184	0.97135	428.184	0.97085
	426.255	0.98074	426.255	0.97379	426.255	0.97533
	424.326	0.98331	424.326	0.9763	424.326	0.97922
	422.398	0.98597	422.398	0.97839	422.398	0.98155
	420.469	0.98793	420.469	0.97972	420.469	0.98213
	418.54	0.98837	418.54	0.98052	418.54	0.98135
	416.611	0.9869	416.611	0.98111	416.611	0.97902
	414.683	0.9838	414.683	0.98149	414.683	0.97471
	412.754	0.9838	412.754	0.98149	412.754	0.97471
	410.825	0.9838	410.825	0.98149	410.825	0.97471
	408.896	0.9838	408.896	0.98149	408.896	0.97471
	406.968	0.9838	406.968	0.98149	406.968	0.97471
	405.039	0.9838	405.039	0.98149	405.039	0.97471
	403.11	0.9838	403.11	0.98149	403.11	0.97471
	401.181	0.9838	401.181	0.98149	401.181	0.97471
	399.253	0.9838	399.253	0.98149	399.253	0.97471
