# Supplementary material for: Wearable perovskite solar cells by aligned liquid crystal elastomers
Source: Nat Commun. 2023 Mar 2;14:1204. doi: 10.1038/s41467-023-36938-7 (PMC9981560; doi:10.1038/s41467-023-36938-7)
Supplement: Supplementary file 3 — Source Data [file 41467_2023_36938_MOESM3_ESM.zip › Source data/Supplementary Fig.14.xlsx]

## Sheet: Supplementary Fig.14
Supplementary Fig.14
	Voltage (V)	Current (mA)	Voltage (V)	Current (mA)	Voltage (V)	Current (mA)	Voltage (V)	Current (mA)	Voltage (V)	Current (mA)
	1.2	13.3032	1.2	9.38974	1.2	8.13927	1.2	7.0929	1.2	8.297
	1.18	9.19879	1.18	6.00372	1.18	3.59038	1.18	3.31584	1.18	5.0439
	1.16	5.25359	1.16	2.65794	1.16	-0.60973	1.16	-0.32731	1.16	1.83139
	1.14	1.34275	1.14	-0.68788	1.14	-4.72659	1.14	-3.90414	1.14	-1.39739
	1.12	-2.41376	1.12	-3.984	1.12	-8.53903	1.12	-7.3195	1.12	-4.58716
	1.1	-5.95561	1.1	-7.18574	1.1	-11.9636	1.1	-10.4885	1.1	-7.70162
	1.08	-9.22096	1.08	-10.2173	1.08	-14.9255	1.08	-13.3456	1.08	-10.6714
	1.06	-12.1609	1.06	-13.0038	1.06	-17.3843	1.06	-15.8263	1.06	-13.4088
	1.04	-14.7046	1.04	-15.4761	1.04	-19.3326	1.04	-17.9137	1.04	-15.836
	1.02	-16.8478	1.02	-17.5771	1.02	-20.8169	1.02	-19.5823	1.02	-17.8993
	1	-18.5996	1	-19.297	1	-21.907	1	-20.8855	1	-19.574
	0.98	-20.0072	0.98	-20.659	0.98	-22.7077	0.98	-21.8678	0.98	-20.879
	0.96	-21.0994	0.96	-21.7135	0.96	-23.2851	0.96	-22.6034	0.96	-21.8696
	0.94	-21.9561	0.94	-22.5145	0.94	-23.7192	0.94	-23.1516	0.94	-22.6097
	0.92	-22.6084	0.92	-23.1373	0.92	-24.0555	0.92	-23.5819	0.92	-23.1559
	0.9	-23.1047	0.9	-23.6188	0.9	-24.3228	0.9	-23.904	0.9	-23.5746
	0.88	-23.4763	0.88	-23.9876	0.88	-24.5317	0.88	-24.1647	0.88	-23.8885
	0.86	-23.764	0.86	-24.2731	0.86	-24.715	0.86	-24.3663	0.86	-24.1208
	0.84	-23.9731	0.84	-24.4968	0.84	-24.8602	0.84	-24.5214	0.84	-24.301
	0.82	-24.1482	0.82	-24.6611	0.82	-24.9772	0.82	-24.6369	0.82	-24.4445
	0.8	-24.2836	0.8	-24.7961	0.8	-25.0726	0.8	-24.7413	0.8	-24.5483
	0.78	-24.3895	0.78	-24.9027	0.78	-25.1505	0.78	-24.809	0.78	-24.6385
	0.76	-24.4762	0.76	-24.9816	0.76	-25.2009	0.76	-24.8683	0.76	-24.7084
	0.74	-24.5551	0.74	-25.0441	0.74	-25.2543	0.74	-24.9179	0.74	-24.7598
	0.72	-24.6105	0.72	-25.0939	0.72	-25.2959	0.72	-24.9568	0.72	-24.8025
	0.7	-24.6661	0.7	-25.1273	0.7	-25.3275	0.7	-24.9755	0.7	-24.8422
	0.68	-24.7101	0.68	-25.1576	0.68	-25.3515	0.68	-25.0104	0.68	-24.8632
	0.66	-24.7389	0.66	-25.1828	0.66	-25.3813	0.66	-25.0339	0.66	-24.8873
	0.64	-24.7667	0.64	-25.1992	0.64	-25.3928	0.64	-25.0562	0.64	-24.8991
	0.62	-24.7987	0.62	-25.2206	0.62	-25.4148	0.62	-25.068	0.62	-24.9072
	0.6	-24.821	0.6	-25.2395	0.6	-25.4287	0.6	-25.0825	0.6	-24.9168
	0.58	-24.8515	0.58	-25.2579	0.58	-25.4379	0.58	-25.0813	0.58	-24.9342
	0.56	-24.8776	0.56	-25.2787	0.56	-25.4404	0.56	-25.0942	0.56	-24.9385
	0.54	-24.8927	0.54	-25.2963	0.54	-25.4551	0.54	-25.0927	0.54	-24.9508
	0.52	-24.907	0.52	-25.3027	0.52	-25.4526	0.52	-25.0946	0.52	-24.9537
	0.5	-24.9268	0.5	-25.3172	0.5	-25.4597	0.5	-25.0948	0.5	-24.957
	0.48	-24.9402	0.48	-25.3316	0.48	-25.4658	0.48	-25.1054	0.48	-24.9608
	0.46	-24.9597	0.46	-25.3461	0.46	-25.4755	0.46	-25.1047	0.46	-24.9718
	0.44	-24.9712	0.44	-25.3634	0.44	-25.4826	0.44	-25.1209	0.44	-24.9729
	0.42	-24.9791	0.42	-25.3805	0.42	-25.4996	0.42	-25.1305	0.42	-24.9855
	0.4	-24.988	0.4	-25.3874	0.4	-25.5007	0.4	-25.1414	0.4	-24.9889
	0.38	-25.0011	0.38	-25.3988	0.38	-25.511	0.38	-25.1476	0.38	-24.9984
	0.36	-25.0108	0.36	-25.4096	0.36	-25.519	0.36	-25.1634	0.36	-25.0105
	0.34	-25.0296	0.34	-25.4187	0.34	-25.5245	0.34	-25.1618	0.34	-25.027
	0.32	-25.0399	0.32	-25.4281	0.32	-25.5263	0.32	-25.1702	0.32	-25.0304
	0.3	-25.0474	0.3	-25.439	0.3	-25.5427	0.3	-25.1761	0.3	-25.0418
	0.28	-25.058	0.28	-25.443	0.28	-25.5476	0.28	-25.1841	0.28	-25.0345
	0.26	-25.0693	0.26	-25.4523	0.26	-25.5562	0.26	-25.1857	0.26	-25.0308
	0.24	-25.0758	0.24	-25.461	0.24	-25.5646	0.24	-25.2007	0.24	-25.0305
	0.22	-25.0928	0.22	-25.4678	0.22	-25.5713	0.22	-25.2001	0.22	-25.0327
	0.2	-25.1027	0.2	-25.4754	0.2	-25.569	0.2	-25.2055	0.2	-25.0266
	0.18	-25.1102	0.18	-25.4839	0.18	-25.5797	0.18	-25.2092	0.18	-25.0372
	0.16	-25.1213	0.16	-25.4873	0.16	-25.581	0.16	-25.2133	0.16	-25.0356
	0.14	-25.134	0.14	-25.4967	0.14	-25.5809	0.14	-25.2081	0.14	-25.0422
	0.12	-25.1395	0.12	-25.5069	0.12	-25.5779	0.12	-25.2214	0.12	-25.0531
	0.1	-25.1515	0.1	-25.5143	0.1	-25.5792	0.1	-25.2232	0.1	-25.0643
	0.08	-25.1541	0.08	-25.5242	0.08	-25.574	0.08	-25.232	0.08	-25.0632
	0.06	-25.1566	0.06	-25.5338	0.06	-25.5841	0.06	-25.2375	0.06	-25.0772
	0.04	-25.1618	0.04	-25.5396	0.04	-25.5859	0.04	-25.2482	0.04	-25.0786
	0.02	-25.1753	0.02	-25.5496	0.02	-25.5921	0.02	-25.2471	0.02	-25.0836
	0	-25.1806	0	-25.5586	0	-25.5972	0	-25.2658	0	-25.0919
	-0.02	-25.195	-0.02	-25.5613	-0.02	-25.6096	-0.02	-25.2714	-0.02	-25.1027
	-0.04	-25.1981	-0.04	-25.5696	-0.04	-25.6095	-0.04	-25.2841	-0.04	-25.0994
	-0.06	-25.2035	-0.06	-25.5756	-0.06	-25.6255	-0.06	-25.292	-0.06	-25.1084
	-0.08	-25.1818	-0.08	-25.5916	-0.08	-25.6169	-0.08	-25.3213	-0.08	-25.0823
	-0.1	-25.2081	-0.1	-25.5886	-0.1	-25.6749	-0.1	-25.3117	-0.1	-25.1328
