# Supplementary material for: Wearable perovskite solar cells by aligned liquid crystal elastomers
Source: Nat Commun. 2023 Mar 2;14:1204. doi: 10.1038/s41467-023-36938-7 (PMC9981560; doi:10.1038/s41467-023-36938-7)
Supplement: Supplementary file 3 — Source Data [file 41467_2023_36938_MOESM3_ESM.zip › Source data/Supplementary Fig.15.xlsx]

## Sheet: Supplementary Fig.15
Supplementary Fig.15
	Lambda (nm)	EQE (%)	Jsc (mA/cm^2)	Lambda (nm)	EQE (%)	Jsc (mA/cm^2)
	300	3.75176	0	300	5.37823	0
	310	11.3126	0.000433	310	10.9229	0.000447615
	320	25.5342	0.00714	320	27.3569	0.00758
	330	48.1522	0.03906	330	47.4703	0.04031
	340	57.9725	0.10097	340	58.7281	0.10321
	350	62.5284	0.18113	350	63.2492	0.18557
	360	64.443	0.2773	360	64.6544	0.28391
	370	67.9193	0.40199	370	67.5091	0.41024
	380	72.5607	0.54681	380	72.0158	0.55623
	390	75.6107	0.69247	390	74.9628	0.70289
	400	81.4065	0.88103	400	80.7651	0.89271
	410	85.1771	1.19518	410	84.2005	1.20848
	420	87.8127	1.54301	420	87.4831	1.55888
	430	89.6454	1.90408	430	88.9288	1.92322
	440	90.6528	2.28388	440	90.1431	2.30612
	450	91.1179	2.75181	450	91.0489	2.77958
	460	91.878	3.27039	460	91.2166	3.30383
	470	91.6416	3.80674	470	91.009	3.84439
	480	90.392	4.35749	480	90.2836	4.40114
	490	89.4001	4.89532	490	90.3148	4.94545
	500	87.5681	5.44941	500	88.9712	5.5068
	510	87.356	5.99866	510	88.1517	6.06293
	520	86.8012	6.53798	520	88.3556	6.60948
	530	87.1187	7.10151	530	87.9611	7.18077
	540	86.7004	7.68504	540	87.5176	7.76693
	550	86.8378	8.26753	550	87.2275	8.35346
	560	86.9419	8.86153	560	86.9475	8.94882
	570	87.4588	9.46003	570	87.0195	9.54583
	580	86.8774	10.0603	580	87.219	10.1458
	590	86.5867	10.6698	590	87.1416	10.7589
	600	86.7484	11.271	600	87.6162	11.3685
	610	86.7298	11.8952	610	87.5243	11.9987
	620	87.2316	12.5247	620	88.5993	12.6342
	630	87.4091	13.151	630	88.2399	13.2666
	640	87.3779	13.7961	640	89.0618	13.9172
	650	87.0249	14.4437	650	88.3196	14.5721
	660	87.8642	15.0723	660	88.8362	15.2088
	670	87.4887	15.7341	670	88.4652	15.878
	680	87.8169	16.4044	680	88.8495	16.556
	690	88.0079	17.0245	690	89.2805	17.1841
	700	88.7393	17.6553	700	89.478	17.8222
	710	88.5321	18.3093	710	89.7445	18.4834
	720	88.3081	18.9189	720	89.2811	19.1005
	730	87.5402	19.478	730	88.4709	19.6657
	740	87.2536	20.0933	740	87.7979	20.2861
	750	86.4628	20.7388	750	87.73	20.9384
	760	86.0667	21.3579	760	86.8294	21.5648
	770	86.0564	21.7403	770	86.7103	21.9503
	780	84.9205	22.3676	780	85.7798	22.5832
	790	82.8603	22.9779	790	82.9933	23.1971
	800	74.6573	23.5297	800	74.3574	23.7484
	810	53.6743	23.9777	810	51.9937	24.1922
	820	23.5129	24.2164	820	22.7023	24.4266
	830	10.6308	24.3197	830	9.91069	24.5267
	840	2.99086	24.3634	840	2.75648	24.568
	850	1.01097	24.3771	850	0.95903	24.5809
	860	0.44745	24.3819	860	0.47125	24.5856
	870	0.2643	24.3842	870	0.34106	24.5884
	880	0.10837	24.3855	880	0.09403	24.5899
	890	0.12811	24.3863	890	0.13425	24.5906
	900	0.08456	24.3869	900	0.12854	24.5914
	910	0.07294	24.3873	910	0.07229	24.5919
	920	0.1514	24.3878	920	0.115	24.5924
	930	0.05553	24.3884	930	0.02729	24.5928
	940	0.02192	24.3885	940	0.04062	24.5928
	950	0.02086	24.3885	950	0.00971	24.5929
	960	0.08072	24.3887	960	0.04108	24.593
	970	0.12092	24.3891	970	0.0392	24.5932
	980	0.08698	24.3896	980	0.10344	24.5935
	990	0.01087	24.3899	990	0.01608	24.5938
	1000	0.04359	24.39	1000	0.08663	24.5942
	1010	0.10138	24.3905	1010	0.09967	24.5947
	1020	0.06714	24.3909	1020	0.07608	24.5952
	1030	0.14527	24.3915	1030	0.06967	24.5957
	1040	0.2524	24.3927	1040	0.03618	24.596
	1050	0.23502	24.394	1050	0.0707	24.5963
	1060	0.04196	24.3948	1060	0.1518	24.5969
	1070	0.13648	24.3953	1070	0.08118	24.5975
	1080	0.08782	24.3959	1080	0.06358	24.5979
	1090	0.21326	24.3966	1090	0.01349	24.5981
	1100	0.16838	24.3975	1100	0.07953	24.5983
