# Supplementary material for: Wearable perovskite solar cells by aligned liquid crystal elastomers
Source: Nat Commun. 2023 Mar 2;14:1204. doi: 10.1038/s41467-023-36938-7 (PMC9981560; doi:10.1038/s41467-023-36938-7)
Supplement: Supplementary file 3 — Source Data [file 41467_2023_36938_MOESM3_ESM.zip › Source data/Supplementary Fig.16.xlsx]

## Sheet: Supplementary Fig.16
Supplementary Fig.16
	Energy (eV)	(αhv)2
	1.37778	0.1968
	1.37931	0.1962
	1.38085	0.1978
	1.38239	0.1973
	1.38393	0.1982
	1.38547	0.1978
	1.38702	0.1994
	1.38858	0.1988
	1.39013	0.2006
	1.39169	0.2004
	1.39326	0.2017
	1.39483	0.201
	1.3964	0.203
	1.39797	0.202
	1.39955	0.2037
	1.40113	0.2031
	1.40271	0.2052
	1.4043	0.2047
	1.4059	0.2064
	1.40749	0.2054
	1.40909	0.2075
	1.41069	0.2062
	1.4123	0.2084
	1.41391	0.2077
	1.41553	0.2092
	1.41714	0.2094
	1.41876	0.2171
	1.42039	0.2075
	1.42202	0.2058
	1.42365	0.205
	1.42529	0.2078
	1.42693	0.2067
	1.42857	0.2127
	1.43022	0.2068
	1.43187	0.2062
	1.43353	0.2148
	1.43519	0.213
	1.43685	0.2188
	1.43852	0.2163
	1.44019	0.2171
	1.44186	0.2163
	1.44354	0.218
	1.44522	0.2176
	1.44691	0.2203
	1.4486	0.2214
	1.45029	0.2194
	1.45199	0.2195
	1.45369	0.2191
	1.4554	0.2216
	1.45711	0.2254
	1.45882	0.2232
	1.46054	0.223
	1.46226	0.2257
	1.46399	0.2254
	1.46572	0.2273
	1.46746	0.2269
	1.46919	0.2279
	1.47094	0.229
	1.47268	0.2298
	1.47444	0.2296
	1.47619	0.2316
	1.47795	0.2338
	1.47971	0.2339
	1.48148	0.2349
	1.48325	0.2347
	1.48503	0.2345
	1.48681	0.2368
	1.4886	0.2381
	1.49038	0.2388
	1.49218	0.2406
	1.49398	0.2406
	1.49578	0.2405
	1.49758	0.2406
	1.4994	0.2422
	1.50121	0.2445
	1.50303	0.2457
	1.50485	0.2462
	1.50668	0.2467
	1.50852	0.2482
	1.51035	0.2486
	1.5122	0.2504
	1.51404	0.2521
	1.51589	0.2551
	1.51775	0.2556
	1.51961	0.2571
	1.52147	0.2591
	1.52334	0.2613
	1.52522	0.2637
	1.52709	0.2665
	1.52898	0.269
	1.53086	0.2725
	1.53276	0.2768
	1.53465	0.2788
	1.53656	0.2826
	1.53846	0.2871
	1.54037	0.2918
	1.54229	0.2972
	1.54421	0.3023
	1.54613	0.3084
	1.54806	0.3154
	1.55	0.3227
	1.55194	0.3308
	1.55388	0.3407
	1.55583	0.3508
	1.55779	0.3607
	1.55975	0.3715
	1.56171	0.3833
	1.56368	0.3957
	1.56566	0.4098
	1.56764	0.4239
	1.56962	0.439
	1.57161	0.4564
	1.5736	0.473
	1.5756	0.4881
	1.57761	0.5047
	1.57962	0.5213
	1.58163	0.5377
	1.58365	0.5549
	1.58568	0.5711
	1.58771	0.5857
	1.58974	0.5991
	1.59178	0.6131
	1.59383	0.6265
	1.59588	0.6382
	1.59794	0.6495
	1.6	0.6606
	1.60207	0.6698
	1.60414	0.6778
	1.60622	0.6854
	1.6083	0.6922
	1.61039	0.6983
	1.61248	0.7038
	1.61458	0.7083
	1.61669	0.7137
	1.6188	0.7181
	1.62092	0.7205
	1.62304	0.7229
	1.62516	0.7265
	1.6273	0.729
	1.62943	0.7322
	1.63158	0.7338
	1.63373	0.7351
	1.63588	0.7366
	1.63804	0.7381
	1.64021	0.7396
	1.64238	0.741
	1.64456	0.7424
	1.64675	0.744
	1.64894	0.7455
	1.65113	0.7472
	1.65333	0.7485
	1.65554	0.7493
	1.65775	0.7516
	1.65997	0.7529
	1.6622	0.754
	1.66443	0.7552
	1.66667	0.7569
	1.66891	0.7591
	1.67116	0.7598
	1.67341	0.7602
	1.67568	0.7624
	1.67794	0.7642
	1.68022	0.7651
	1.6825	0.7667
	1.68478	0.7692
	1.68707	0.7722
	1.68937	0.7734
	1.69168	0.7739
	1.69399	0.7759
	1.69631	0.7785
	1.69863	0.7803
	1.70096	0.7817
	1.7033	0.7838
	1.70564	0.7856
	1.70799	0.7882
	1.71034	0.7895
	1.71271	0.7925
	1.71508	0.7948
	1.71745	0.7965
	1.71983	0.7989
	1.72222	0.8009
	1.72462	0.8033
	1.72702	0.8056
	1.72943	0.8085
	1.73184	0.8111
	1.73427	0.8132
	1.73669	0.8153
	1.73913	0.8185
	1.74157	0.8207
	1.74402	0.8236
	1.74648	0.8266
	1.74894	0.8295
	1.75141	0.8316
	1.75389	0.8351
	1.75637	0.8368
	1.75887	0.8402
	1.76136	0.8438
	1.76387	0.8462
	1.76638	0.8492
	1.7689	0.8521
	1.77143	0.8557
	1.77396	0.8585
	1.7765	0.8615
	1.77905	0.8641
	1.78161	0.8682
	1.78417	0.8706
	1.78674	0.8746
	1.78932	0.8784
	1.79191	0.882
	1.7945	0.8847
	1.7971	0.8884
	1.79971	0.8923
	1.80233	0.896
	1.80495	0.8999
	1.80758	0.9041
	1.81022	0.9068
	1.81287	0.911
	1.81552	0.915
	1.81818	0.919
	1.82085	0.9233
	1.82353	0.9277
	1.82622	0.9316
	1.82891	0.9353
	1.83161	0.9397
	1.83432	0.945
	1.83704	0.9488
	1.83976	0.953
	1.8425	0.9576
	1.84524	0.9623
	1.84799	0.9668
	1.85075	0.9706
	1.85351	0.9757
	1.85629	0.9814
	1.85907	0.9856
	1.86186	0.9905
	1.86466	0.9959
	1.86747	1.0008
	1.87029	1.0056
	1.87311	1.0122
	1.87595	1.0164
	1.87879	1.0211
	1.88164	1.0277
	1.8845	1.0323
	1.88737	1.038
	1.89024	1.0432
	1.89313	1.0487
	1.89602	1.0556
	1.89893	1.0612
	1.90184	1.0672
	1.90476	1.0728
	1.90769	1.079
	1.91063	1.0842
	1.91358	1.0908
	1.91654	1.0976
	1.9195	1.1033
	1.92248	1.1099
	1.92547	1.1174
	1.92846	1.1233
	1.93146	1.13
	1.93448	1.1366
	1.9375	1.1435
	1.94053	1.1515
	1.94357	1.1582
	1.94662	1.1645
	1.94969	1.1721
	1.95276	1.1791
	1.95584	1.1869
	1.95893	1.1947
	1.96203	1.2023
	1.96513	1.2097
	1.96825	1.2169
	1.97138	1.2248
	1.97452	1.2337
	1.97767	1.2408
	1.98083	1.2494
	1.984	1.2577
	1.98718	1.2661
	1.99037	1.2746
	1.99357	1.2832
	1.99678	1.2921
	2	1.2998
	2.00323	1.3096
	2.00647	1.3193
	2.00972	1.3276
	2.01299	1.3366
	2.01626	1.3472
	2.01954	1.3555
	2.02284	1.3655
	2.02614	1.376
	2.02946	1.3852
	2.03279	1.3957
	2.03612	1.4049
	2.03947	1.415
	2.04283	1.4247
	2.0462	1.4359
	2.04959	1.4463
	2.05298	1.4583
	2.05638	1.4683
	2.0598	1.4794
	2.06323	1.4913
	2.06667	1.5037
	2.07012	1.5151
	2.07358	1.5272
	2.07705	1.5375
	2.08054	1.5507
	2.08403	1.563
	2.08754	1.5748
	2.09106	1.588
	2.09459	1.6001
	2.09814	1.6142
	2.10169	1.6274
	2.10526	1.6401
	2.10884	1.6525
	2.11244	1.6673
	2.11604	1.6808
	2.11966	1.6959
	2.12329	1.71
	2.12693	1.7244
	2.13058	1.7395
	2.13425	1.7545
	2.13793	1.7689
	2.14162	1.7851
	2.14533	1.8016
	2.14905	1.8171
	2.15278	1.8335
	2.15652	1.8514
	2.16028	1.8665
	2.16405	1.8839
	2.16783	1.9026
	2.17163	1.9193
	2.17544	1.9356
	2.17926	1.9534
	2.1831	1.9714
	2.18695	1.9896
	2.19081	2.0096
	2.19469	2.0284
	2.19858	2.0468
	2.20249	2.0679
	2.20641	2.088
	2.21034	2.1068
	2.21429	2.1248
	2.21825	2.1452
	2.22222	2.1671
	2.22621	2.1884
	2.23022	2.21
	2.23423	2.231
	2.23827	2.2523
	2.24231	2.2736
	2.24638	2.2961
	2.25045	2.3177
	2.25455	2.34
	2.25865	2.3627
	2.26277	2.3865
	2.26691	2.4087
	2.27106	2.4308
	2.27523	2.455
	2.27941	2.4796
	2.28361	2.5042
	2.28782	2.528
	2.29205	2.5506
	2.2963	2.5759
	2.30056	2.598
	2.30483	2.6222
	2.30912	2.6464
	2.31343	2.6685
	2.31776	2.6931
	2.3221	2.7165
	2.32645	2.7375
	2.33083	2.7594
	2.33522	2.7827
	2.33962	2.8022
	2.34405	2.8198
	2.34848	2.84
	2.35294	2.8578
	2.35741	2.8751
	2.3619	2.8896
	2.36641	2.9019
	2.37094	2.9167
	2.37548	2.9283
	2.38004	2.9373
	2.38462	2.9471
	2.38921	2.956
	2.39382	2.9678
	2.39845	2.9776
	2.4031	2.9853
	2.40777	2.9923
	2.41245	3.0044
	2.41715	3.02
	2.42188	3.0322
	2.42661	3.0407
	2.43137	3.0579
	2.43615	3.0768
	2.44094	3.0935
	2.44576	3.1116
	2.45059	3.1229
	2.45545	3.1395
	2.46032	3.1616
	2.46521	3.1752
	2.47012	3.2019
	2.47505	3.2252
	2.48	3.2462
	2.48497	3.2736
	2.48996	3.3132
	2.49497	3.3662
	2.5	3.4245
	2.50505	3.458
	2.51012	3.4632
	2.51521	3.4518
	2.52033	3.4198
	2.52546	3.4056
	2.53061	3.3965
	2.53579	3.3884
	2.54098	3.3921
	2.5462	3.3967
	2.55144	3.3958
	2.5567	3.3866
	2.56198	3.3769
	2.56729	3.3683
	2.57261	3.3541
	2.57796	3.3425
	2.58333	3.3299
	2.58873	3.3131
	2.59414	3.294
	2.59958	3.2777
	2.60504	3.264
	2.61053	3.25
	2.61603	3.2352
	2.62156	3.2277
	2.62712	3.221
	2.6327	3.2143
	2.6383	3.2131
	2.64392	3.2184
	2.64957	3.2275
	2.65525	3.2196
	2.66094	3.2257
	2.66667	3.2432
	2.67241	3.258
	2.67819	3.2599
	2.68398	3.2673
	2.6898	3.2654
	2.69565	3.2714
	2.70153	3.3082
	2.70742	3.3571
	2.71335	3.3964
	2.7193	3.3955
	2.72527	3.3965
	2.73128	3.3936
	2.73731	3.389
	2.74336	3.3811
	2.74945	3.3751
	2.75556	3.3721
	2.76169	3.3847
	2.76786	3.3917
	2.77405	3.38
	2.78027	3.3863
	2.78652	3.3945
	2.79279	3.3773
	2.7991	3.3888
	2.80543	3.3933
	2.81179	3.3926
	2.81818	3.3952
	2.8246	3.4098
	2.83105	3.3893
	2.83753	3.3993
	2.84404	3.3994
	2.85057	3.3967
	2.85714	3.3902
	2.86374	3.3981
	2.87037	3.3902
	2.87703	3.3965
	2.88372	3.3994
	2.89044	3.4047
	2.8972	3.3998
	2.90398	3.3899
	2.9108	3.3841
	2.91765	3.3842
	2.92453	3.3931
	2.93144	3.3852
	2.93839	3.3974
	2.94537	3.4057
	2.95238	3.4012
	2.95943	3.3993
	2.96651	3.3845
	2.97362	3.4084
	2.98077	3.3822
	2.98795	3.3878
	2.99517	3.397
	3.00242	3.3876
	3.00971	3.3881
	3.01703	3.3986
	3.02439	3.3965
	3.03178	3.3961
	3.03922	3.3858
	3.04668	3.4131
	3.05419	3.3993
	3.06173	3.3911
	3.06931	3.3922
	3.07692	3.4076
	3.08458	3.4302
	3.09227	3.3868
	3.1	3.4109
	3.10777	3.3891
	3.11558	3.4122
	3.12343	3.4118
	3.13131	3.4057
	3.13924	3.4172
	3.14721	3.3969
	3.15522	3.4674
	3.16327	10
	3.17136	10
	3.17949	10
	3.18766	10
	3.19588	10
	3.20413	4.3409
	3.21244	4.0924
	3.22078	3.8893
	3.22917	3.876
	3.2376	3.7623
	3.24607	3.7236
	3.25459	3.6709
	3.26316	3.6076
	3.27177	3.6053
	3.28042	3.5905
	3.28912	3.5816
	3.29787	3.506
	3.30667	3.5541
	3.31551	3.5511
	3.3244	3.543
	3.33333	3.5508
	3.34232	3.5228
	3.35135	3.5597
