# Supplementary material for: Wearable perovskite solar cells by aligned liquid crystal elastomers
Source: Nat Commun. 2023 Mar 2;14:1204. doi: 10.1038/s41467-023-36938-7 (PMC9981560; doi:10.1038/s41467-023-36938-7)
Supplement: Supplementary file 3 — Source Data [file 41467_2023_36938_MOESM3_ESM.zip › Source data/Supplementary Fig.17.xlsx]

## Sheet: Supplementary Fig.17
Supplementary Fig.17
	Binding Energy (eV)	Intensity					Binding Energy (eV)	Intensity
	17.35	21766.9					0.34	11184.3
	17.36	21485.1					0.36	10245.8
	17.37	21061.6					0.38	11342.4
	17.38	21084.9					0.4	11067.2
	17.39	21106.3					0.42	11029.8
	17.4	21070.4					0.44	11785.7
	17.41	20190.8					0.46	11306.8
	17.42	20110.7					0.48	11699.3
	17.43	19714.3					0.5	11550.3
	17.44	19663.9					0.52	12555.1
	17.45	18673.2					0.54	11945.4
	17.46	18971.7					0.56	11641.1
	17.47	18600.9					0.58	12615.1
	17.48	17859					0.6	12590.2
	17.49	17785.7					0.62	12717.4
	17.5	17592.3					0.64	13033.7
	17.51	16991					0.66	12711.5
	17.52	17007					0.68	12170.9
	17.53	16395.6					0.7	13046.4
	17.54	16812.8					0.72	13070.8
	17.55	16394					0.74	13300.1
	17.56	15951.6					0.76	12908.4
	17.57	15679.6					0.78	13362.8
	17.58	15569.8					0.8	13796.1
	17.59	15120.7					0.82	13749.3
	17.6	14564.9					0.84	14217.5
	17.61	14271.7					0.86	13838.2
	17.62	14755.7					0.88	14722.6
	17.63	14136.3					0.9	15196.2
	17.64	13633					0.92	15176.1
	17.65	13794.6					0.94	15268.6
	17.66	13263.9					0.96	15393.6
	17.67	13478.9					0.98	14525.8
	17.68	12950.6					1	16505.6
	17.69	12805.9					1.02	16562.2
	17.7	12110.8					1.04	16321.2
	17.71	12910.9					1.06	15935.4
	17.72	12390.8					1.08	16925
	17.73	11975.9					1.1	17867
	17.74	11666.6					1.12	17856.4
	17.75	11597.5					1.14	17058
	17.76	11763.8					1.16	18248.5
	17.77	11703					1.18	18206.2
	17.78	10947.1					1.2	18321.1
	17.79	10927					1.22	18518.2
	17.8	10917.3					1.24	18952.2
	17.81	10647.4					1.26	19469.2
	17.82	10658.1					1.28	20403.1
	17.83	10128.7					1.3	20375.5
	17.84	10050.5					1.32	21453.4
	17.85	9838.06					1.34	20335.3
	17.86	10226.7					1.36	22323.9
	17.87	9853.2					1.38	22646.6
	17.88	9614.26					1.4	21394.1
	17.89	9692.53					1.42	24058.5
	17.9	9203.49					1.44	24654.4
	17.91	9229.61					1.46	23811.4
	17.92	8827.68					1.48	27309.3
	17.93	8730.49					1.5	27226.7
	17.94	8693.45					1.52	28864.9
	17.95	8927.33					1.54	29478.1
	17.96	8358.28					1.56	30902
	17.97	8221.72					1.58	31388
	17.98	8303.79					1.6	32518
	17.99	7848.58					1.62	34387.3
	18	7826.52					1.64	37078.3
	18.01	7467.97					1.66	37751.4
	18.02	7406.28					1.68	38815.5
	18.03	7119.23					1.7	40192
	18.04	6948.44					1.72	42980
	18.05	6718					1.74	44352.8
	18.06	6410.16					1.76	47450.6
	18.07	6642.94					1.78	47720.2
	18.08	6439.79					1.8	51080.5
	18.09	6141.72					1.82	52123.3
	18.1	5963.49					1.84	54862
	18.11	5960.71					1.86	59329.6
	18.12	5985.48					1.88	61615.2
	18.13	5895.42					1.9	62820.6
	18.14	5322.23					1.92	67091.9
	18.15	5344.55					1.94	70718.5
	18.16	5302.64					1.96	74776.4
	18.17	5392.78					1.98	77632.7
	18.18	4788.31					2	80703.7
	18.19	4968.57					2.02	83484.3
	18.2	4743.15					2.04	86413.3
	18.21	4543.29					2.06	92487.8
	18.22	4270.34					2.08	94943.2
	18.23	4323.81					2.1	99705.8
	18.24	3989.49					2.12	103471
	18.25	4205.66					2.14	106495
	18.26	3838.97					2.16	109541
	18.27	3798.48					2.18	113075
	18.28	3590.11					2.2	120225
	18.29	3533.86					2.22	122788
	18.3	3589.06					2.24	128155
	18.31	3126.16					2.26	133611
	18.32	3189.7					2.28	136646
	18.33	2936.25					2.3	139382
	18.34	2902.42					2.32	144816
	18.35	2845.26					2.34	146699
	18.36	2782.09					2.36	157410
	18.37	2781.01					2.38	156846
	18.38	2693.41					2.4	160143
	18.39	2585.65					2.42	165012
	18.4	2321.13					2.44	165651
	18.41	2353.33					2.46	172205
	18.42	2406.81					2.48	171832
	18.43	2116.82					2.5	178515
	18.44	2158.32					2.52	183771
	18.45	2059.71					2.54	192717
	18.46	1935.8					2.56	193805
	18.47	1889.78					2.58	196650
	18.48	1798.47					2.6	199837
	18.49	1748.63					2.62	204320
	18.5	1718.7					2.64	211136
	18.51	1720.87					2.66	212598
	18.52	1707.77					2.68	221378
	18.53	1555.68					2.7	221159
	18.54	1659.83					2.72	230638
	18.55	1337.08					2.74	238523
	18.56	1351.27					2.76	253579
	18.57	1399.99					2.78	272333
	18.58	1366.62					2.8	316752
	18.59	1307.01					2.82	399225
	18.6	1358					2.84	542056
	18.61	1197.54					2.86	853470
	18.62	1296.67					2.88	1313570
	18.63	1147.87					2.9	1882150
	18.64	1196.99					2.92	2481480
	18.65	1108.5					2.94	3118390
	18.66	1155.33					2.96	3728600
	18.67	1225.45					2.98	4257820
	18.68	1099.6					3	4674240
	18.69	1084.52
	18.7	1069.63
	18.71	1052.86
	18.72	1005.81
	18.73	1042.55
	18.74	986.166
	18.75	1048.65
	18.76	1052.29
	18.77	954.258
	18.78	809.926
	18.79	931.687
	18.8	821.515
	18.81	912.144
	18.82	794.161
	18.83	837.932
	18.84	823.12
	18.85	764.935
	18.86	885.393
	18.87	891.238
	18.88	790.738
	18.89	912.331
	18.9	805.162
	18.91	759.432
	18.92	835.885
	18.93	837.805
	18.94	753.769
	18.95	774.94
	18.96	766.466
	18.97	752.391
	18.98	857.323
	18.99	727.903
	19	742.529
	19.01	726.821
	19.02	755.823
	19.03	806.823
	19.04	739.583
	19.05	640.823
	19.06	662.937
	19.07	684.008
	19.08	610.028
	19.09	785.733
	19.1	643.065
	19.11	641.895
	19.12	585.313
	19.13	627.255
	19.14	734.571
	19.15	697.742
	19.16	556.913
	19.17	555.299
	19.18	606.369
	19.19	608.865
	19.2	652.381
	19.21	539.943
	19.22	658.505
	19.23	560.555
	19.24	595.1
	19.25	603.646
	19.26	600.839
	19.27	490.547
	19.28	536.238
	19.29	520.808
	19.3	532.967
	19.31	485.508
	19.32	569.543
	19.33	523.199
	19.34	545.788
	19.35	511.297
	19.36	488.249
	19.37	417.119
	19.38	525.684
	19.39	489.067
	19.4	427.033
	19.41	477.574
	19.42	429.457
	19.43	463.06
	19.44	446.632
	19.45	513.714
	19.46	430.097
	19.47	388.588
	19.48	433.303
	19.49	550.102
	19.5	419.387
	19.51	413.731
	19.52	415.2
	19.53	419.851
	19.54	418.924
	19.55	438.387
	19.56	374.988
	19.57	368.241
	19.58	471.178
	19.59	458.427
	19.6	394.5
	19.61	379.519
	19.62	348.012
	19.63	333.457
	19.64	304.345
	19.65	325.76
	19.66	372.406
	19.67	467.777
	19.68	370.642
	19.69	349.312
	19.7	391.636
	19.71	357.882
	19.72	295.95
	19.73	315.642
	19.74	340.1
	19.75	341.42
	19.76	334.705
	19.77	323.105
	19.78	305.581
	19.79	300.871
	19.8	300.182
	19.81	332.178
	19.82	291.507
	19.83	329.841
	19.84	235.1
	19.85	273.12
	19.86	271.552
	19.87	266.304
	19.88	284.741
	19.89	257.28
	19.9	330.526
	19.91	245.306
	19.92	301.07
	19.93	241.25
	19.94	281.4
	19.95	351.82
	19.96	289.153
	19.97	234.199
	19.98	224.666
	19.99	288.126
	20	315.736
	20.01	273.184
	20.02	239.037
	20.03	275.008
	20.04	261.232
	20.05	249.841
	20.06	218.675
	20.07	257.168
	20.08	207.702
	20.09	229.871
	20.1	186.361
	20.11	181.048
	20.12	119.417
	20.13	214.741
	20.14	163.865
	20.15	193.4
	20.16	182.123
	20.17	218.943
	20.18	211.744
	20.19	152.424
	20.2	200.804
	20.21	195.591
	20.22	149.651
	20.23	183.448
	20.24	178.544
	20.25	173.328
	20.26	174.376
	20.27	174.154
	20.28	147.992
	20.29	159.453
	20.3	144.751
	20.31	157.046
	20.32	128.883
	20.33	133.051
	20.34	147.324
	20.35	153.945
	20.36	165.789
	20.37	166.538
	20.38	172.702
	20.39	161.712
	20.4	161.949
	20.41	195.612
	20.42	116.379
	20.43	178.636
	20.44	189.07
	20.45	154.225
	20.46	156.574
	20.47	114.384
	20.48	129.846
	20.49	165.144
	20.5	210.318
	20.51	138.822
	20.52	233.447
	20.53	184.756
	20.54	167.917
	20.55	150.306
	20.56	136.423
	20.57	112.763
	20.58	140.501
	20.59	114.633
	20.6	126.797
	20.61	125.526
	20.62	117.935
	20.63	112.72
	20.64	168.343
	20.65	141.03
	20.66	133.559
	20.67	139.161
	20.68	118.462
	20.69	122.655
	20.7	119.795
	20.71	135.065
	20.72	102.118
	20.73	121.484
	20.74	127.748
	20.75	138.4
	20.76	122.804
	20.77	149.099
	20.78	124.463
	20.79	125.796
	20.8	114.042
	20.81	192.835
	20.82	163.408
	20.83	144.661
	20.84	176.045
	20.85	121.135
	20.86	174.153
	20.87	108.315
	20.88	132.748
	20.89	105.976
	20.9	119.214
	20.91	136.366
	20.92	154.492
	20.93	171.744
	20.94	166.073
	20.95	99.3479
	20.96	148.051
	20.97	97.2415
	20.98	135.288
	20.99	97.3988
	21	204.741
	21.01	112.932
	21.02	128.415
	21.03	148.346
	21.04	82.4526
	21.05	151.502
	21.06	87.5862
	21.07	73.4257
	21.08	119.828
	21.09	119.42
	21.1	137.18
	21.11	142.81
	21.12	114.355
	21.13	114.099
	21.14	145.919
	21.15	143.076
	21.16	146.138
	21.17	111.466
	21.18	124.938
	21.19	158.898
	21.2	150.129
	21.21	151.063
	21.22	108.041
	21.23	116.697
	21.24	110.028
	21.25	87.5039
	21.26	186.747
	21.27	140.429
	21.28	142.298
	21.29	122.298
	21.3	146.073
	21.31	168.3
	21.32	129.813
	21.33	127.745
	21.34	142.108
	21.35	114.145
	21.36	128.354
	21.37	151.25
	21.38	137.078
	21.39	136.715
	21.4	174.348
	21.41	132.543
	21.42	113.228
	21.43	146.643
	21.44	172.979
	21.45	98.2999
	21.46	129.42
	21.47	136.61
	21.48	120.642
	21.49	104.779
	21.5	149.186
	21.51	112.486
	21.52	140.861
	21.53	103.426
	21.54	113.711
	21.55	90.9549
	21.56	98.408
	21.57	151.577
	21.58	115.76
	21.59	152.093
	21.6	130.072
	21.61	118.765
	21.62	135.796
	21.63	128.256
	21.64	97.0361
	21.65	95.2908
	21.66	111.369
	21.67	155.447
	21.68	100.231
	21.69	72.4138
	21.7	106.952
	21.71	109.676
	21.72	133.508
	21.73	123.163
	21.74	108.241
	21.75	126.777
	21.76	148.693
	21.77	112.153
	21.78	82.4212
	21.79	121.978
	21.8	128.094
	21.81	89.6253
	21.82	108.041
	21.83	155.537
	21.84	117.075
	21.85	122.183
	21.86	119.489
	21.87	149.286
	21.88	90.015
	21.89	107.982
	21.9	135.436
	21.91	127.37
	21.92	125.277
	21.93	116.754
	21.94	89.8307
	21.95	166.993
	21.96	121.52
	21.97	128.87
	21.98	120.291
	21.99	112.925
	22	122.986
	22.01	100.771
	22.02	126.412
	22.03	109.214
	22.04	120.732
	22.05	106.754
	22.06	59.2578
	22.07	108.012
	22.08	125.986
	22.09	127.388
	22.1	95.9265
	22.11	165.943
	22.12	140.043
	22.13	66.6282
	22.14	120.67
	22.15	127.237
	22.16	155.439
	22.17	88.9955
	22.18	116.672
	22.19	124.967
	22.2	113.811
	22.21	126.744
	22.22	126.088
	22.23	138.901
	22.24	128.631
	22.25	113.678
	22.26	106.469
	22.27	156.543
	22.28	173.501
	22.29	114.499
	22.3	104.114
	22.31	80.1051
	22.32	119.183
	22.33	122.168
	22.34	106.451
	22.35	133.873
