# Supplementary material for: Wearable perovskite solar cells by aligned liquid crystal elastomers
Source: Nat Commun. 2023 Mar 2;14:1204. doi: 10.1038/s41467-023-36938-7 (PMC9981560; doi:10.1038/s41467-023-36938-7)
Supplement: Supplementary file 3 — Source Data [file 41467_2023_36938_MOESM3_ESM.zip › Source data/Supplementary Fig.18.xlsx]

## Sheet: Supplementary Fig.18
Supplementary Fig.18
	Time (s)	Jsc (mA/cm^2)	PCE (%)
	0	-23.1421	23.1421
	1	-22.7433	22.7433
	2	-22.6813	22.6813
	3	-22.7854	22.7854
	4	-23.1071	23.1071
	5	-23.0602	23.0602
	6	-22.7701	22.7701
	7	-22.993	22.993
	8	-22.8148	22.8148
	9	-22.8594	22.8594
	10	-22.8926	22.8926
	11	-22.9103	22.9103
	12	-22.7483	22.7483
	13	-23.2052	23.2052
	14	-23.0832	23.0832
	15	-22.9613	22.9613
	16	-22.7176	22.7176
	17	-22.7715	22.7715
	18	-23.0163	23.0163
	19	-23.1915	23.1915
	20	-23.1847	23.1847
	21	-22.9749	22.9749
	22	-22.7996	22.7996
	23	-22.8238	22.8238
	24	-23.0404	23.0404
	25	-22.8123	22.8123
	26	-22.9137	22.9137
	27	-22.9076	22.9076
	28	-22.993	22.993
	29	-23.2181	23.2181
	30	-22.9102	22.9102
	31	-23.1391	23.1391
	32	-23.1776	23.1776
	33	-22.8178	22.8178
	34	-22.7665	22.7665
	35	-22.9475	22.9475
	36	-23.0844	23.0844
	37	-22.8343	22.8343
	38	-22.9178	22.9178
	39	-22.8016	22.8016
	40	-22.9453	22.9453
	41	-23.092	23.092
	42	-23.0634	23.0634
	43	-22.9147	22.9147
	44	-23.0881	23.0881
	45	-23.039	23.039
	46	-22.816	22.816
	47	-22.7806	22.7806
	48	-22.8388	22.8388
	49	-22.9555	22.9555
	50	-23.0799	23.0799
	51	-22.7899	22.7899
	52	-22.8961	22.8961
	53	-22.8099	22.8099
	54	-22.8755	22.8755
	55	-22.7284	22.7284
	56	-22.9283	22.9283
	57	-23.0883	23.0883
	58	-22.9025	22.9025
	59	-22.8783	22.8783
	60	-23.0378	23.0378
	61	-22.7459	22.7459
	62	-23.0776	23.0776
	63	-22.9671	22.9671
	64	-22.913	22.913
	65	-23.0449	23.0449
	66	-22.5155	22.5155
	67	-22.8698	22.8698
	68	-22.8735	22.8735
	69	-22.8186	22.8186
	70	-22.9447	22.9447
	71	-22.7987	22.7987
	72	-22.9143	22.9143
	73	-22.656	22.656
	74	-22.777	22.777
	75	-22.6479	22.6479
	76	-22.774	22.774
	77	-22.8897	22.8897
	78	-22.5891	22.5891
	79	-22.678	22.678
	80	-22.9792	22.9792
	81	-22.8763	22.8763
	82	-22.7425	22.7425
	83	-22.6538	22.6538
	84	-22.7979	22.7979
	85	-22.8607	22.8607
	86	-22.9491	22.9491
	87	-22.7645	22.7645
	88	-22.8507	22.8507
	89	-22.8565	22.8565
	90	-22.7593	22.7593
	91	-22.7716	22.7716
	92	-22.6521	22.6521
	93	-22.7595	22.7595
	94	-22.7916	22.7916
	95	-22.6079	22.6079
	96	-22.6701	22.6701
	97	-22.6539	22.6539
	98	-22.6694	22.6694
	99	-22.7706	22.7706
	100	-22.8116	22.8116
	101	-22.837	22.837
	102	-22.6108	22.6108
	103	-22.7717	22.7717
	104	-22.8023	22.8023
	105	-22.6061	22.6061
	106	-22.6222	22.6222
	107	-22.6531	22.6531
	108	-22.6969	22.6969
	109	-22.6116	22.6116
	110	-22.7523	22.7523
	111	-22.7761	22.7761
	112	-22.7353	22.7353
	113	-22.6163	22.6163
	114	-22.7381	22.7381
	115	-22.6832	22.6832
	116	-22.6181	22.6181
	117	-22.6662	22.6662
	118	-22.5686	22.5686
	119	-22.7043	22.7043
	120	-22.5352	22.5352
	121	-22.809	22.809
	122	-22.5558	22.5558
	123	-22.4743	22.4743
	124	-22.7675	22.7675
	125	-22.7059	22.7059
	126	-22.5286	22.5286
	127	-22.6677	22.6677
	128	-22.5433	22.5433
	129	-22.759	22.759
	130	-22.7297	22.7297
	131	-22.6025	22.6025
	132	-22.6434	22.6434
	133	-22.7526	22.7526
	134	-22.6287	22.6287
	135	-22.6318	22.6318
	136	-22.5137	22.5137
	137	-22.5247	22.5247
	138	-22.5023	22.5023
	139	-22.3898	22.3898
	140	-22.6828	22.6828
	141	-22.599	22.599
	142	-22.5726	22.5726
	143	-22.5072	22.5072
	144	-22.5284	22.5284
	145	-22.4817	22.4817
	146	-22.75	22.75
	147	-22.6425	22.6425
	148	-22.4119	22.4119
	149	-22.5113	22.5113
	150	-22.3975	22.3975
	151	-22.6742	22.6742
	152	-22.4051	22.4051
	153	-22.6422	22.6422
	154	-22.5576	22.5576
	155	-22.5286	22.5286
	156	-22.5162	22.5162
	157	-22.5388	22.5388
	158	-22.4622	22.4622
	159	-22.6915	22.6915
	160	-22.4683	22.4683
	161	-22.5759	22.5759
	162	-22.5317	22.5317
	163	-22.6282	22.6282
	164	-22.6262	22.6262
	165	-22.3477	22.3477
	166	-22.6835	22.6835
	167	-22.5342	22.5342
	168	-22.5101	22.5101
	169	-22.4733	22.4733
	170	-22.6192	22.6192
	171	-22.4736	22.4736
	172	-22.4921	22.4921
	173	-22.3692	22.3692
	174	-22.3986	22.3986
	175	-22.3153	22.3153
	176	-22.4374	22.4374
	177	-22.4318	22.4318
	178	-22.5426	22.5426
	179	-22.4143	22.4143
	180	-22.3499	22.3499
	181	-22.6435	22.6435
	182	-22.3275	22.3275
	183	-22.6913	22.6913
	184	-22.5966	22.5966
	185	-22.6952	22.6952
	186	-22.7799	22.7799
	187	-22.5575	22.5575
	188	-22.4312	22.4312
	189	-22.6882	22.6882
	190	-22.5452	22.5452
	191	-22.4873	22.4873
	192	-22.4059	22.4059
	193	-22.5133	22.5133
	194	-22.3865	22.3865
	195	-22.363	22.363
	196	-22.5812	22.5812
	197	-22.3472	22.3472
	198	-22.4585	22.4585
	199	-22.5318	22.5318
	200	-22.3674	22.3674
	201	-22.5263	22.5263
	202	-22.446	22.446
	203	-22.3346	22.3346
	204	-22.5539	22.5539
	205	-22.6816	22.6816
	206	-22.7328	22.7328
	207	-22.6598	22.6598
	208	-22.4924	22.4924
	209	-22.6287	22.6287
	210	-22.6932	22.6932
	211	-22.5179	22.5179
	212	-22.5571	22.5571
	213	-22.5472	22.5472
	214	-22.4685	22.4685
	215	-22.5276	22.5276
	216	-22.4862	22.4862
	217	-22.345	22.345
	218	-22.423	22.423
	219	-22.3465	22.3465
	220	-22.4683	22.4683
	221	-22.2683	22.2683
	222	-22.3975	22.3975
	223	-22.653	22.653
	224	-22.312	22.312
	225	-22.2592	22.2592
	226	-22.5492	22.5492
	227	-22.5825	22.5825
	228	-22.2269	22.2269
	229	-22.3826	22.3826
	230	-22.4265	22.4265
	231	-22.5152	22.5152
	232	-22.5263	22.5263
	233	-22.2702	22.2702
	234	-22.5476	22.5476
	235	-22.2693	22.2693
	236	-22.616	22.616
	237	-22.6439	22.6439
	238	-22.6804	22.6804
	239	-22.5004	22.5004
	240	-22.6131	22.6131
	241	-22.6985	22.6985
	242	-22.5504	22.5504
	243	-22.5475	22.5475
	244	-22.5289	22.5289
	245	-22.5244	22.5244
	246	-22.5617	22.5617
	247	-22.4871	22.4871
	248	-22.4971	22.4971
	249	-22.3594	22.3594
	250	-22.3364	22.3364
	251	-22.3782	22.3782
	252	-22.6595	22.6595
	253	-22.6621	22.6621
	254	-22.5922	22.5922
	255	-22.3958	22.3958
	256	-22.298	22.298
	257	-22.3435	22.3435
	258	-22.4551	22.4551
	259	-22.5019	22.5019
	260	-22.462	22.462
	261	-22.5317	22.5317
	262	-22.3059	22.3059
	263	-22.2504	22.2504
	264	-22.4586	22.4586
	265	-22.2909	22.2909
	266	-22.2575	22.2575
	267	-22.5505	22.5505
	268	-22.4738	22.4738
	269	-22.4469	22.4469
	270	-22.3759	22.3759
	271	-22.4004	22.4004
	272	-22.6567	22.6567
	273	-22.4275	22.4275
	274	-22.6306	22.6306
	275	-22.5439	22.5439
	276	-22.6062	22.6062
	277	-22.4941	22.4941
	278	-22.4483	22.4483
	279	-22.3493	22.3493
	280	-22.4676	22.4676
	281	-22.3349	22.3349
	282	-22.4439	22.4439
	283	-22.4727	22.4727
	284	-22.4714	22.4714
	285	-22.5195	22.5195
	286	-22.6089	22.6089
	287	-22.4154	22.4154
	288	-22.5311	22.5311
	289	-22.5485	22.5485
	290	-22.5178	22.5178
	291	-22.6389	22.6389
	292	-22.2087	22.2087
	293	-22.6773	22.6773
	294	-22.5322	22.5322
	295	-22.5052	22.5052
	296	-22.4321	22.4321
	297	-22.4995	22.4995
	298	-22.4074	22.4074
	299	-22.3044	22.3044
	300	-22.5265	22.5265
	301	-22.4703	22.4703
	302	-22.4646	22.4646
	303	-22.6054	22.6054
	304	-22.416	22.416
	305	-22.5207	22.5207
	306	-22.5892	22.5892
	307	-22.5213	22.5213
	308	-22.5938	22.5938
	309	-22.188	22.188
	310	-22.5526	22.5526
	311	-22.5983	22.5983
	312	-22.303	22.303
	313	-22.5477	22.5477
	314	-22.4612	22.4612
	315	-22.5417	22.5417
	316	-22.3627	22.3627
	317	-22.5202	22.5202
	318	-22.4147	22.4147
	319	-22.4193	22.4193
	320	-22.5661	22.5661
	321	-22.3603	22.3603
	322	-22.3797	22.3797
	323	-22.4626	22.4626
	324	-22.2738	22.2738
	325	-22.3173	22.3173
	326	-22.4194	22.4194
	327	-22.3138	22.3138
	328	-22.2316	22.2316
	329	-22.5578	22.5578
	330	-22.2612	22.2612
	331	-22.4688	22.4688
	332	-22.3039	22.3039
	333	-22.4376	22.4376
	334	-22.4814	22.4814
	335	-22.433	22.433
	336	-22.4646	22.4646
	337	-22.4024	22.4024
	338	-22.2798	22.2798
	339	-22.2361	22.2361
	340	-22.3113	22.3113
	341	-22.1917	22.1917
	342	-22.2725	22.2725
	343	-22.1827	22.1827
	344	-22.3161	22.3161
	345	-22.2366	22.2366
	346	-22.6505	22.6505
	347	-22.5756	22.5756
	348	-22.5288	22.5288
	349	-22.3222	22.3222
	350	-22.4897	22.4897
	351	-22.3765	22.3765
	352	-22.2215	22.2215
	353	-22.3912	22.3912
	354	-22.467	22.467
	355	-22.3166	22.3166
	356	-22.17	22.17
	357	-22.3426	22.3426
	358	-22.3881	22.3881
	359	-22.2887	22.2887
	360	-22.2412	22.2412
	361	-22.384	22.384
	362	-22.5237	22.5237
	363	-22.4552	22.4552
	364	-22.3941	22.3941
	365	-22.5455	22.5455
	366	-22.3279	22.3279
	367	-22.4377	22.4377
	368	-22.2422	22.2422
	369	-22.0974	22.0974
	370	-22.285	22.285
	371	-22.3349	22.3349
	372	-22.4098	22.4098
	373	-22.4242	22.4242
	374	-22.4883	22.4883
	375	-22.5334	22.5334
	376	-22.5886	22.5886
	377	-22.5158	22.5158
	378	-22.5998	22.5998
	379	-22.3619	22.3619
	380	-22.4006	22.4006
	381	-22.3338	22.3338
	382	-22.5606	22.5606
	383	-22.4178	22.4178
	384	-22.2077	22.2077
	385	-22.2449	22.2449
	386	-22.4799	22.4799
	387	-22.1588	22.1588
	388	-22.2995	22.2995
	389	-22.4465	22.4465
	390	-22.6152	22.6152
	391	-22.4531	22.4531
	392	-22.3369	22.3369
	393	-22.4542	22.4542
	394	-22.2619	22.2619
	395	-22.1328	22.1328
	396	-22.4018	22.4018
	397	-22.517	22.517
	398	-22.5139	22.5139
	399	-22.3445	22.3445
	400	-22.3634	22.3634
	401	-22.3977	22.3977
	402	-22.237	22.237
	403	-22.4588	22.4588
	404	-22.3122	22.3122
	405	-22.2188	22.2188
	406	-22.2957	22.2957
	407	-22.2311	22.2311
	408	-22.4342	22.4342
	409	-22.3176	22.3176
	410	-22.2048	22.2048
	411	-22.3458	22.3458
	412	-22.4283	22.4283
	413	-22.5845	22.5845
	414	-22.4939	22.4939
	415	-22.5132	22.5132
	416	-22.4369	22.4369
	417	-22.4856	22.4856
	418	-22.4616	22.4616
	419	-22.3014	22.3014
	420	-22.6001	22.6001
	421	-22.384	22.384
	422	-22.277	22.277
	423	-22.5503	22.5503
	424	-22.2376	22.2376
	425	-22.2229	22.2229
	426	-22.2753	22.2753
	427	-22.1522	22.1522
	428	-22.5271	22.5271
	429	-22.4366	22.4366
	430	-22.3276	22.3276
	431	-22.4126	22.4126
	432	-22.5343	22.5343
	433	-22.5643	22.5643
	434	-22.4758	22.4758
	435	-22.488	22.488
	436	-22.2382	22.2382
	437	-22.4524	22.4524
	438	-22.2451	22.2451
	439	-22.1225	22.1225
	440	-22.3809	22.3809
	441	-22.1735	22.1735
	442	-22.1254	22.1254
	443	-22.1574	22.1574
	444	-22.1208	22.1208
	445	-22.2636	22.2636
	446	-22.1912	22.1912
	447	-22.4483	22.4483
	448	-22.404	22.404
	449	-22.5018	22.5018
	450	-22.2448	22.2448
	451	-22.4521	22.4521
	452	-22.4413	22.4413
	453	-22.326	22.326
	454	-22.2193	22.2193
	455	-22.4239	22.4239
	456	-22.391	22.391
	457	-22.1879	22.1879
	458	-22.2818	22.2818
	459	-22.3237	22.3237
	460	-22.3071	22.3071
	461	-22.5038	22.5038
	462	-22.4402	22.4402
	463	-22.416	22.416
	464	-22.4918	22.4918
	465	-22.5298	22.5298
	466	-22.5245	22.5245
	467	-22.5708	22.5708
	468	-22.2738	22.2738
	469	-22.5534	22.5534
	470	-22.491	22.491
	471	-22.3796	22.3796
	472	-22.4255	22.4255
	473	-22.3289	22.3289
	474	-22.2681	22.2681
	475	-22.3708	22.3708
	476	-22.2559	22.2559
	477	-22.2513	22.2513
	478	-22.3041	22.3041
	479	-22.3231	22.3231
	480	-22.2255	22.2255
	481	-22.2514	22.2514
	482	-22.458	22.458
	483	-22.278	22.278
	484	-22.2686	22.2686
	485	-22.4492	22.4492
	486	-22.3006	22.3006
	487	-22.3534	22.3534
	488	-22.3893	22.3893
	489	-22.239	22.239
	490	-22.2082	22.2082
	491	-22.5714	22.5714
	492	-22.2475	22.2475
	493	-22.4044	22.4044
	494	-22.2529	22.2529
	495	-22.2119	22.2119
	496	-22.0957	22.0957
	497	-22.3595	22.3595
	498	-22.3711	22.3711
	499	-22.1619	22.1619
	500	-22.1978	22.1978
	501	-22.177	22.177
	502	-22.2077	22.2077
	503	-22.4608	22.4608
	504	-22.4984	22.4984
	505	-22.3145	22.3145
	506	-22.3765	22.3765
	507	-22.3176	22.3176
	508	-22.457	22.457
	509	-22.3589	22.3589
	510	-22.4539	22.4539
	511	-22.4259	22.4259
	512	-22.4496	22.4496
	513	-22.4039	22.4039
	514	-22.4614	22.4614
	515	-22.4503	22.4503
	516	-22.5038	22.5038
	517	-22.1952	22.1952
	518	-22.2872	22.2872
	519	-22.3202	22.3202
	520	-22.1429	22.1429
	521	-22.2913	22.2913
	522	-22.3906	22.3906
	523	-22.4585	22.4585
	524	-22.2063	22.2063
	525	-22.3055	22.3055
	526	-22.1774	22.1774
	527	-22.292	22.292
	528	-22.0803	22.0803
	529	-22.1633	22.1633
	530	-22.1691	22.1691
	531	-22.3503	22.3503
	532	-22.1805	22.1805
	533	-22.3357	22.3357
	534	-22.3204	22.3204
	535	-22.4736	22.4736
	536	-22.1546	22.1546
	537	-22.3994	22.3994
	538	-22.3783	22.3783
	539	-22.3669	22.3669
	540	-22.1088	22.1088
	541	-22.2499	22.2499
	542	-22.4437	22.4437
	543	-22.3285	22.3285
	544	-22.3198	22.3198
	545	-22.1505	22.1505
	546	-22.1685	22.1685
	547	-22.4426	22.4426
	548	-22.2895	22.2895
	549	-22.2311	22.2311
	550	-22.202	22.202
	551	-22.2596	22.2596
	552	-22.0769	22.0769
	553	-22.3697	22.3697
	554	-22.5773	22.5773
	555	-22.1525	22.1525
	556	-22.4499	22.4499
	557	-22.1505	22.1505
	558	-22.3258	22.3258
	559	-22.2456	22.2456
	560	-22.1881	22.1881
	561	-22.3177	22.3177
	562	-22.2867	22.2867
	563	-22.329	22.329
	564	-22.2793	22.2793
	565	-22.0675	22.0675
	566	-22.2126	22.2126
	567	-22.1727	22.1727
	568	-22.3638	22.3638
	569	-22.2897	22.2897
	570	-22.1645	22.1645
	571	-22.4168	22.4168
	572	-22.3549	22.3549
	573	-22.2382	22.2382
	574	-22.4197	22.4197
	575	-22.4561	22.4561
	576	-22.156	22.156
	577	-22.1765	22.1765
	578	-22.3495	22.3495
	579	-22.4485	22.4485
	580	-22.3592	22.3592
	581	-22.4926	22.4926
	582	-22.3272	22.3272
	583	-22.1251	22.1251
	584	-22.3755	22.3755
	585	-22.4075	22.4075
	586	-22.2526	22.2526
	587	-22.1424	22.1424
	588	-22.1864	22.1864
	589	-22.2543	22.2543
	590	-22.2867	22.2867
	591	-22.375	22.375
	592	-22.4137	22.4137
	593	-22.1995	22.1995
	594	-22.4309	22.4309
	595	-22.4148	22.4148
	596	-22.3116	22.3116
	597	-22.4243	22.4243
	598	-22.1864	22.1864
	599	-22.4606	22.4606
	600	-22.3825	22.3825
