# Supplementary material for: Wearable perovskite solar cells by aligned liquid crystal elastomers
Source: Nat Commun. 2023 Mar 2;14:1204. doi: 10.1038/s41467-023-36938-7 (PMC9981560; doi:10.1038/s41467-023-36938-7)
Supplement: Supplementary file 3 — Source Data [file 41467_2023_36938_MOESM3_ESM.zip › Source data/Supplementary Fig.19.xlsx]

## Sheet: Supplementary Fig.19
Supplementary Fig.19
	Sun	Voc (V)	Voc (V)
	100	1.12602	1.1682
	90	1.11294	1.16202
	80	1.11165	1.15675
	70	1.10409	1.15148
	60	1.09814	1.14474
	50	1.08857	1.13852
	40	1.07932	1.13216
	30	1.06201	1.1194
	20	1.04039	1.10322
	10	1.00298	1.07375
	5	0.97754	1.05246
	Sun	Jsc (mA/cm^2)	Jsc (mA/cm^2)
	100	23.4516	24.0245
	90	20.6771	21.0455
	80	18.3481	18.8348
	70	16.1474	16.6287
	60	14.1384	14.1956
	50	11.7361	12.0635
	40	9.54028	9.65704
	30	7.33299	7.45997
	20	4.97709	5.02188
	10	2.50932	2.49979
	5	1.20376	1.1506
