# Supplementary material for: Wearable perovskite solar cells by aligned liquid crystal elastomers
Source: Nat Commun. 2023 Mar 2;14:1204. doi: 10.1038/s41467-023-36938-7 (PMC9981560; doi:10.1038/s41467-023-36938-7)
Supplement: Supplementary file 3 — Source Data [file 41467_2023_36938_MOESM3_ESM.zip › Source data/Supplementary Fig.20.xlsx]

## Sheet: Supplementary Fig.20
Supplementary Fig.20
	Time (ms)	Normalized Voltage	Normalized Voltage
	-0.1	0.00747	0.00822
	-0.1	0.00511	0.00822
	-0.1	0.00472	0.00874
	-0.09999	0.00943	0.00951
	-0.09999	0.00904	0.01028
	-0.09999	0.00708	0.01131
	-0.09999	0.00551	0.00925
	-0.09999	0.00708	0.00771
	-0.09998	0.00433	0.00694
	-0.09998	0.00472	0.00746
	-0.09998	0.00511	0.00746
	-0.09998	0.00668	0.00771
	-0.09998	0.00629	0.00822
	-0.09997	0.00944	0.00874
	-0.09997	0.00943	0.00771
	-0.09997	0.00708	0.00848
	-0.09997	0.00786	0.00874
	-0.09997	0.00708	0.00899
	-0.09996	0.00393	0.01028
	-0.09996	0.00472	0.01105
	-0.09996	0.0059	0.01079
	-0.09996	0.00786	0.01028
	-0.09996	0.00786	0.01054
	-0.09995	0.00904	0.01002
	-0.09995	0.01022	0.01028
	-0.09995	0.00786	0.01002
	-0.09995	0.00551	0.00848
	-0.09995	0.00511	0.00848
	-0.09994	0.00629	0.00951
	-0.09994	0.00472	0.009
	-0.09994	0.00511	0.00899
	-0.09994	0.00825	0.00899
	-0.09994	0.00786	0.00874
	-0.09993	0.00747	0.00797
	-0.09993	0.00747	0.009
	-0.09993	0.00865	0.01002
	-0.09993	0.00511	0.00976
	-0.09993	0.00472	0.01002
	-0.09992	0.0055	0.00951
	-0.09992	0.00589	0.00925
	-0.09992	0.0055	0.00976
	-0.09992	0.00944	0.00925
	-0.09992	0.00865	0.00874
	-0.09991	0.00943	0.00925
	-0.09991	0.00943	0.00977
	-0.09991	0.00865	0.00797
	-0.09991	0.0055	0.00925
	-0.09991	0.00589	0.00977
	-0.0999	0.00511	0.009
	-0.0999	0.00393	0.00951
	-0.0999	0.00511	0.00771
	-0.0999	0.00786	0.00976
	-0.0999	0.00669	0.00925
	-0.09989	0.00786	0.01002
	-0.09989	0.00786	0.00951
	-0.09989	0.00904	0.01028
	-0.09989	0.00629	0.00977
	-0.09989	0.00472	0.00822
	-0.09988	0.00433	0.00848
	-0.09988	0.00707	0.00848
	-0.09988	0.00786	0.00925
	-0.09988	0.00747	0.00848
	-0.09988	0.00708	0.01002
	-0.09987	0.00786	0.00848
	-0.09987	0.0059	0.00848
	-0.09987	0.00786	0.00977
	-0.09987	0.00472	0.00797
	-0.09987	0.00747	0.00797
	-0.09986	0.00629	0.00925
	-0.09986	0.00668	0.01054
	-0.09986	0.00708	0.01079
	-0.09986	0.00786	0.00951
	-0.09986	0.00826	0.00951
	-0.09985	0.00629	0.00951
	-0.09985	0.0055	0.01002
	-0.09985	0.00589	0.01028
	-0.09985	0.00707	0.00977
	-0.09985	0.00629	0.00848
	-0.09984	0.00708	0.00848
	-0.09984	0.00904	0.00797
	-0.09984	0.00747	0.00797
	-0.09984	0.00825	0.00951
	-0.09984	0.00629	0.00823
	-0.09983	0.00747	0.00848
	-0.09983	0.00707	0.00874
	-0.09983	0.0055	0.00848
	-0.09983	0.00472	0.00771
	-0.09983	0.00865	0.00899
	-0.09982	0.00904	0.01028
	-0.09982	0.00708	0.01079
	-0.09982	0.00707	0.01028
	-0.09982	0.00825	0.00899
	-0.09982	0.0055	0.00899
	-0.09981	0.00511	0.00874
	-0.09981	0.00629	0.00976
	-0.09981	0.00707	0.00976
	-0.09981	0.0059	0.00925
	-0.09981	0.00865	0.00977
	-0.0998	0.00747	0.00874
	-0.0998	0.00708	0.00771
	-0.0998	0.0059	0.00823
	-0.0998	0.00668	0.00771
	-0.0998	0.00511	0.00797
	-0.09979	0.00668	0.00848
	-0.09979	0.0059	0.009
	-0.09979	0.00668	0.00848
	-0.09979	0.00629	0.00797
	-0.09979	0.00825	0.00822
	-0.09978	0.00747	0.00848
	-0.09978	0.00668	0.00874
	-0.09978	0.00629	0.01002
	-0.09978	0.00786	0.01079
	-0.09978	0.0059	0.00951
	-0.09977	0.00668	0.01002
	-0.09977	0.0059	0.00976
	-0.09977	0.00825	0.00899
	-0.09977	0.00551	0.00925
	-0.09977	0.00669	0.00976
	-0.09976	0.00708	0.00874
	-0.09976	0.00668	0.00848
	-0.09976	0.00668	0.00822
	-0.09976	0.00708	0.00848
	-0.09976	0.00904	0.00874
	-0.09975	0.00865	0.00977
	-0.09975	0.00629	0.009
	-0.09975	0.00786	0.00977
	-0.09975	0.00708	0.0072
	-0.09975	0.00629	0.009
	-0.09974	0.00629	0.00951
	-0.09974	0.00511	0.00925
	-0.09974	0.00551	0.01002
	-0.09974	0.00865	0.01105
	-0.09974	0.00786	0.01002
	-0.09973	0.00826	0.00874
	-0.09973	0.00944	0.009
	-0.09973	0.00786	0.00951
	-0.09973	0.00511	0.00925
	-0.09973	0.00354	0.01028
	-0.09972	0.0055	0.00951
	-0.09972	0.00747	0.00848
	-0.09972	0.00707	0.00848
	-0.09972	0.00825	0.00822
	-0.09972	0.00983	0.0072
	-0.09971	0.00943	0.00848
	-0.09971	0.00511	0.00899
	-0.09971	0.00393	0.01054
	-0.09971	0.00629	0.00951
	-0.09971	0.00825	0.00951
	-0.0997	0.00472	0.00977
	-0.0997	0.00629	0.00797
	-0.0997	0.00825	0.00874
	-0.0997	0.00786	0.00951
	-0.0997	0.0055	0.01002
	-0.09969	0.0059	0.00848
	-0.09969	0.00747	0.00874
	-0.09969	0.0059	0.00874
	-0.09969	0.00629	0.00951
	-0.09969	0.00826	0.00848
	-0.09968	0.00786	0.00899
	-0.09968	0.00786	0.00899
	-0.09968	0.00707	0.00874
	-0.09968	0.00629	0.00874
	-0.09968	0.0055	0.00899
	-0.09967	0.00786	0.00771
	-0.09967	0.00826	0.00977
	-0.09967	0.00747	0.00976
	-0.09967	0.00786	0.00951
	-0.09967	0.00983	0.00848
	-0.09966	0.0059	0.00848
	-0.09966	0.00472	0.00925
	-0.09966	0.00629	0.00977
	-0.09966	0.0059	0.01054
	-0.09966	0.00511	0.01079
	-0.09965	0.00629	0.00925
	-0.09965	0.00629	0.00848
	-0.09965	0.00668	0.00874
	-0.09965	0.00472	0.01002
	-0.09965	0.0055	0.00951
	-0.09964	0.00551	0.00951
	-0.09964	0.00629	0.01028
	-0.09964	0.00708	0.00977
	-0.09964	0.00747	0.009
	-0.09964	0.00668	0.00745
	-0.09963	0.00825	0.00925
	-0.09963	0.00629	0.00925
	-0.09963	0.00629	0.00899
	-0.09963	0.00511	0.00925
	-0.09963	0.00668	0.00899
	-0.09962	0.00708	0.01002
	-0.09962	0.00708	0.00951
	-0.09962	0.0059	0.00874
	-0.09962	0.00825	0.00925
	-0.09962	0.00865	0.00848
	-0.09961	0.00668	0.00771
	-0.09961	0.00629	0.00874
	-0.09961	0.00747	0.00899
	-0.09961	0.00472	0.01028
	-0.09961	0.00472	0.00977
	-0.0996	0.00668	0.00848
	-0.0996	0.00668	0.00848
	-0.0996	0.00629	0.00874
	-0.0996	0.00708	0.00874
	-0.0996	0.00747	0.009
	-0.09959	0.00825	0.00951
	-0.09959	0.0059	0.00797
	-0.09959	0.00668	0.00822
	-0.09959	0.00551	0.00899
	-0.09959	0.00668	0.00925
	-0.09958	0.00629	0.00822
	-0.09958	0.0055	0.00925
	-0.09958	0.00629	0.00874
	-0.09958	0.00708	0.00874
	-0.09958	0.00708	0.00848
	-0.09957	0.00708	0.00951
	-0.09957	0.00708	0.00848
	-0.09957	0.00865	0.00951
	-0.09957	0.00629	0.00951
	-0.09957	0.00629	0.01002
	-0.09956	0.00708	0.00874
	-0.09956	0.00747	0.00848
	-0.09956	0.00629	0.00925
	-0.09956	0.00747	0.00848
	-0.09956	0.00707	0.00951
	-0.09955	0.00786	0.009
	-0.09955	0.00629	0.00874
	-0.09955	0.00825	0.00797
	-0.09955	0.0059	0.00848
	-0.09955	0.00904	0.00925
	-0.09954	0.00747	0.00899
	-0.09954	0.00511	0.00874
	-0.09954	0.00511	0.00951
	-0.09954	0.00668	0.00951
	-0.09954	0.00668	0.00874
	-0.09953	0.0055	0.00797
	-0.09953	0.0055	0.00976
	-0.09953	0.00826	0.00874
	-0.09953	0.00629	0.01002
	-0.09953	0.0055	0.00925
	-0.09952	0.00511	0.01002
	-0.09952	0.00786	0.01002
	-0.09952	0.0059	0.01054
	-0.09952	0.00511	0.01002
	-0.09952	0.00551	0.00848
	-0.09951	0.00904	0.00925
	-0.09951	0.00865	0.00951
	-0.09951	0.00551	0.00925
	-0.09951	0.00707	0.009
	-0.09951	0.00747	0.00745
	-0.0995	0.00551	0.009
	-0.0995	0.00511	0.00899
	-0.0995	0.00393	0.00771
	-0.0995	0.00904	0.00797
	-0.0995	0.00708	0.00797
	-0.09949	0.00904	0.00797
	-0.09949	0.00433	0.00899
	-0.09949	0.00708	0.01002
	-0.09949	0.00668	0.01054
	-0.09949	0.00786	0.00848
	-0.09948	0.0059	0.00976
	-0.09948	0.00668	0.01002
	-0.09948	0.00708	0.00977
	-0.09948	0.00826	0.00899
	-0.09948	0.00433	0.00951
	-0.09947	0.00511	0.00977
	-0.09947	0.00825	0.00951
	-0.09947	0.00786	0.00874
	-0.09947	0.00629	0.00822
	-0.09947	0.00865	0.00874
	-0.09946	0.00668	0.00797
	-0.09946	0.00669	0.00668
	-0.09946	0.0059	0.0054
	-0.09946	0.00707	0.00822
	-0.09946	0.00551	0.00771
	-0.09945	0.0055	0.00874
	-0.09945	0.00629	0.00848
	-0.09945	0.00904	0.00822
	-0.09945	0.00629	0.00874
	-0.09945	0.00629	0.01028
	-0.09944	0.00629	0.00951
	-0.09944	0.00747	0.01002
	-0.09944	0.00669	0.00874
	-0.09944	0.00747	0.00899
	-0.09944	0.00826	0.00874
	-0.09943	0.00865	0.00899
	-0.09943	0.00826	0.00899
	-0.09943	0.00747	0.00951
	-0.09943	0.0055	0.00925
	-0.09943	0.0059	0.00925
	-0.09942	0.0059	0.00822
	-0.09942	0.00747	0.00745
	-0.09942	0.00668	0.00874
	-0.09942	0.00865	0.00925
	-0.09942	0.00747	0.01054
	-0.09941	0.00786	0.01002
	-0.09941	0.00551	0.00925
	-0.09941	0.00668	0.00797
	-0.09941	0.00668	0.00797
	-0.09941	0.00551	0.00899
	-0.0994	0.00747	0.00977
	-0.0994	0.00825	0.01002
	-0.0994	0.0059	0.00977
	-0.0994	0.00629	0.00771
	-0.0994	0.00708	0.00848
	-0.09939	0.00865	0.00822
	-0.09939	0.00472	0.00822
	-0.09939	0.00668	0.00951
	-0.09939	0.00865	0.00925
	-0.09939	0.00668	0.00951
	-0.09938	0.00668	0.00925
	-0.09938	0.00825	0.00874
	-0.09938	0.00708	0.00797
	-0.09938	0.00668	0.00951
	-0.09938	0.00511	0.01131
	-0.09937	0.00747	0.01002
	-0.09937	0.00394	0.00848
	-0.09937	0.00825	0.00899
	-0.09937	0.00904	0.0072
	-0.09937	0.00629	0.00745
	-0.09936	0.00472	0.00822
	-0.09936	0.00865	0.01054
	-0.09936	0.00747	0.00848
	-0.09936	0.00433	0.00925
	-0.09936	0.00511	0.00822
	-0.09935	0.00825	0.00822
	-0.09935	0.00551	0.00874
	-0.09935	0.00472	0.00899
	-0.09935	0.00708	0.00951
	-0.09935	0.00786	0.01054
	-0.09934	0.00668	0.00874
	-0.09934	0.00629	0.00797
	-0.09934	0.00707	0.00822
	-0.09934	0.00747	0.00925
	-0.09934	0.00668	0.01054
	-0.09933	0.00747	0.00925
	-0.09933	0.00708	0.00925
	-0.09933	0.00825	0.00797
	-0.09933	0.00629	0.00797
	-0.09933	0.00629	0.00822
	-0.09932	0.00668	0.00899
	-0.09932	0.00786	0.00951
	-0.09932	0.00747	0.00899
	-0.09932	0.00668	0.00848
	-0.09932	0.00551	0.00848
	-0.09931	0.00747	0.00822
	-0.09931	0.00786	0.01002
	-0.09931	0.00629	0.01002
	-0.09931	0.00551	0.00899
	-0.09931	0.00825	0.00848
	-0.0993	0.00629	0.00951
	-0.0993	0.00551	0.00848
	-0.0993	0.00708	0.00848
	-0.0993	0.00747	0.00977
	-0.0993	0.00551	0.00977
	-0.09929	0.00708	0.01028
	-0.09929	0.00708	0.00848
	-0.09929	0.00865	0.00771
	-0.09929	0.00629	0.00797
	-0.09929	0.00708	0.00874
	-0.09928	0.00708	0.00822
	-0.09928	0.00786	0.00925
	-0.09928	0.00668	0.00977
	-0.09928	0.00668	0.00771
	-0.09928	0.0059	0.00874
	-0.09927	0.00708	0.00899
	-0.09927	0.00708	0.00951
	-0.09927	0.00668	0.00848
	-0.09927	0.00551	0.00976
	-0.09927	0.00708	0.00951
	-0.09926	0.00786	0.00925
	-0.09926	0.00786	0.00899
	-0.09926	0.00511	0.00899
	-0.09926	0.00904	0.00925
	-0.09926	0.00629	0.00874
	-0.09925	0.00511	0.00771
	-0.09925	0.00354	0.00874
	-0.09925	0.00825	0.00822
	-0.09925	0.00511	0.00848
	-0.09925	0.00433	0.00925
	-0.09924	0.00747	0.00822
	-0.09924	0.00825	0.01002
	-0.09924	0.0059	0.00874
	-0.09924	0.00786	0.00874
	-0.09924	0.00707	0.00797
	-0.09923	0.00707	0.00899
	-0.09923	0.0059	0.00848
	-0.09923	0.00551	0.00977
	-0.09923	0.00708	0.00899
	-0.09923	0.00786	0.00848
	-0.09922	0.00786	0.00951
	-0.09922	0.00904	0.00848
	-0.09922	0.00668	0.00925
	-0.09922	0.00668	0.01054
	-0.09922	0.00747	0.01079
	-0.09921	0.0055	0.00797
	-0.09921	0.00511	0.00899
	-0.09921	0.00629	0.00822
	-0.09921	0.00707	0.00822
	-0.09921	0.00708	0.00848
	-0.0992	0.00551	0.00951
	-0.0992	0.00668	0.00925
	-0.0992	0.00668	0.00951
	-0.0992	0.00668	0.00848
	-0.0992	0.00708	0.00925
	-0.09919	0.00904	0.00822
	-0.09919	0.00825	0.00899
	-0.09919	0.00865	0.01002
	-0.09919	0.00629	0.01002
	-0.09919	0.00786	0.00925
	-0.09918	0.00551	0.00951
	-0.09918	0.00511	0.00822
	-0.09918	0.0055	0.00822
	-0.09918	0.00707	0.00951
	-0.09918	0.00629	0.00874
	-0.09917	0.00865	0.00822
	-0.09917	0.00708	0.00899
	-0.09917	0.00786	0.00977
	-0.09917	0.00668	0.00899
	-0.09917	0.0055	0.00874
	-0.09916	0.00511	0.00951
	-0.09916	0.00668	0.00977
	-0.09916	0.00904	0.00951
	-0.09916	0.00865	0.00822
	-0.09916	0.00747	0.00925
	-0.09915	0.00943	0.00977
	-0.09915	0.00825	0.01002
	-0.09915	0.0059	0.00951
	-0.09915	0.00433	0.00899
	-0.09915	0.00668	0.00874
	-0.09914	0.00472	0.00951
	-0.09914	0.0059	0.00899
	-0.09914	0.00708	0.00874
	-0.09914	0.00904	0.00951
	-0.09914	0.00708	0.00951
	-0.09913	0.00786	0.00899
	-0.09913	0.00786	0.00874
	-0.09913	0.00904	0.00822
	-0.09913	0.0055	0.00822
	-0.09913	0.00511	0.00899
	-0.09912	0.00629	0.00874
	-0.09912	0.00708	0.00925
	-0.09912	0.00668	0.00925
	-0.09912	0.00551	0.00951
	-0.09912	0.00629	0.00874
	-0.09911	0.00668	0.00925
	-0.09911	0.00786	0.00848
	-0.09911	0.00668	0.00925
	-0.09911	0.00629	0.00977
	-0.09911	0.00825	0.00925
	-0.0991	0.00825	0.00874
	-0.0991	0.00668	0.00848
	-0.0991	0.00551	0.00874
	-0.0991	0.00865	0.01002
	-0.0991	0.00786	0.01002
	-0.09909	0.00629	0.00925
	-0.09909	0.00551	0.00822
	-0.09909	0.00825	0.0072
	-0.09909	0.00551	0.00771
	-0.09909	0.00511	0.01002
	-0.09908	0.0059	0.01079
	-0.09908	0.00747	0.00925
	-0.09908	0.00551	0.00977
	-0.09908	0.00747	0.00848
	-0.09908	0.00629	0.01002
	-0.09907	0.00747	0.00899
	-0.09907	0.00708	0.00951
	-0.09907	0.0059	0.00874
	-0.09907	0.00551	0.00951
	-0.09907	0.00629	0.00899
	-0.09906	0.00668	0.00797
	-0.09906	0.00668	0.00745
	-0.09906	0.00551	0.0072
	-0.09906	0.00747	0.00977
	-0.09906	0.00708	0.00925
	-0.09905	0.00629	0.00899
	-0.09905	0.00511	0.00874
	-0.09905	0.00825	0.00951
	-0.09905	0.00708	0.01028
	-0.09905	0.0059	0.00925
	-0.09904	0.00551	0.00874
	-0.09904	0.00786	0.01028
	-0.09904	0.00708	0.01054
	-0.09904	0.0059	0.01002
	-0.09904	0.00511	0.00951
	-0.09903	0.00708	0.00771
	-0.09903	0.0059	0.00771
	-0.09903	0.00668	0.00771
	-0.09903	0.0059	0.00951
	-0.09903	0.00825	0.01002
	-0.09902	0.0059	0.00925
	-0.09902	0.0059	0.00745
	-0.09902	0.0059	0.0072
	-0.09902	0.00708	0.00771
	-0.09902	0.0059	0.00771
	-0.09901	0.00904	0.00848
	-0.09901	0.00786	0.00977
	-0.09901	0.00786	0.00899
	-0.09901	0.00747	0.00925
	-0.09901	0.00747	0.01002
	-0.099	0.00629	0.00874
	-0.099	0.00668	0.00925
	-0.099	0.00629	0.00977
	-0.099	0.00668	0.01002
	-0.099	0.00472	0.00874
	-0.09899	0.00825	0.00745
	-0.09899	0.00865	0.00951
	-0.09899	0.00786	0.01002
	-0.09899	0.00511	0.00925
	-0.09899	0.00825	0.00874
	-0.09898	0.0059	0.00925
	-0.09898	0.00394	0.00797
	-0.09898	0.00551	0.00977
	-0.09898	0.00904	0.01054
	-0.09898	0.00668	0.01002
	-0.09897	0.00708	0.01105
	-0.09897	0.00865	0.01002
	-0.09897	0.00747	0.00977
	-0.09897	0.00394	0.00951
	-0.09897	0.00825	0.00925
	-0.09896	0.00629	0.00951
	-0.09896	0.00629	0.01028
	-0.09896	0.00708	0.00977
	-0.09896	0.00943	0.01028
	-0.09896	0.00668	0.00925
	-0.09895	0.00629	0.00874
	-0.09895	0.00786	0.00848
	-0.09895	0.00708	0.00822
	-0.09895	0.00433	0.01054
	-0.09895	0.00904	0.01002
	-0.09894	0.00668	0.01079
	-0.09894	0.00668	0.00951
	-0.09894	0.00472	0.00874
	-0.09894	0.00786	0.00977
	-0.09894	0.00786	0.00874
	-0.09893	0.00708	0.00951
	-0.09893	0.00708	0.01028
	-0.09893	0.00825	0.01079
	-0.09893	0.00629	0.01028
	-0.09893	0.00472	0.00848
	-0.09892	0.00747	0.00745
	-0.09892	0.00786	0.00899
	-0.09892	0.00511	0.00899
	-0.09892	0.0059	0.00951
	-0.09892	0.00708	0.01028
	-0.09891	0.00629	0.00874
	-0.09891	0.00707	0.00797
	-0.09891	0.00786	0.00899
	-0.09891	0.00708	0.00925
	-0.09891	0.00629	0.01002
	-0.0989	0.00786	0.01028
	-0.0989	0.00668	0.00977
	-0.0989	0.00472	0.01054
	-0.0989	0.00747	0.00951
	-0.0989	0.00786	0.00951
	-0.09889	0.00668	0.00951
	-0.09889	0.00315	0.00925
	-0.09889	0.00786	0.01028
	-0.09889	0.00708	0.00874
	-0.09889	0.0059	0.00848
	-0.09888	0.00629	0.00951
	-0.09888	0.00825	0.00977
	-0.09888	0.00551	0.00899
	-0.09888	0.00433	0.00951
	-0.09888	0.00747	0.00899
	-0.09887	0.00825	0.00874
	-0.09887	0.0059	0.01002
	-0.09887	0.00825	0.00951
	-0.09887	0.00786	0.00925
	-0.09887	0.00786	0.00977
	-0.09886	0.00629	0.00951
	-0.09886	0.00708	0.00977
	-0.09886	0.0055	0.00822
	-0.09886	0.0059	0.00951
	-0.09886	0.00708	0.00925
	-0.09885	0.00786	0.01028
	-0.09885	0.00708	0.01028
	-0.09885	0.00629	0.01054
	-0.09885	0.00668	0.00899
	-0.09885	0.00708	0.00925
	-0.09884	0.00472	0.00874
	-0.09884	0.00865	0.00874
	-0.09884	0.00786	0.00977
	-0.09884	0.0059	0.00951
	-0.09884	0.00551	0.01002
	-0.09883	0.00825	0.00951
	-0.09883	0.00668	0.00771
	-0.09883	0.00511	0.00822
	-0.09883	0.00747	0.00925
	-0.09883	0.00708	0.00925
	-0.09882	0.00668	0.00899
	-0.09882	0.00629	0.00925
	-0.09882	0.00668	0.00899
	-0.09882	0.00668	0.00848
	-0.09882	0.0059	0.00874
	-0.09881	0.00668	0.009
	-0.09881	0.00747	0.00822
	-0.09881	0.00747	0.009
	-0.09881	0.00629	0.00951
	-0.09881	0.00825	0.00951
	-0.0988	0.00629	0.00848
	-0.0988	0.00747	0.01054
	-0.0988	0.00629	0.00925
	-0.0988	0.0059	0.00899
	-0.0988	0.00551	0.00977
	-0.09879	0.00904	0.01002
	-0.09879	0.00865	0.00874
	-0.09879	0.00551	0.00848
	-0.09879	0.00511	0.00874
	-0.09879	0.00747	0.00822
	-0.09878	0.00747	0.00977
	-0.09878	0.00668	0.00976
	-0.09878	0.0059	0.01028
	-0.09878	0.00865	0.01002
	-0.09878	0.00629	0.01002
	-0.09877	0.0059	0.00771
	-0.09877	0.00668	0.00848
	-0.09877	0.00865	0.00925
	-0.09877	0.0059	0.00925
	-0.09877	0.0059	0.00951
	-0.09876	0.00825	0.00976
	-0.09876	0.00825	0.01028
	-0.09876	0.00551	0.00848
	-0.09876	0.00668	0.00848
	-0.09876	0.0059	0.00848
	-0.09875	0.00825	0.00925
	-0.09875	0.00511	0.00925
	-0.09875	0.00708	0.00925
	-0.09875	0.00551	0.00925
	-0.09875	0.00747	0.00951
	-0.09874	0.00668	0.00899
	-0.09874	0.00708	0.00951
	-0.09874	0.00511	0.00822
	-0.09874	0.00786	0.00848
	-0.09874	0.00668	0.00668
	-0.09873	0.00629	0.0072
	-0.09873	0.00433	0.00822
	-0.09873	0.00786	0.00874
	-0.09873	0.00668	0.00899
	-0.09873	0.00629	0.00951
	-0.09872	0.00668	0.01054
	-0.09872	0.00943	0.01028
	-0.09872	0.00708	0.00976
	-0.09872	0.00511	0.00951
	-0.09872	0.00708	0.01053
	-0.09871	0.00904	0.01053
	-0.09871	0.00472	0.01105
	-0.09871	0.00433	0.01105
	-0.09871	0.00668	0.01079
	-0.09871	0.00786	0.00925
	-0.0987	0.00472	0.00848
	-0.0987	0.00668	0.00746
	-0.0987	0.00708	0.00848
	-0.0987	0.00668	0.0072
	-0.0987	0.00668	0.00797
	-0.09869	0.00668	0.00694
	-0.09869	0.00433	0.00694
	-0.09869	0.00708	0.00694
	-0.09869	0.00904	0.00694
	-0.09869	0.00708	0.00822
	-0.09868	0.00433	0.00771
	-0.09868	0.00865	0.00951
	-0.09868	0.00943	0.01054
	-0.09868	0.0059	0.00925
	-0.09868	0.00472	0.01002
	-0.09867	0.00786	0.00951
	-0.09867	0.00629	0.00899
	-0.09867	0.0059	0.00874
	-0.09867	0.00747	0.00951
	-0.09867	0.00904	0.00874
	-0.09866	0.00708	0.00925
	-0.09866	0.00669	0.00771
	-0.09866	0.00786	0.00797
	-0.09866	0.00589	0.00822
	-0.09866	0.00354	0.00848
	-0.09865	0.00708	0.00848
	-0.09865	0.00433	0.00925
	-0.09865	0.00551	0.01002
	-0.09865	0.00747	0.01028
	-0.09865	0.00786	0.01002
	-0.09864	0.00708	0.01028
	-0.09864	0.00708	0.01053
	-0.09864	0.0059	0.01002
	-0.09864	0.00511	0.01002
	-0.09864	0.00551	0.00977
	-0.09863	0.00944	0.00925
	-0.09863	0.00865	0.00874
	-0.09863	0.00629	0.00771
	-0.09863	0.00669	0.00746
	-0.09863	0.01061	0.00669
	-0.09862	0.00629	0.00797
	-0.09862	0.00354	0.00771
	-0.09862	0.00354	0.00694
	-0.09862	0.00589	0.00823
	-0.09862	0.0055	0.00771
	-0.09861	0.0059	0.00797
	-0.09861	0.00629	0.01028
	-0.09861	0.00786	0.01131
	-0.09861	0.0059	0.01079
	-0.09861	0.00904	0.01054
	-0.0986	0.00551	0.00951
	-0.0986	0.00629	0.00976
	-0.0986	0.00786	0.00951
	-0.0986	0.00904	0.00976
	-0.0986	0.00747	0.01079
	-0.09859	0.0055	0.009
	-0.09859	0.0059	0.00668
	-0.09859	0.00747	0.00745
	-0.09859	0.00472	0.00823
	-0.09859	0.00747	0.00771
	-0.09858	0.00708	0.00874
	-0.09858	0.00983	0.00874
	-0.09858	0.00629	0.00951
	-0.09858	0.00589	0.00822
	-0.09858	0.0059	0.0072
	-0.09857	0.0055	0.00771
	-0.09857	0.00511	0.00797
	-0.09857	0.00904	0.00977
	-0.09857	0.00786	0.01079
	-0.09857	0.00944	0.00925
	-0.09856	0.00865	0.00899
	-0.09856	0.00865	0.01079
	-0.09856	0.00236	0.01028
	-0.09856	0.00118	0.00951
	-0.09856	0.00511	0.00899
	-0.09855	0.00472	0.00899
	-0.09855	0.00433	0.00899
	-0.09855	0.00865	0.00797
	-0.09855	0.01101	0.00874
	-0.09855	0.01258	0.00848
	-0.09854	0.00865	0.00848
	-0.09854	0.00668	0.00925
	-0.09854	0.00197	0.00874
	-0.09854	0.00354	0.00951
	-0.09854	0.00511	0.00848
	-0.09853	0.00472	0.00797
	-0.09853	0.00551	0.00874
	-0.09853	0.01297	0.01028
	-0.09853	0.01062	0.00899
	-0.09853	0.00786	0.01002
	-0.09852	0.00433	0.00977
	-0.09852	0.0059	0.00925
	-0.09852	0.00275	0.01028
	-0.09852	0.00275	0.00797
	-0.09852	0.00314	0.00899
	-0.09851	0.00983	0.00951
	-0.09851	0.00865	0.009
	-0.09851	0.00748	0.00874
	-0.09851	0.00669	0.00848
	-0.09851	0.00904	0.00822
	-0.0985	0.00472	0.009
	-0.0985	0.00315	0.00822
	-0.0985	0.00393	0.00874
	-0.0985	0.00668	0.00874
	-0.0985	0.00629	0.00848
	-0.09849	0.00786	0.0072
	-0.09849	0.00747	0.00822
	-0.09849	0.00983	0.00925
	-0.09849	0.00708	0.00925
	-0.09849	0.00707	0.00951
	-0.09848	0.00393	0.00874
	-0.09848	0.00472	0.00848
	-0.09848	0.00786	0.01079
	-0.09848	0.00865	0.01079
	-0.09848	0.00669	0.01028
	-0.09847	0.01061	0.00925
	-0.09847	0.00865	0.00925
	-0.09847	0.00629	0.00848
	-0.09847	0.00315	0.00899
	-0.09847	0.00589	0.00899
	-0.09846	0.00393	0.00977
	-0.09846	0.00354	0.00951
	-0.09846	0.0059	0.00951
	-0.09846	0.00904	0.00925
	-0.09846	0.00747	0.00874
	-0.09845	0.00629	0.00797
	-0.09845	0.00629	0.00874
	-0.09845	0.00747	0.00899
	-0.09845	0.00393	0.01028
	-0.09845	0.00668	0.00925
	-0.09844	0.00747	0.00977
	-0.09844	0.00747	0.00977
	-0.09844	0.00786	0.00925
	-0.09844	0.00943	0.00874
	-0.09844	0.00669	0.00874
	-0.09843	0.00825	0.00951
	-0.09843	0.00747	0.01028
	-0.09843	0.00668	0.01028
	-0.09843	0.00354	0.00925
	-0.09843	0.00708	0.00822
	-0.09842	0.00826	0.00874
	-0.09842	0.00669	0.00745
	-0.09842	0.00551	0.00745
	-0.09842	0.01101	0.0072
	-0.09842	0.00668	0.00797
	-0.09841	0.00433	0.00874
	-0.09841	0.00472	0.00771
	-0.09841	0.00707	0.00925
	-0.09841	0.00472	0.009
	-0.09841	0.00433	0.00797
	-0.0984	0.00708	0.009
	-0.0984	0.00786	0.009
	-0.0984	0.00433	0.00951
	-0.0984	0.00629	0.00977
	-0.0984	0.0055	0.00925
	-0.09839	0.00629	0.00899
	-0.09839	0.00786	0.00951
	-0.09839	0.00747	0.00899
	-0.09839	0.00786	0.00899
	-0.09839	0.00904	0.00951
	-0.09838	0.00865	0.00951
	-0.09838	0.00668	0.00951
	-0.09838	0.00354	0.01028
	-0.09838	0.00786	0.00925
	-0.09838	0.00668	0.00976
	-0.09837	0.00511	0.00951
	-0.09837	0.00629	0.01028
	-0.09837	0.00904	0.00874
	-0.09837	0.00707	0.00951
	-0.09837	0.00825	0.01079
	-0.09836	0.00433	0.00977
	-0.09836	0.00747	0.00951
	-0.09836	0.0059	0.01079
	-0.09836	0.00511	0.00977
	-0.09836	0.00629	0.01028
	-0.09835	0.00747	0.00977
	-0.09835	0.00708	0.01002
	-0.09835	0.00472	0.01002
	-0.09835	0.00865	0.00874
	-0.09835	0.00747	0.00797
	-0.09834	0.00629	0.00899
	-0.09834	0.00511	0.00874
	-0.09834	0.00747	0.00976
	-0.09834	0.00943	0.01054
	-0.09834	0.00629	0.01054
	-0.09833	0.00747	0.00874
	-0.09833	0.00747	0.00899
	-0.09833	0.00629	0.00977
	-0.09833	0.00668	0.00925
	-0.09833	0.00786	0.009
	-0.09832	0.00629	0.009
	-0.09832	0.00865	0.00951
	-0.09832	0.00825	0.00771
	-0.09832	0.00708	0.00848
	-0.09832	0.00433	0.00848
	-0.09831	0.00786	0.00874
	-0.09831	0.0055	0.00771
	-0.09831	0.00393	0.00797
	-0.09831	0.00432	0.00848
	-0.09831	0.00747	0.00848
	-0.0983	0.00629	0.00874
	-0.0983	0.00472	0.00951
	-0.0983	0.00865	0.00976
	-0.0983	0.00982	0.00951
	-0.0983	0.00551	0.00976
	-0.09829	0.0059	0.00951
	-0.09829	0.00707	0.01002
	-0.09829	0.00707	0.00951
	-0.09829	0.0055	0.01002
	-0.09829	0.00707	0.00951
	-0.09828	0.00668	0.00874
	-0.09828	0.00708	0.00874
	-0.09828	0.0059	0.00874
	-0.09828	0.00786	0.00797
	-0.09828	0.00472	0.00874
	-0.09827	0.00786	0.00925
	-0.09827	0.00747	0.0072
	-0.09827	0.00747	0.00822
	-0.09827	0.00433	0.00874
	-0.09827	0.00668	0.00822
	-0.09826	0.00747	0.00848
	-0.09826	0.00629	0.00977
	-0.09826	0.00551	0.00925
	-0.09826	0.00943	0.00925
	-0.09826	0.00708	0.00925
	-0.09825	0.0059	0.01028
	-0.09825	0.00629	0.01002
	-0.09825	0.00943	0.00925
	-0.09825	0.00629	0.00976
	-0.09825	0.0055	0.00822
	-0.09824	0.0059	0.01002
	-0.09824	0.00786	0.01002
	-0.09824	0.00511	0.01002
	-0.09824	0.00629	0.00874
	-0.09824	0.00865	0.00822
	-0.09823	0.0059	0.00771
	-0.09823	0.00668	0.00951
	-0.09823	0.00786	0.00822
	-0.09823	0.00708	0.00848
	-0.09823	0.00668	0.00822
	-0.09822	0.00708	0.00771
	-0.09822	0.00786	0.0072
	-0.09822	0.00472	0.00797
	-0.09822	0.00747	0.00899
	-0.09822	0.00904	0.00822
	-0.09821	0.00708	0.00822
	-0.09821	0.00511	0.00899
	-0.09821	0.00982	0.01002
	-0.09821	0.00747	0.01054
	-0.09821	0.0059	0.01002
	-0.0982	0.00629	0.01028
	-0.0982	0.00786	0.00976
	-0.0982	0.00629	0.00899
	-0.0982	0.0059	0.00951
	-0.0982	0.00708	0.00925
	-0.09819	0.00825	0.01054
	-0.09819	0.00551	0.01054
	-0.09819	0.00747	0.00925
	-0.09819	0.00747	0.00848
	-0.09819	0.0059	0.00771
	-0.09818	0.00433	0.00797
	-0.09818	0.00511	0.0072
	-0.09818	0.0059	0.00797
	-0.09818	0.00708	0.00925
	-0.09818	0.00511	0.00899
	-0.09817	0.00786	0.00951
	-0.09817	0.00629	0.00848
	-0.09817	0.00629	0.00848
	-0.09817	0.00668	0.00874
	-0.09817	0.00747	0.00951
	-0.09816	0.00511	0.00848
	-0.09816	0.00668	0.00951
	-0.09816	0.00786	0.00797
	-0.09816	0.00826	0.00925
	-0.09816	0.00551	0.00951
	-0.09815	0.00668	0.01002
	-0.09815	0.00708	0.01028
	-0.09815	0.00629	0.00899
	-0.09815	0.00629	0.00899
	-0.09815	0.00747	0.00874
	-0.09814	0.00629	0.00977
	-0.09814	0.00511	0.00977
	-0.09814	0.00747	0.01002
	-0.09814	0.00747	0.01002
	-0.09814	0.00472	0.00925
	-0.09813	0.00786	0.00797
	-0.09813	0.00747	0.00771
	-0.09813	0.00747	0.009
	-0.09813	0.00511	0.01002
	-0.09813	0.00708	0.00977
	-0.09812	0.00668	0.00771
	-0.09812	0.00786	0.00771
	-0.09812	0.00747	0.00797
	-0.09812	0.00708	0.00694
	-0.09812	0.00708	0.00797
	-0.09811	0.00943	0.00874
	-0.09811	0.0055	0.00925
	-0.09811	0.00551	0.00848
	-0.09811	0.0059	0.00874
	-0.09811	0.00668	0.00899
	-0.0981	0.00826	0.01028
	-0.0981	0.00826	0.01002
	-0.0981	0.00786	0.01105
	-0.0981	0.00904	0.01105
	-0.0981	0.00865	0.01079
	-0.09809	0.00629	0.01079
	-0.09809	0.00551	0.00848
	-0.09809	0.00747	0.00951
	-0.09809	0.00433	0.00976
	-0.09809	0.0059	0.01002
	-0.09808	0.00668	0.01002
	-0.09808	0.00865	0.00874
	-0.09808	0.0059	0.00746
	-0.09808	0.00747	0.00771
	-0.09808	0.00904	0.00746
	-0.09807	0.00747	0.00822
	-0.09807	0.00472	0.00977
	-0.09807	0.00707	0.01054
	-0.09807	0.00668	0.01054
	-0.09807	0.00707	0.00977
	-0.09806	0.00668	0.00977
	-0.09806	0.00865	0.00848
	-0.09806	0.00629	0.00976
	-0.09806	0.00747	0.01079
	-0.09806	0.00747	0.01131
	-0.09805	0.00668	0.01105
	-0.09805	0.00551	0.01002
	-0.09805	0.00904	0.00977
	-0.09805	0.00668	0.00925
	-0.09805	0.00472	0.00951
	-0.09804	0.00708	0.00925
	-0.09804	0.00747	0.00874
	-0.09804	0.00354	0.00848
	-0.09804	0.00629	0.00874
	-0.09804	0.00629	0.00848
	-0.09803	0.00747	0.00899
	-0.09803	0.00629	0.00977
	-0.09803	0.00708	0.00925
	-0.09803	0.00786	0.00951
	-0.09803	0.00708	0.01054
	-0.09802	0.00551	0.00976
	-0.09802	0.00786	0.00925
	-0.09802	0.00747	0.00951
	-0.09802	0.0055	0.01002
	-0.09802	0.00551	0.00976
	-0.09801	0.00865	0.00925
	-0.09801	0.00786	0.00925
	-0.09801	0.00707	0.00848
	-0.09801	0.00747	0.00848
	-0.09801	0.00865	0.009
	-0.098	0.0059	0.00874
	-0.098	0.0059	0.00822
	-0.098	0.00747	0.0072
	-0.098	0.00511	0.00848
	-0.098	0.00511	0.00848
	-0.09799	0.00786	0.00822
	-0.09799	0.00786	0.00925
	-0.09799	0.00511	0.00951
	-0.09799	0.0059	0.00951
	-0.09799	0.01101	0.00899
	-0.09798	0.00708	0.00976
	-0.09798	0.00511	0.01028
	-0.09798	0.00983	0.00951
	-0.09798	0.00786	0.00951
	-0.09798	0.00433	0.00951
	-0.09797	0.00589	0.00925
	-0.09797	0.00786	0.00874
	-0.09797	0.00511	0.00977
	-0.09797	0.0055	0.00925
	-0.09797	0.00904	0.00977
	-0.09796	0.00747	0.00925
	-0.09796	0.00786	0.00951
	-0.09796	0.00668	0.009
	-0.09796	0.00432	0.00925
	-0.09796	0.00236	0.00874
	-0.09795	0.0055	0.00899
	-0.09795	0.0059	0.00925
	-0.09795	0.00629	0.01002
	-0.09795	0.00629	0.00951
	-0.09795	0.01101	0.00848
	-0.09794	0.00983	0.00951
	-0.09794	0.00708	0.00976
	-0.09794	0.00629	0.00951
	-0.09794	0.0055	0.00977
	-0.09794	0.00275	0.00899
	-0.09793	0.00315	0.00951
	-0.09793	0.0059	0.00977
	-0.09793	0.00904	0.00951
	-0.09793	0.00944	0.00977
	-0.09793	0.00865	0.00874
	-0.09792	0.00983	0.009
	-0.09792	0.00747	0.00874
	-0.09792	0.00354	0.00925
	-0.09792	0.0055	0.00977
	-0.09792	0.00432	0.00925
	-0.09791	0.00668	0.00951
	-0.09791	0.00629	0.01054
	-0.09791	0.00825	0.01028
	-0.09791	0.00865	0.00925
	-0.09791	0.00826	0.01079
	-0.0979	0.00747	0.01002
	-0.0979	0.00668	0.00899
	-0.0979	0.00629	0.00925
	-0.0979	0.00511	0.00977
	-0.0979	0.0055	0.01002
	-0.09789	0.0059	0.00925
	-0.09789	0.00668	0.01002
	-0.09789	0.00747	0.00951
	-0.09789	0.00865	0.00822
	-0.09789	0.00865	0.00874
	-0.09788	0.00747	0.00797
	-0.09788	0.00668	0.00848
	-0.09788	0.00393	0.00874
	-0.09788	0.0055	0.00977
	-0.09788	0.00589	0.00899
	-0.09787	0.00786	0.00925
	-0.09787	0.00826	0.009
	-0.09787	0.00786	0.00848
	-0.09787	0.00904	0.00848
	-0.09787	0.00865	0.00976
	-0.09786	0.00393	0.00951
	-0.09786	0.00393	0.00925
	-0.09786	0.00629	0.01002
	-0.09786	0.00747	0.00977
	-0.09786	0.00629	0.01002
	-0.09785	0.00943	0.01105
	-0.09785	0.01219	0.01105
	-0.09785	0.00904	0.01002
	-0.09785	0.00786	0.00925
	-0.09785	0.00668	0.00848
	-0.09784	0.00354	0.009
	-0.09784	0.00393	0.00951
	-0.09784	0.00471	0.00951
	-0.09784	0.00786	0.01002
	-0.09784	0.00787	0.00925
	-0.09783	0.01179	0.00797
	-0.09783	0.00904	0.00797
	-0.09783	0.00668	0.00797
	-0.09783	0.0055	0.00874
	-0.09783	0.00471	0.01002
	-0.09782	0.00393	0.01131
	-0.09782	0.00314	0.01079
	-0.09782	0.00668	0.00874
	-0.09782	0.00865	0.00977
	-0.09782	0.00786	0.00951
	-0.09781	0.00904	0.01028
	-0.09781	0.00786	0.00925
	-0.09781	0.00707	0.01079
	-0.09781	0.00629	0.00899
	-0.09781	0.00472	0.00797
	-0.0978	0.00472	0.00771
	-0.0978	0.0059	0.00874
	-0.0978	0.00865	0.00797
	-0.0978	0.00826	0.00823
	-0.0978	0.00551	0.00745
	-0.09779	0.01022	0.00797
	-0.09779	0.00786	0.00797
	-0.09779	0.00433	0.00951
	-0.09779	0.00432	0.00951
	-0.09779	0.00707	0.01028
	-0.09778	0.00668	0.01028
	-0.09778	0.00629	0.00976
	-0.09778	0.00668	0.00951
	-0.09778	0.00904	0.01079
	-0.09778	0.00629	0.01105
	-0.09777	0.0059	0.01259
	-0.09777	0.0059	0.01105
	-0.09777	0.00707	0.00976
	-0.09777	0.00511	0.00925
	-0.09777	0.00472	0.00874
	-0.09776	0.00668	0.00745
	-0.09776	0.00786	0.00874
	-0.09776	0.00668	0.009
	-0.09776	0.00747	0.00797
	-0.09776	0.00786	0.0072
	-0.09775	0.00786	0.0072
	-0.09775	0.00668	0.0072
	-0.09775	0.00511	0.00797
	-0.09775	0.00472	0.00925
	-0.09775	0.00668	0.01002
	-0.09774	0.00864	0.01028
	-0.09774	0.00865	0.00925
	-0.09774	0.00669	0.00771
	-0.09774	0.01022	0.00797
	-0.09774	0.00668	0.01028
	-0.09773	0.00472	0.00976
	-0.09773	0.00472	0.01054
	-0.09773	0.00747	0.01105
	-0.09773	0.00511	0.00976
	-0.09773	0.00511	0.00951
	-0.09772	0.00668	0.00951
	-0.09772	0.00904	0.01002
	-0.09772	0.00472	0.009
	-0.09772	0.00668	0.009
	-0.09772	0.00825	0.00848
	-0.09771	0.00629	0.00977
	-0.09771	0.00472	0.00848
	-0.09771	0.00747	0.00848
	-0.09771	0.00668	0.00848
	-0.09771	0.00708	0.00977
	-0.0977	0.00943	0.00925
	-0.0977	0.00786	0.00848
	-0.0977	0.00393	0.00899
	-0.0977	0.00747	0.00874
	-0.0977	0.00708	0.00925
	-0.09769	0.00708	0.01002
	-0.09769	0.00629	0.01079
	-0.09769	0.00786	0.01002
	-0.09769	0.00708	0.00977
	-0.09769	0.00668	0.00848
	-0.09768	0.00629	0.00771
	-0.09768	0.00708	0.00899
	-0.09768	0.00668	0.009
	-0.09768	0.00747	0.00977
	-0.09768	0.00629	0.009
	-0.09767	0.00786	0.00925
	-0.09767	0.00629	0.00874
	-0.09767	0.0059	0.00771
	-0.09767	0.00629	0.00822
	-0.09767	0.00786	0.00925
	-0.09766	0.00668	0.01028
	-0.09766	0.00629	0.01028
	-0.09766	0.00629	0.00951
	-0.09766	0.00825	0.00899
	-0.09766	0.00551	0.00976
	-0.09765	0.00708	0.00951
	-0.09765	0.0059	0.01002
	-0.09765	0.00825	0.01028
	-0.09765	0.00551	0.01002
	-0.09765	0.00747	0.00899
	-0.09764	0.00433	0.00874
	-0.09764	0.00786	0.00771
	-0.09764	0.00786	0.00848
	-0.09764	0.00786	0.009
	-0.09764	0.00551	0.00822
	-0.09763	0.00943	0.00797
	-0.09763	0.00747	0.00874
	-0.09763	0.00708	0.00977
	-0.09763	0.00472	0.00848
	-0.09763	0.00786	0.00899
	-0.09762	0.0059	0.01079
	-0.09762	0.00668	0.00797
	-0.09762	0.00551	0.00899
	-0.09762	0.00747	0.00951
	-0.09762	0.00708	0.01028
	-0.09761	0.00551	0.00951
	-0.09761	0.00551	0.01028
	-0.09761	0.00747	0.00977
	-0.09761	0.00472	0.00899
	-0.09761	0.00472	0.00899
	-0.0976	0.00629	0.00977
	-0.0976	0.00865	0.01028
	-0.0976	0.0059	0.00977
	-0.0976	0.00668	0.01054
	-0.0976	0.00825	0.01028
	-0.09759	0.0059	0.00977
	-0.09759	0.00668	0.01002
	-0.09759	0.00668	0.00951
	-0.09759	0.0059	0.00899
	-0.09759	0.00825	0.00977
	-0.09758	0.00668	0.00899
	-0.09758	0.00668	0.00874
	-0.09758	0.00472	0.00925
	-0.09758	0.00825	0.00899
	-0.09758	0.00747	0.00899
	-0.09757	0.00551	0.00874
	-0.09757	0.0059	0.00951
	-0.09757	0.00825	0.00951
	-0.09757	0.00668	0.00951
	-0.09757	0.00472	0.01002
	-0.09756	0.00629	0.00951
	-0.09756	0.00865	0.01028
	-0.09756	0.00433	0.00848
	-0.09756	0.00629	0.00899
	-0.09756	0.00904	0.00977
	-0.09755	0.00747	0.00951
	-0.09755	0.00472	0.01028
	-0.09755	0.00747	0.00977
	-0.09755	0.00708	0.00745
	-0.09755	0.00668	0.00874
	-0.09754	0.00708	0.01002
	-0.09754	0.00747	0.00899
	-0.09754	0.00472	0.00951
	-0.09754	0.00904	0.00951
	-0.09754	0.00708	0.00951
	-0.09753	0.00551	0.00874
	-0.09753	0.0059	0.00925
	-0.09753	0.00747	0.01028
	-0.09753	0.0059	0.00977
	-0.09753	0.0059	0.00977
	-0.09752	0.00668	0.00925
	-0.09752	0.00707	0.01054
	-0.09752	0.00629	0.00977
	-0.09752	0.00629	0.01002
	-0.09752	0.00551	0.00951
	-0.09751	0.00786	0.00848
	-0.09751	0.00668	0.01002
	-0.09751	0.00472	0.00951
	-0.09751	0.00786	0.00874
	-0.09751	0.00825	0.01054
	-0.0975	0.00433	0.01079
	-0.0975	0.00393	0.01002
	-0.0975	0.00629	0.00977
	-0.0975	0.00708	0.00874
	-0.0975	0.00551	0.00874
	-0.09749	0.00786	0.01028
	-0.09749	0.00668	0.01028
	-0.09749	0.00747	0.01131
	-0.09749	0.00825	0.01054
	-0.09749	0.00668	0.00925
	-0.09748	0.00472	0.00848
	-0.09748	0.00668	0.00977
	-0.09748	0.00747	0.01028
	-0.09748	0.00551	0.00925
	-0.09748	0.0059	0.00925
	-0.09747	0.00904	0.00925
	-0.09747	0.00747	0.00951
	-0.09747	0.00511	0.01002
	-0.09747	0.00668	0.00977
	-0.09747	0.00825	0.00977
	-0.09746	0.00354	0.00874
	-0.09746	0.00708	0.00874
	-0.09746	0.00629	0.00951
	-0.09746	0.00708	0.00925
	-0.09746	0.00629	0.00848
	-0.09745	0.00629	0.00899
	-0.09745	0.00433	0.00848
	-0.09745	0.00668	0.00874
	-0.09745	0.00668	0.00925
	-0.09745	0.00629	0.00925
	-0.09744	0.00629	0.00951
	-0.09744	0.00943	0.00848
	-0.09744	0.00708	0.00977
	-0.09744	0.00668	0.01002
	-0.09744	0.00629	0.00925
	-0.09743	0.00747	0.00951
	-0.09743	0.0059	0.00951
	-0.09743	0.00825	0.00951
	-0.09743	0.0059	0.01054
	-0.09743	0.00629	0.01002
	-0.09742	0.00629	0.00848
	-0.09742	0.00747	0.00977
	-0.09742	0.00511	0.00951
	-0.09742	0.00747	0.00797
	-0.09742	0.00551	0.00925
	-0.09741	0.00472	0.00899
	-0.09741	0.00551	0.00977
	-0.09741	0.00865	0.00899
	-0.09741	0.00668	0.01002
	-0.09741	0.00668	0.00951
	-0.0974	0.00629	0.00951
	-0.0974	0.00708	0.00899
	-0.0974	0.00668	0.01054
	-0.0974	0.00551	0.00951
	-0.0974	0.00708	0.00848
	-0.09739	0.00668	0.00951
	-0.09739	0.00511	0.00874
	-0.09739	0.00708	0.00797
	-0.09739	0.00747	0.00848
	-0.09739	0.00511	0.00977
	-0.09738	0.00708	0.01002
	-0.09738	0.00825	0.00951
	-0.09738	0.0059	0.00822
	-0.09738	0.00825	0.00925
	-0.09738	0.00708	0.00951
	-0.09737	0.0059	0.00925
	-0.09737	0.00629	0.00951
	-0.09737	0.00825	0.00951
	-0.09737	0.00629	0.00925
	-0.09737	0.00629	0.00874
	-0.09736	0.0059	0.00874
	-0.09736	0.00983	0.00874
	-0.09736	0.00629	0.00951
	-0.09736	0.00629	0.00951
	-0.09736	0.00708	0.00848
	-0.09735	0.00904	0.00848
	-0.09735	0.0059	0.00899
	-0.09735	0.0055	0.00797
	-0.09735	0.00747	0.00899
	-0.09735	0.00943	0.01002
	-0.09734	0.0059	0.00925
	-0.09734	0.0059	0.00822
	-0.09734	0.00747	0.00822
	-0.09734	0.00668	0.00874
	-0.09734	0.00511	0.00951
	-0.09733	0.00708	0.01054
	-0.09733	0.00393	0.01054
	-0.09733	0.00707	0.01028
	-0.09733	0.00865	0.00899
	-0.09733	0.00669	0.00874
	-0.09732	0.00629	0.00848
	-0.09732	0.00865	0.00822
	-0.09732	0.00905	0.01028
	-0.09732	0.00472	0.00977
	-0.09732	0.00393	0.00951
	-0.09731	0.00747	0.00977
	-0.09731	0.00629	0.009
	-0.09731	0.00354	0.00797
	-0.09731	0.00472	0.00797
	-0.09731	0.00943	0.00874
	-0.0973	0.00826	0.00951
	-0.0973	0.00669	0.00977
	-0.0973	0.00786	0.009
	-0.0973	0.00825	0.00951
	-0.0973	0.00236	0.00951
	-0.09729	0.0055	0.00977
	-0.09729	0.0055	0.00874
	-0.09729	0.00865	0.00925
	-0.09729	0.00826	0.00874
	-0.09729	0.00983	0.00848
	-0.09728	0.00826	0.00925
	-0.09728	0.00825	0.01028
	-0.09728	0.0059	0.01002
	-0.09728	0.00393	0.00977
	-0.09728	0.00236	0.00925
	-0.09727	0.00629	0.00951
	-0.09727	0.00747	0.00976
	-0.09727	0.00904	0.01028
	-0.09727	0.00708	0.00951
	-0.09727	0.01061	0.00951
	-0.09726	0.00865	0.01002
	-0.09726	0.00668	0.00977
	-0.09726	0.00472	0.00925
	-0.09726	0.00707	0.01002
	-0.09726	0.00472	0.00848
	-0.09725	0.00668	0.00899
	-0.09725	0.00668	0.00848
	-0.09725	0.00826	0.00797
	-0.09725	0.00708	0.00848
	-0.09725	0.00865	0.00797
	-0.09724	0.00511	0.00771
	-0.09724	0.00707	0.00822
	-0.09724	0.0059	0.00797
	-0.09724	0.00511	0.00977
	-0.09724	0.00629	0.01054
	-0.09723	0.00904	0.01054
	-0.09723	0.00826	0.01079
	-0.09723	0.00786	0.01028
	-0.09723	0.00669	0.01105
	-0.09723	0.00786	0.00822
	-0.09722	0.0059	0.00848
	-0.09722	0.00707	0.00976
	-0.09722	0.00511	0.01079
	-0.09722	0.00668	0.01002
	-0.09722	0.00707	0.00899
	-0.09721	0.0059	0.00797
	-0.09721	0.00511	0.00771
	-0.09721	0.00983	0.00822
	-0.09721	0.00747	0.00822
	-0.09721	0.00668	0.01028
	-0.0972	0.00668	0.009
	-0.0972	0.00707	0.00848
	-0.0972	0.00747	0.01002
	-0.0972	0.0059	0.00925
	-0.0972	0.00668	0.00874
	-0.09719	0.00786	0.00951
	-0.09719	0.0059	0.01054
	-0.09719	0.00825	0.00951
	-0.09719	0.00747	0.00899
	-0.09719	0.00786	0.01002
	-0.09718	0.00629	0.00745
	-0.09718	0.00629	0.00797
	-0.09718	0.00668	0.00848
	-0.09718	0.00708	0.009
	-0.09718	0.00629	0.009
	-0.09717	0.00629	0.00797
	-0.09717	0.00668	0.00874
	-0.09717	0.00708	0.00874
	-0.09717	0.00629	0.00848
	-0.09717	0.00629	0.00977
	-0.09716	0.00433	0.00951
	-0.09716	0.00668	0.01028
	-0.09716	0.00551	0.00951
	-0.09716	0.00708	0.00976
	-0.09716	0.00629	0.00899
	-0.09715	0.00865	0.00951
	-0.09715	0.00629	0.00951
	-0.09715	0.00472	0.01079
	-0.09715	0.00668	0.01028
	-0.09715	0.00825	0.00899
	-0.09714	0.0059	0.00822
	-0.09714	0.00551	0.00822
	-0.09714	0.00865	0.00848
	-0.09714	0.00865	0.009
	-0.09714	0.00668	0.00951
	-0.09713	0.00747	0.00899
	-0.09713	0.00825	0.00899
	-0.09713	0.00629	0.00925
	-0.09713	0.00629	0.00848
	-0.09713	0.0059	0.00977
	-0.09712	0.00511	0.01002
	-0.09712	0.00668	0.00822
	-0.09712	0.00943	0.00951
	-0.09712	0.00747	0.00951
	-0.09712	0.00669	0.00951
	-0.09711	0.00944	0.00822
	-0.09711	0.00865	0.00899
	-0.09711	0.00511	0.00925
	-0.09711	0.00315	0.009
	-0.09711	0.00786	0.00797
	-0.0971	0.00629	0.009
	-0.0971	0.00433	0.00822
	-0.0971	0.00551	0.00925
	-0.0971	0.00983	0.01028
	-0.0971	0.00904	0.00977
	-0.09709	0.00629	0.00977
	-0.09709	0.00629	0.00977
	-0.09709	0.00747	0.01028
	-0.09709	0.00472	0.01028
	-0.09709	0.00551	0.01002
	-0.09708	0.0059	0.00977
	-0.09708	0.00943	0.00951
	-0.09708	0.00944	0.01028
	-0.09708	0.00904	0.00899
	-0.09708	0.00629	0.00925
	-0.09707	0.00629	0.00899
	-0.09707	0.0055	0.00899
	-0.09707	0.00432	0.00797
	-0.09707	0.00315	0.00899
	-0.09707	0.00551	0.00822
	-0.09706	0.00786	0.00745
	-0.09706	0.00826	0.00874
	-0.09706	0.00786	0.00899
	-0.09706	0.00943	0.01079
	-0.09706	0.00865	0.00977
	-0.09705	0.0059	0.00899
	-0.09705	0.00511	0.00899
	-0.09705	0.00707	0.00848
	-0.09705	0.0055	0.00925
	-0.09705	0.0059	0.00951
	-0.09704	0.00629	0.00951
	-0.09704	0.00983	0.00771
	-0.09704	0.00747	0.00874
	-0.09704	0.00708	0.00797
	-0.09704	0.00629	0.00822
	-0.09703	0.00747	0.00925
	-0.09703	0.0055	0.00925
	-0.09703	0.00433	0.00899
	-0.09703	0.00472	0.00771
	-0.09703	0.00904	0.00745
	-0.09702	0.00904	0.00899
	-0.09702	0.00826	0.01002
	-0.09702	0.0059	0.00951
	-0.09702	0.00747	0.01028
	-0.09702	0.00825	0.01054
	-0.09701	0.00747	0.00925
	-0.09701	0.0055	0.00797
	-0.09701	0.00786	0.00925
	-0.09701	0.00708	0.00874
	-0.09701	0.00825	0.00951
	-0.097	0.00668	0.00899
	-0.097	0.01061	0.00925
	-0.097	0.00708	0.00899
	-0.097	0.00629	0.00771
	-0.097	0.00472	0.00899
	-0.09699	0.00786	0.01028
	-0.09699	0.00786	0.00951
	-0.09699	0.00668	0.00951
	-0.09699	0.00668	0.00797
	-0.09699	0.00786	0.00874
	-0.09698	0.00668	0.00977
	-0.09698	0.00668	0.01079
	-0.09698	0.00629	0.01156
	-0.09698	0.00865	0.01105
	-0.09698	0.0059	0.01002
	-0.09697	0.00708	0.00822
	-0.09697	0.00747	0.00823
	-0.09697	0.00786	0.00771
	-0.09697	0.00708	0.00977
	-0.09697	0.00708	0.01002
	-0.09696	0.00629	0.01028
	-0.09696	0.00747	0.00925
	-0.09696	0.00747	0.0072
	-0.09696	0.00551	0.00745
	-0.09696	0.0059	0.0072
	-0.09695	0.00983	0.009
	-0.09695	0.00708	0.00951
	-0.09695	0.00747	0.00951
	-0.09695	0.00629	0.00925
	-0.09695	0.00786	0.00951
	-0.09694	0.0059	0.00976
	-0.09694	0.0059	0.01079
	-0.09694	0.0059	0.01079
	-0.09694	0.00904	0.01002
	-0.09694	0.00747	0.00874
	-0.09693	0.0059	0.00771
	-0.09693	0.00668	0.00977
	-0.09693	0.00786	0.00977
	-0.09693	0.00551	0.01028
	-0.09693	0.00551	0.00951
	-0.09692	0.00708	0.00848
	-0.09692	0.00747	0.00771
	-0.09692	0.00707	0.00746
	-0.09692	0.00865	0.00823
	-0.09692	0.00708	0.00925
	-0.09691	0.00707	0.01054
	-0.09691	0.00747	0.01002
	-0.09691	0.00668	0.00951
	-0.09691	0.0059	0.00899
	-0.09691	0.00551	0.009
	-0.0969	0.00707	0.00977
	-0.0969	0.00668	0.01054
	-0.0969	0.0059	0.01131
	-0.0969	0.00982	0.01156
	-0.0969	0.00747	0.01054
	-0.09689	0.00629	0.01002
	-0.09689	0.0059	0.00848
	-0.09689	0.00786	0.00797
	-0.09689	0.00629	0.00746
	-0.09689	0.00315	0.0072
	-0.09688	0.00747	0.00771
	-0.09688	0.00825	0.00823
	-0.09688	0.00629	0.00823
	-0.09688	0.0059	0.00874
	-0.09688	0.00747	0.009
	-0.09687	0.00786	0.00925
	-0.09687	0.00629	0.00848
	-0.09687	0.00668	0.00822
	-0.09687	0.00747	0.00976
	-0.09687	0.00786	0.01131
	-0.09686	0.00708	0.01079
	-0.09686	0.00668	0.01028
	-0.09686	0.00472	0.01053
	-0.09686	0.00668	0.01002
	-0.09686	0.00747	0.01053
	-0.09685	0.00629	0.00951
	-0.09685	0.00433	0.00925
	-0.09685	0.00982	0.00874
	-0.09685	0.00904	0.00874
	-0.09685	0.00747	0.00823
	-0.09684	0.00629	0.00797
	-0.09684	0.00825	0.00874
	-0.09684	0.00433	0.009
	-0.09684	0.00511	0.00848
	-0.09684	0.0059	0.00951
	-0.09683	0.00825	0.00848
	-0.09683	0.00668	0.00874
	-0.09683	0.00786	0.00848
	-0.09683	0.00826	0.00874
	-0.09683	0.00865	0.01002
	-0.09682	0.00708	0.00976
	-0.09682	0.0055	0.00874
	-0.09682	0.00511	0.00874
	-0.09682	0.00629	0.01002
	-0.09682	0.00472	0.00951
	-0.09681	0.0059	0.009
	-0.09681	0.0059	0.009
	-0.09681	0.00904	0.009
	-0.09681	0.00708	0.00848
	-0.09681	0.00786	0.00771
	-0.0968	0.00629	0.01002
	-0.0968	0.00668	0.00951
	-0.0968	0.00747	0.00874
	-0.0968	0.00472	0.009
	-0.0968	0.0055	0.00899
	-0.09679	0.00865	0.00951
	-0.09679	0.00629	0.00977
	-0.09679	0.00668	0.00899
	-0.09679	0.00629	0.00951
	-0.09679	0.00865	0.00925
	-0.09678	0.00708	0.00899
	-0.09678	0.00668	0.00925
	-0.09678	0.00708	0.00848
	-0.09678	0.00825	0.00977
	-0.09678	0.0059	0.00977
	-0.09677	0.00668	0.00899
	-0.09677	0.0059	0.00951
	-0.09677	0.00707	0.00925
	-0.09677	0.00511	0.00745
	-0.09677	0.00825	0.00848
	-0.09676	0.00786	0.00771
	-0.09676	0.00826	0.00874
	-0.09676	0.00708	0.00874
	-0.09676	0.00668	0.00899
	-0.09676	0.00708	0.00874
	-0.09675	0.00747	0.00848
	-0.09675	0.00707	0.00925
	-0.09675	0.0055	0.00925
	-0.09675	0.00629	0.00951
	-0.09675	0.00865	0.00951
	-0.09674	0.00629	0.01002
	-0.09674	0.00629	0.01028
	-0.09674	0.00708	0.00925
	-0.09674	0.00747	0.01028
	-0.09674	0.00708	0.00951
	-0.09673	0.0059	0.00822
	-0.09673	0.00708	0.00797
	-0.09673	0.00668	0.0072
	-0.09673	0.0059	0.00848
	-0.09673	0.00668	0.00823
	-0.09672	0.0059	0.00848
	-0.09672	0.00747	0.00874
	-0.09672	0.00786	0.00925
	-0.09672	0.0055	0.00822
	-0.09672	0.00786	0.00874
	-0.09671	0.00786	0.00951
	-0.09671	0.0059	0.01028
	-0.09671	0.00707	0.00899
	-0.09671	0.0055	0.00925
	-0.09671	0.00668	0.00925
	-0.0967	0.0059	0.00951
	-0.0967	0.00629	0.009
	-0.0967	0.00786	0.00848
	-0.0967	0.00747	0.00822
	-0.0967	0.0059	0.00874
	-0.09669	0.00747	0.01002
	-0.09669	0.00472	0.01028
	-0.09669	0.00629	0.00822
	-0.09669	0.00668	0.00874
	-0.09669	0.00708	0.00925
	-0.09668	0.00511	0.00822
	-0.09668	0.00747	0.00951
	-0.09668	0.00825	0.00951
	-0.09668	0.0055	0.00925
	-0.09668	0.00472	0.00899
	-0.09667	0.00904	0.00925
	-0.09667	0.00708	0.00874
	-0.09667	0.0059	0.01002
	-0.09667	0.00747	0.00976
	-0.09667	0.00943	0.00899
	-0.09666	0.00511	0.00951
	-0.09666	0.00354	0.00925
	-0.09666	0.0059	0.00976
	-0.09666	0.00786	0.00951
	-0.09666	0.00433	0.00874
	-0.09665	0.00708	0.00848
	-0.09665	0.00904	0.00951
	-0.09665	0.00786	0.00977
	-0.09665	0.00511	0.01002
	-0.09665	0.00511	0.00874
	-0.09664	0.00354	0.00848
	-0.09664	0.00825	0.00823
	-0.09664	0.00708	0.00745
	-0.09664	0.00826	0.00822
	-0.09664	0.00865	0.00899
	-0.09663	0.01062	0.01002
	-0.09663	0.00786	0.01028
	-0.09663	0.00433	0.00899
	-0.09663	0.00393	0.00848
	-0.09663	0.00668	0.00874
	-0.09662	0.00354	0.00822
	-0.09662	0.00393	0.00977
	-0.09662	0.00747	0.00925
	-0.09662	0.00983	0.00977
	-0.09662	0.01022	0.00771
	-0.09661	0.00983	0.009
	-0.09661	0.00629	0.00925
	-0.09661	0.00825	0.00874
	-0.09661	0.00393	0.009
	-0.09661	0.00511	0.009
	-0.0966	0.00472	0.00745
	-0.0966	0.00825	0.0072
	-0.0966	0.00786	0.00925
	-0.0966	0.00865	0.00976
	-0.0966	0.00865	0.01079
	-0.09659	0.00826	0.01131
	-0.09659	0.00708	0.01079
	-0.09659	0.0059	0.00976
	-0.09659	0.00432	0.01002
	-0.09659	0.00668	0.01028
	-0.09658	0.0059	0.01028
	-0.09658	0.0059	0.01105
	-0.09658	0.00629	0.01156
	-0.09658	0.01022	0.00977
	-0.09658	0.00826	0.00823
	-0.09657	0.00708	0.00797
	-0.09657	0.00629	0.00848
	-0.09657	0.00747	0.00771
	-0.09657	0.00472	0.00925
	-0.09657	0.00472	0.00977
	-0.09656	0.0059	0.00822
	-0.09656	0.00708	0.00823
	-0.09656	0.00708	0.00874
	-0.09656	0.00786	0.00848
	-0.09656	0.00826	0.00925
	-0.09655	0.00865	0.00951
	-0.09655	0.00747	0.00977
	-0.09655	0.00708	0.01054
	-0.09655	0.00472	0.01105
	-0.09655	0.00708	0.01002
	-0.09654	0.00629	0.01002
	-0.09654	0.00629	0.00951
	-0.09654	0.00394	0.00899
	-0.09654	0.00943	0.00771
	-0.09654	0.00707	0.00797
	-0.09653	0.00629	0.00848
	-0.09653	0.0059	0.00822
	-0.09653	0.00747	0.00745
	-0.09653	0.0059	0.00771
	-0.09653	0.00551	0.00745
	-0.09652	0.00747	0.00771
	-0.09652	0.00825	0.009
	-0.09652	0.00786	0.00925
	-0.09652	0.00747	0.00951
	-0.09652	0.00865	0.01079
	-0.09651	0.00865	0.01028
	-0.09651	0.00629	0.00976
	-0.09651	0.00472	0.00925
	-0.09651	0.0055	0.009
	-0.09651	0.00786	0.00951
	-0.0965	0.00707	0.00977
	-0.0965	0.0055	0.00874
	-0.0965	0.00708	0.00822
	-0.0965	0.00943	0.00797
	-0.0965	0.00629	0.00848
	-0.09649	0.0059	0.00822
	-0.09649	0.00708	0.00823
	-0.09649	0.00786	0.00848
	-0.09649	0.00786	0.00797
	-0.09649	0.00786	0.00771
	-0.09648	0.00629	0.00925
	-0.09648	0.00747	0.01131
	-0.09648	0.00707	0.01079
	-0.09648	0.00511	0.01053
	-0.09648	0.00354	0.00925
	-0.09647	0.00589	0.00822
	-0.09647	0.00747	0.009
	-0.09647	0.00668	0.00874
	-0.09647	0.00669	0.01002
	-0.09647	0.00865	0.01028
	-0.09646	0.0059	0.01002
	-0.09646	0.00433	0.00823
	-0.09646	0.0055	0.00591
	-0.09646	0.00747	0.00591
	-0.09646	0.00629	0.00746
	-0.09645	0.00629	0.009
	-0.09645	0.00629	0.00951
	-0.09645	0.00943	0.01028
	-0.09645	0.00668	0.01028
	-0.09645	0.00629	0.00951
	-0.09644	0.0055	0.00925
	-0.09644	0.0059	0.01002
	-0.09644	0.00629	0.00976
	-0.09644	0.00668	0.00977
	-0.09644	0.00668	0.00874
	-0.09643	0.00786	0.00925
	-0.09643	0.00904	0.00822
	-0.09643	0.00904	0.00694
	-0.09643	0.00708	0.0072
	-0.09643	0.00786	0.00848
	-0.09642	0.00708	0.00694
	-0.09642	0.0055	0.0072
	-0.09642	0.00354	0.00797
	-0.09642	0.00864	0.00617
	-0.09642	0.00629	0.00874
	-0.09641	0.00708	0.01053
	-0.09641	0.00668	0.01156
	-0.09641	0.00825	0.01208
	-0.09641	0.00668	0.01053
	-0.09641	0.0059	0.01002
	-0.0964	0.00708	0.00951
	-0.0964	0.00708	0.00874
	-0.0964	0.0059	0.01028
	-0.0964	0.00747	0.00951
	-0.0964	0.00668	0.00848
	-0.09639	0.00865	0.00874
	-0.09639	0.00668	0.00643
	-0.09639	0.00825	0.0054
	-0.09639	0.00511	0.00463
	-0.09639	0.00786	0.00694
	-0.09638	0.00708	0.00771
	-0.09638	0.00511	0.00848
	-0.09638	0.00472	0.00848
	-0.09638	0.00786	0.00745
	-0.09638	0.00747	0.00848
	-0.09637	0.00511	0.01105
	-0.09637	0.00629	0.01079
	-0.09637	0.00747	0.01131
	-0.09637	0.00472	0.01182
	-0.09637	0.00551	0.01002
	-0.09636	0.00708	0.00976
	-0.09636	0.00825	0.01028
	-0.09636	0.0059	0.01002
	-0.09636	0.00747	0.01002
	-0.09636	0.0059	0.009
	-0.09635	0.00668	0.00771
	-0.09635	0.00668	0.00591
	-0.09635	0.0059	0.00669
	-0.09635	0.0059	0.00591
	-0.09635	0.00708	0.00668
	-0.09634	0.00668	0.00797
	-0.09634	0.00629	0.00874
	-0.09634	0.00747	0.00643
	-0.09634	0.00865	0.00874
	-0.09634	0.00708	0.00925
	-0.09633	0.00668	0.00951
	-0.09633	0.0059	0.00951
	-0.09633	0.00904	0.01002
	-0.09633	0.00668	0.01002
	-0.09633	0.00747	0.00925
	-0.09632	0.00629	0.00745
	-0.09632	0.00825	0.00874
	-0.09632	0.00708	0.00874
	-0.09632	0.00629	0.00925
	-0.09632	0.0059	0.009
	-0.09631	0.00708	0.00925
	-0.09631	0.00551	0.009
	-0.09631	0.00511	0.00848
	-0.09631	0.00472	0.00874
	-0.09631	0.00865	0.00822
	-0.0963	0.00668	0.00951
	-0.0963	0.0059	0.00977
	-0.0963	0.00786	0.01054
	-0.0963	0.00826	0.01002
	-0.0963	0.00629	0.01028
	-0.09629	0.00747	0.01002
	-0.09629	0.00629	0.00976
	-0.09629	0.00707	0.00976
	-0.09629	0.00668	0.00951
	-0.09629	0.00629	0.00951
	-0.09628	0.00433	0.00771
	-0.09628	0.00708	0.00822
	-0.09628	0.00747	0.009
	-0.09628	0.00668	0.00848
	-0.09628	0.00511	0.0072
	-0.09627	0.00865	0.00848
	-0.09627	0.00629	0.00848
	-0.09627	0.0059	0.009
	-0.09627	0.0059	0.00977
	-0.09627	0.00786	0.00899
	-0.09626	0.00708	0.01079
	-0.09626	0.00551	0.01079
	-0.09626	0.00629	0.00976
	-0.09626	0.00747	0.00925
	-0.09626	0.0055	0.00951
	-0.09625	0.00629	0.00899
	-0.09625	0.0059	0.00925
	-0.09625	0.00747	0.00874
	-0.09625	0.00747	0.00951
	-0.09625	0.00708	0.00848
	-0.09624	0.00629	0.00822
	-0.09624	0.00825	0.00874
	-0.09624	0.00629	0.009
	-0.09624	0.0059	0.00874
	-0.09624	0.0055	0.00874
	-0.09623	0.00747	0.009
	-0.09623	0.00629	0.00848
	-0.09623	0.00865	0.00848
	-0.09623	0.00472	0.00925
	-0.09623	0.00786	0.00899
	-0.09622	0.00629	0.00925
	-0.09622	0.0055	0.00976
	-0.09622	0.00433	0.01002
	-0.09622	0.00747	0.00977
	-0.09622	0.00708	0.00925
	-0.09621	0.00629	0.01002
	-0.09621	0.00669	0.00899
	-0.09621	0.00904	0.00925
	-0.09621	0.00825	0.00899
	-0.09621	0.00511	0.00643
	-0.0962	0.00511	0.00745
	-0.0962	0.00668	0.00874
	-0.0962	0.00511	0.00848
	-0.0962	0.0059	0.00797
	-0.0962	0.00747	0.00797
	-0.09619	0.00865	0.00951
	-0.09619	0.00551	0.00977
	-0.09619	0.00668	0.00951
	-0.09619	0.00786	0.00925
	-0.09619	0.00551	0.00925
	-0.09618	0.00472	0.01054
	-0.09618	0.00708	0.01002
	-0.09618	0.00511	0.01105
	-0.09618	0.00786	0.01105
	-0.09618	0.00826	0.01079
	-0.09617	0.00865	0.00899
	-0.09617	0.0059	0.00848
	-0.09617	0.00747	0.01028
	-0.09617	0.00629	0.00822
	-0.09617	0.00708	0.00797
	-0.09616	0.00472	0.00822
	-0.09616	0.00786	0.00925
	-0.09616	0.00708	0.00848
	-0.09616	0.0059	0.00771
	-0.09616	0.00551	0.00874
	-0.09615	0.00825	0.00771
	-0.09615	0.00551	0.00771
	-0.09615	0.00511	0.00848
	-0.09615	0.00551	0.00874
	-0.09615	0.00747	0.01028
	-0.09614	0.00393	0.01002
	-0.09614	0.00551	0.01002
	-0.09614	0.00825	0.00977
	-0.09614	0.00865	0.00822
	-0.09614	0.00668	0.009
	-0.09613	0.00786	0.00797
	-0.09613	0.00747	0.00899
	-0.09613	0.00825	0.01002
	-0.09613	0.00865	0.00977
	-0.09613	0.00708	0.0072
	-0.09612	0.0055	0.00771
	-0.09612	0.00904	0.00951
	-0.09612	0.00668	0.00874
	-0.09612	0.0059	0.00925
	-0.09612	0.0055	0.00925
	-0.09611	0.00943	0.01105
	-0.09611	0.00551	0.00951
	-0.09611	0.00668	0.00874
	-0.09611	0.00708	0.00925
	-0.09611	0.00747	0.01002
	-0.0961	0.0055	0.00874
	-0.0961	0.00629	0.01105
	-0.0961	0.00511	0.00977
	-0.0961	0.00668	0.00951
	-0.0961	0.00786	0.00925
	-0.09609	0.00668	0.01028
	-0.09609	0.00747	0.00925
	-0.09609	0.00865	0.00848
	-0.09609	0.0059	0.00848
	-0.09609	0.00629	0.00874
	-0.09608	0.00472	0.00771
	-0.09608	0.00747	0.00848
	-0.09608	0.00747	0.00951
	-0.09608	0.00629	0.00899
	-0.09608	0.00708	0.00899
	-0.09607	0.00747	0.01002
	-0.09607	0.00708	0.00925
	-0.09607	0.00747	0.00976
	-0.09607	0.00551	0.00925
	-0.09607	0.00865	0.00976
	-0.09606	0.00825	0.01156
	-0.09606	0.00786	0.01054
	-0.09606	0.0059	0.01079
	-0.09606	0.00668	0.00925
	-0.09606	0.00629	0.00899
	-0.09605	0.00472	0.00977
	-0.09605	0.0059	0.00925
	-0.09605	0.00786	0.00977
	-0.09605	0.0055	0.00925
	-0.09605	0.00551	0.00771
	-0.09604	0.00708	0.00668
	-0.09604	0.00904	0.00617
	-0.09604	0.00668	0.00771
	-0.09604	0.00904	0.00951
	-0.09604	0.00825	0.00899
	-0.09603	0.00786	0.00874
	-0.09603	0.0059	0.00797
	-0.09603	0.00708	0.00797
	-0.09603	0.0059	0.00925
	-0.09603	0.00668	0.01028
	-0.09602	0.00668	0.01156
	-0.09602	0.00825	0.01028
	-0.09602	0.00551	0.01079
	-0.09602	0.00708	0.00899
	-0.09602	0.00825	0.00925
	-0.09601	0.00668	0.00951
	-0.09601	0.00668	0.01002
	-0.09601	0.00943	0.01002
	-0.09601	0.00708	0.00771
	-0.09601	0.00708	0.0072
[truncated: 998,005+ more rows]
