# Supplementary material for: Wearable perovskite solar cells by aligned liquid crystal elastomers
Source: Nat Commun. 2023 Mar 2;14:1204. doi: 10.1038/s41467-023-36938-7 (PMC9981560; doi:10.1038/s41467-023-36938-7)
Supplement: Supplementary file 3 — Source Data [file 41467_2023_36938_MOESM3_ESM.zip › Source data/Supplementary Fig.21.xlsx]

## Sheet: Supplementary Fig.21
Supplementary Fig.21
	Time (h)	Normalized PCE
	0	0.90805
	3	0.93399
	6	0.94637
	9	0.97653
	12	0.98569
	15	0.98665
	18	0.98524
	21	0.99868
	24	0.99631
	27	0.9906
	30	0.9836
	33	0.99911
	36	1
	39	0.99754
	42	0.98631
	45	0.9901
	48	0.97614
	51	0.97211
	54	0.98209
	57	0.98092
	60	0.97146
	63	0.97951
	66	0.963
	69	0.97328
	72	0.96953
	75	0.95819
	78	0.96804
	81	0.9582
	84	0.96939
	87	0.96403
	90	0.95312
	93	0.96259
	96	0.96408
	99	0.94867
	102	0.95327
	105	0.95034
	108	0.94748
	111	0.95043
	114	0.9576
	117	0.95788
	120	0.9565
	123	0.95759
	126	0.94929
	129	0.94928
	132	0.94374
	135	0.9503
	138	0.953
	141	0.94619
	144	0.94837
	147	0.95338
	150	0.94876
	153	0.93807
	156	0.93939
	159	0.94016
	162	0.94069
	165	0.94533
	168	0.94191
	171	0.93829
	174	0.92949
	177	0.93262
	180	0.92733
	183	0.92906
	186	0.93916
	189	0.94424
	192	0.94052
	195	0.9397
	198	0.94054
	201	0.9346
	204	0.93583
	207	0.93751
	210	0.9365
	213	0.92678
	216	0.92884
	219	0.93615
	222	0.92828
	225	0.92788
	228	0.93023
	231	0.92237
	234	0.92276
	237	0.91967
	240	0.92882
	243	0.91824
	246	0.92972
	249	0.92161
	252	0.93016
	255	0.91966
	258	0.91694
	261	0.92575
	264	0.92583
	267	0.92677
	270	0.9165
	273	0.91596
	276	0.9221
	279	0.92474
	282	0.91215
	285	0.91779
	288	0.92237
	291	0.92513
	294	0.92567
	297	0.91964
	300	0.92368
	303	0.92042
	306	0.91559
	309	0.91937
	312	0.91794
	315	0.92245
	318	0.92138
	321	0.91524
	324	0.90663
	327	0.90921
	330	0.91822
	333	0.91332
	336	0.9159
	339	0.9092
	342	0.91069
	345	0.91031
	348	0.91397
	351	0.90906
	354	0.90673
	357	0.90048
	360	0.90803
	363	0.90935
	366	0.90518
	369	0.90596
	372	0.91333
	375	0.9039
	378	0.91222
	381	0.90563
	384	0.91321
	387	0.90296
	390	0.89989
	393	0.90254
	396	0.91078
	399	0.89977
	402	0.9008
	405	0.89618
	408	0.89668
	411	0.90845
	414	0.89752
	417	0.9046
	420	0.90486
	423	0.90325
	426	0.89805
	429	0.90615
	432	0.90556
	435	0.90238
	438	0.89404
	441	0.90482
	444	0.90227
	447	0.90183
	450	0.90213
	453	0.89525
	456	0.89966
	459	0.89163
	462	0.89312
	465	0.9035
	468	0.89951
	471	0.89279
	474	0.89325
	477	0.89101
	480	0.90253
	483	0.89746
	486	0.90364
	489	0.90241
	492	0.89738
	495	0.90116
	498	0.90083
	501	0.89007
	504	0.89
	507	0.88848
	510	0.88922
	513	0.88808
	516	0.89248
	519	0.89304
	522	0.8855
	525	0.891
	528	0.88537
	531	0.88934
	534	0.89288
	537	0.89489
	540	0.88508
	543	0.89623
	546	0.88559
	549	0.88367
	552	0.88351
	555	0.88787
	558	0.89476
	561	0.88077
	564	0.88885
	567	0.89549
	570	0.88925
	573	0.89
	576	0.89002
	579	0.88853
	582	0.88849
	585	0.88538
	588	0.89353
	591	0.88544
	594	0.87989
	597	0.89126
	600	0.89315
	603	0.88392
	606	0.89033
	609	0.88382
	612	0.89005
	615	0.88205
	618	0.88831
	621	0.88844
	624	0.87827
	627	0.88287
	630	0.88753
	633	0.88195
	636	0.89079
	639	0.89068
	642	0.87898
	645	0.88695
	648	0.88954
	651	0.88935
	654	0.88688
	657	0.88246
	660	0.87859
	663	0.88937
	666	0.88732
	669	0.87976
	672	0.88611
	675	0.8879
	678	0.88364
	681	0.88098
	684	0.88275
	687	0.88464
	690	0.88463
	693	0.8844
	696	0.88585
	699	0.88881
	702	0.87907
	705	0.87406
	708	0.88171
	711	0.88526
	714	0.88608
	717	0.87583
	720	0.88508
	723	0.87678
	726	0.87657
	729	0.87289
	732	0.87614
	735	0.88068
	738	0.87699
	741	0.87967
	744	0.87191
	747	0.87056
	750	0.88023
	753	0.87401
	756	0.88133
	759	0.87411
	762	0.86984
	765	0.88229
	768	0.87761
	771	0.87499
	774	0.88873
	777	0.88253
	780	0.86852
	783	0.87773
	786	0.87421
	789	0.87544
	792	0.87046
	795	0.8749
	798	0.87628
	801	0.87404
	804	0.8754
	807	0.86865
	810	0.87341
	813	0.86716
	816	0.8754
	819	0.87288
	822	0.87317
	825	0.86476
	828	0.8769
	831	0.87443
	834	0.86618
	837	0.86617
	840	0.87811
	843	0.86686
	846	0.87704
	849	0.86989
	852	0.86627
	855	0.87052
	858	0.87718
	861	0.87338
	864	0.87738
	867	0.86793
	870	0.86539
	873	0.87645
	876	0.88354
	879	0.8705
	882	0.87038
	885	0.87258
	888	0.87553
	891	0.86506
	894	0.87272
	897	0.87483
	900	0.87061
	903	0.86251
	906	0.87344
	909	0.87785
	912	0.87119
	915	0.86774
	918	0.87826
	921	0.86823
	924	0.86706
	927	0.86136
	930	0.86678
	933	0.87131
	936	0.86729
	939	0.87415
	942	0.87386
	945	0.86423
	948	0.87661
	951	0.86068
	954	0.87539
	957	0.86454
	960	0.86281
	963	0.87168
	966	0.87164
	969	0.87239
	972	0.86605
	975	0.86422
	978	0.87045
	981	0.8681
	984	0.8673
	987	0.87114
	990	0.86898
	993	0.86146
	996	0.86748
	999	0.86362
	1002	0.86476
	1005	0.86873
	1008	0.86868
	1011	0.87269
	1014	0.8707
	1017	0.86396
	1020	0.85785
	1023	0.85541
	1026	0.86123
	1029	0.85993
	1032	0.86038
	1035	0.86868
	1038	0.86236
	1041	0.87152
	1044	0.86608
	1047	0.8636
	1050	0.86271
	1053	0.86662
	1056	0.86072
	1059	0.86081
	1062	0.85663
	1065	0.86165
	1068	0.86014
	1071	0.86737
	1074	0.86785
	1077	0.86341
	1080	0.86473
	1083	0.866
	1086	0.85098
	1089	0.85801
	1092	0.8531
	1095	0.86663
	1098	0.8614
	1101	0.86101
	1104	0.85429
	1107	0.85708
	1110	0.86426
	1113	0.85986
	1116	0.86822
	1119	0.84947
	1122	0.85758
	1125	0.86519
	1128	0.86249
	1131	0.86252
	1134	0.85538
	1137	0.86438
	1140	0.8564
	1143	0.86334
	1146	0.86676
	1149	0.85634
	1152	0.86116
	1155	0.86012
	1158	0.86513
	1161	0.86472
	1164	0.86001
	1167	0.85126
	1170	0.86536
	1173	0.86412
	1176	0.86445
	1179	0.85752
	1182	0.85602
	1185	0.85886
	1188	0.86741
	1191	0.85813
	1194	0.86754
	1197	0.86529
	1200	0.85612
	1203	0.86503
	1206	0.86441
	1209	0.86047
	1212	0.85712
	1215	0.85189
	1218	0.85594
	1221	0.8575
	1224	0.85486
	1227	0.85894
	1230	0.85574
	1233	0.8563
	1236	0.86587
	1239	0.85166
	1242	0.85554
	1245	0.85686
	1248	0.86103
	1251	0.85657
	1254	0.85693
	1257	0.86068
	1260	0.86886
	1263	0.85693
	1266	0.85797
	1269	0.86085
	1272	0.8614
	1275	0.85423
	1278	0.86757
	1281	0.86693
	1284	0.85989
	1287	0.85295
	1290	0.85701
	1293	0.85382
	1296	0.86347
	1299	0.85396
	1302	0.85867
	1305	0.86441
	1308	0.85847
	1311	0.85928
	1314	0.86495
	1317	0.86346
	1320	0.84932
	1323	0.8632
	1326	0.85344
	1329	0.86068
	1332	0.8624
	1335	0.86183
	1338	0.86304
	1341	0.85049
	1344	0.86075
	1347	0.85974
	1350	0.86487
	1353	0.86393
	1356	0.85096
	1359	0.85852
	1362	0.85793
	1365	0.86104
	1368	0.85633
	1371	0.85989
	1374	0.86133
	1377	0.85266
	1380	0.86165
	1383	0.85902
	1386	0.85297
	1389	0.85802
	1392	0.85669
	1395	0.85884
	1398	0.85739
	1401	0.85439
	1404	0.85919
	1407	0.85953
	1410	0.85262
	1413	0.85816
	1416	0.8558
	1419	0.85054
	1422	0.85127
	1425	0.85898
	1428	0.8532
	1431	0.85068
	1434	0.85583
	1437	0.85187
	1440	0.85748
	1443	0.8538
