# Supplementary material for: Wearable perovskite solar cells by aligned liquid crystal elastomers
Source: Nat Commun. 2023 Mar 2;14:1204. doi: 10.1038/s41467-023-36938-7 (PMC9981560; doi:10.1038/s41467-023-36938-7)
Supplement: Supplementary file 3 — Source Data [file 41467_2023_36938_MOESM3_ESM.zip › Source data/Supplementary Fig.24.xlsx]

## Sheet: Supplementary Fig.24
Supplementary Fig.24
	2 Theta (degree)	Intensity	2 Theta (degree)	Intensity	2 Theta (degree)	Intensity
	5.01313	330	5.01313	2351	5.02353	4351
	5.03939	355	5.03939	2365	5.04979	4372
	5.06565	368	5.06565	2329	5.07605	4352
	5.09191	319	5.09191	2334	5.10231	4353
	5.11817	320	5.11817	2355	5.12857	4344
	5.14443	341	5.14443	2358	5.15483	4354
	5.17069	350	5.17069	2355	5.18109	4369
	5.19695	335	5.19695	2353	5.20735	4358
	5.22321	348	5.22321	2318	5.23361	4360
	5.24948	370	5.24948	2353	5.25988	4339
	5.27574	336	5.27574	2326	5.28614	4371
	5.302	322	5.302	2372	5.3124	4336
	5.32826	347	5.32826	2353	5.33866	4320
	5.35452	337	5.35452	2325	5.36492	4323
	5.38078	336	5.38078	2341	5.39118	4318
	5.40704	356	5.40704	2350	5.41744	4357
	5.4333	328	5.4333	2349	5.4437	4344
	5.45956	350	5.45956	2338	5.46996	4347
	5.48582	337	5.48582	2376	5.49622	4339
	5.51208	327	5.51208	2341	5.52248	4346
	5.53834	318	5.53834	2338	5.54874	4360
	5.5646	359	5.5646	2326	5.575	4326
	5.59086	349	5.59086	2360	5.60126	4385
	5.61712	314	5.61712	2336	5.62752	4297
	5.64338	315	5.64338	2342	5.65378	4365
	5.66964	357	5.66964	2333	5.68004	4324
	5.6959	313	5.6959	2343	5.7063	4319
	5.72217	367	5.72217	2331	5.73257	4336
	5.74843	286	5.74843	2346	5.75883	4330
	5.77469	320	5.77469	2306	5.78509	4327
	5.80095	321	5.80095	2352	5.81135	4343
	5.82721	355	5.82721	2359	5.83761	4307
	5.85347	341	5.85347	2335	5.86387	4336
	5.87973	316	5.87973	2310	5.89013	4308
	5.90599	377	5.90599	2312	5.91639	4346
	5.93225	344	5.93225	2339	5.94265	4335
	5.95851	347	5.95851	2347	5.96891	4351
	5.98477	347	5.98477	2309	5.99517	4327
	6.01103	332	6.01103	2322	6.02143	4334
	6.03729	340	6.03729	2319	6.04769	4347
	6.06355	330	6.06355	2302	6.07395	4339
	6.08981	313	6.08981	2310	6.10021	4306
	6.11607	344	6.11607	2327	6.12647	4324
	6.14233	322	6.14233	2319	6.15273	4323
	6.1686	296	6.1686	2334	6.179	4282
	6.19486	350	6.19486	2282	6.20526	4308
	6.22112	332	6.22112	2325	6.23152	4323
	6.24738	321	6.24738	2341	6.25778	4320
	6.27364	303	6.27364	2298	6.28404	4309
	6.2999	316	6.2999	2354	6.3103	4306
	6.32616	330	6.32616	2296	6.33656	4348
	6.35242	341	6.35242	2319	6.36282	4291
	6.37868	319	6.37868	2337	6.38908	4326
	6.40494	323	6.40494	2347	6.41534	4308
	6.4312	311	6.4312	2289	6.4416	4314
	6.45746	313	6.45746	2331	6.46786	4309
	6.48372	294	6.48372	2315	6.49412	4345
	6.50998	315	6.50998	2293	6.52038	4314
	6.53624	307	6.53624	2286	6.54664	4303
	6.5625	299	6.5625	2331	6.5729	4304
	6.58876	320	6.58876	2281	6.59916	4324
	6.61502	332	6.61502	2288	6.62542	4319
	6.64129	313	6.64129	2320	6.65169	4323
	6.66755	317	6.66755	2332	6.67795	4311
	6.69381	320	6.69381	2325	6.70421	4335
	6.72007	296	6.72007	2336	6.73047	4320
	6.74633	315	6.74633	2278	6.75673	4333
	6.77259	321	6.77259	2316	6.78299	4330
	6.79885	327	6.79885	2292	6.80925	4325
	6.82511	318	6.82511	2351	6.83551	4306
	6.85137	318	6.85137	2281	6.86177	4289
	6.87763	320	6.87763	2305	6.88803	4330
	6.90389	285	6.90389	2334	6.91429	4328
	6.93015	316	6.93015	2311	6.94055	4303
	6.95641	309	6.95641	2333	6.96681	4301
	6.98267	311	6.98267	2308	6.99307	4289
	7.00893	285	7.00893	2309	7.01933	4317
	7.03519	305	7.03519	2316	7.04559	4315
	7.06145	312	7.06145	2308	7.07185	4339
	7.08771	304	7.08771	2320	7.09811	4281
	7.11398	269	7.11398	2333	7.12438	4325
	7.14024	287	7.14024	2313	7.15064	4306
	7.1665	322	7.1665	2300	7.1769	4304
	7.19276	329	7.19276	2288	7.20316	4287
	7.21902	310	7.21902	2321	7.22942	4329
	7.24528	291	7.24528	2308	7.25568	4337
	7.27154	298	7.27154	2286	7.28194	4319
	7.2978	315	7.2978	2301	7.3082	4313
	7.32406	344	7.32406	2296	7.33446	4305
	7.35032	335	7.35032	2313	7.36072	4291
	7.37658	296	7.37658	2285	7.38698	4311
	7.40284	297	7.40284	2286	7.41324	4303
	7.4291	321	7.4291	2258	7.4395	4273
	7.45536	282	7.45536	2307	7.46576	4341
	7.48162	279	7.48162	2329	7.49202	4298
	7.50788	282	7.50788	2286	7.51828	4293
	7.53414	304	7.53414	2311	7.54454	4295
	7.56041	309	7.56041	2286	7.57081	4302
	7.58667	300	7.58667	2335	7.59707	4281
	7.61293	280	7.61293	2305	7.62333	4313
	7.63919	294	7.63919	2281	7.64959	4323
	7.66545	273	7.66545	2279	7.67585	4293
	7.69171	286	7.69171	2274	7.70211	4309
	7.71797	295	7.71797	2301	7.72837	4315
	7.74423	280	7.74423	2311	7.75463	4277
	7.77049	273	7.77049	2283	7.78089	4289
	7.79675	273	7.79675	2307	7.80715	4307
	7.82301	302	7.82301	2312	7.83341	4300
	7.84927	279	7.84927	2294	7.85967	4297
	7.87553	275	7.87553	2278	7.88593	4293
	7.90179	266	7.90179	2296	7.91219	4317
	7.92805	282	7.92805	2295	7.93845	4302
	7.95431	269	7.95431	2287	7.96471	4329
	7.98057	275	7.98057	2276	7.99097	4297
	8.00683	298	8.00683	2282	8.01723	4281
	8.0331	304	8.0331	2294	8.0435	4284
	8.05936	270	8.05936	2252	8.06976	4288
	8.08562	272	8.08562	2281	8.09602	4319
	8.11188	297	8.11188	2298	8.12228	4262
	8.13814	294	8.13814	2279	8.14854	4295
	8.1644	253	8.1644	2274	8.1748	4285
	8.19066	250	8.19066	2279	8.20106	4321
	8.21692	268	8.21692	2284	8.22732	4287
	8.24318	288	8.24318	2304	8.25358	4290
	8.26944	284	8.26944	2291	8.27984	4284
	8.2957	262	8.2957	2275	8.3061	4301
	8.32196	273	8.32196	2309	8.33236	4286
	8.34822	295	8.34822	2301	8.35862	4315
	8.37448	256	8.37448	2254	8.38488	4307
	8.40074	265	8.40074	2251	8.41114	4278
	8.427	252	8.427	2278	8.4374	4291
	8.45326	261	8.45326	2299	8.46366	4293
	8.47952	286	8.47952	2267	8.48992	4310
	8.50579	272	8.50579	2278	8.51619	4298
	8.53205	286	8.53205	2293	8.54245	4279
	8.55831	265	8.55831	2273	8.56871	4277
	8.58457	272	8.58457	2265	8.59497	4292
	8.61083	249	8.61083	2256	8.62123	4301
	8.63709	286	8.63709	2266	8.64749	4265
	8.66335	291	8.66335	2250	8.67375	4299
	8.68961	265	8.68961	2291	8.70001	4282
	8.71587	269	8.71587	2292	8.72627	4269
	8.74213	265	8.74213	2264	8.75253	4285
	8.76839	275	8.76839	2279	8.77879	4316
	8.79465	286	8.79465	2279	8.80505	4298
	8.82091	270	8.82091	2270	8.83131	4253
	8.84717	266	8.84717	2291	8.85757	4269
	8.87343	262	8.87343	2281	8.88383	4280
	8.89969	267	8.89969	2261	8.91009	4280
	8.92595	293	8.92595	2254	8.93635	4265
	8.95222	292	8.95222	2255	8.96262	4271
	8.97848	278	8.97848	2285	8.98888	4289
	9.00474	258	9.00474	2243	9.01514	4282
	9.031	268	9.031	2264	9.0414	4290
	9.05726	266	9.05726	2250	9.06766	4277
	9.08352	280	9.08352	2303	9.09392	4259
	9.10978	251	9.10978	2262	9.12018	4261
	9.13604	296	9.13604	2283	9.14644	4293
	9.1623	245	9.1623	2251	9.1727	4264
	9.18856	283	9.18856	2280	9.19896	4296
	9.21482	261	9.21482	2240	9.22522	4248
	9.24108	302	9.24108	2273	9.25148	4282
	9.26734	263	9.26734	2268	9.27774	4273
	9.2936	257	9.2936	2282	9.304	4288
	9.31986	269	9.31986	2292	9.33026	4277
	9.34612	271	9.34612	2273	9.35652	4275
	9.37238	254	9.37238	2268	9.38278	4279
	9.39864	238	9.39864	2259	9.40904	4249
	9.42491	235	9.42491	2273	9.43531	4253
	9.45117	265	9.45117	2263	9.46157	4243
	9.47743	266	9.47743	2281	9.48783	4253
	9.50369	302	9.50369	2246	9.51409	4286
	9.52995	292	9.52995	2295	9.54035	4221
	9.55621	283	9.55621	2264	9.56661	4251
	9.58247	247	9.58247	2270	9.59287	4274
	9.60873	239	9.60873	2263	9.61913	4267
	9.63499	278	9.63499	2256	9.64539	4239
	9.66125	259	9.66125	2273	9.67165	4258
	9.68751	263	9.68751	2260	9.69791	4277
	9.71377	255	9.71377	2244	9.72417	4257
	9.74003	239	9.74003	2229	9.75043	4268
	9.76629	274	9.76629	2267	9.77669	4247
	9.79255	246	9.79255	2242	9.80295	4258
	9.81881	262	9.81881	2273	9.82921	4264
	9.84507	255	9.84507	2261	9.85547	4235
	9.87133	253	9.87133	2254	9.88173	4252
	9.8976	247	9.8976	2250	9.908	4249
	9.92386	239	9.92386	2261	9.93426	4240
	9.95012	249	9.95012	2252	9.96052	4283
	9.97638	264	9.97638	2253	9.98678	4263
	10.0026	235	10.0026	2255	10.013	4238
	10.0289	274	10.0289	2242	10.0393	4263
	10.0552	248	10.0552	2219	10.0656	4272
	10.0814	247	10.0814	2230	10.0918	4236
	10.1077	236	10.1077	2229	10.1181	4238
	10.1339	250	10.1339	2233	10.1443	4248
	10.1602	262	10.1602	2257	10.1706	4223
	10.1865	251	10.1865	2270	10.1969	4272
	10.2127	241	10.2127	2235	10.2231	4246
	10.239	278	10.239	2254	10.2494	4231
	10.2652	263	10.2652	2236	10.2756	4259
	10.2915	280	10.2915	2229	10.3019	4257
	10.3178	264	10.3178	2242	10.3282	4257
	10.344	248	10.344	2249	10.3544	4246
	10.3703	246	10.3703	2228	10.3807	4241
	10.3965	264	10.3965	2248	10.407	4255
	10.4228	239	10.4228	2219	10.4332	4220
	10.4491	215	10.4491	2226	10.4595	4255
	10.4753	239	10.4753	2236	10.4857	4254
	10.5016	243	10.5016	2229	10.512	4220
	10.5279	256	10.5279	2242	10.5382	4207
	10.5541	261	10.5541	2268	10.5645	4271
	10.5804	226	10.5804	2277	10.5908	4246
	10.6066	230	10.6066	2240	10.617	4255
	10.6329	261	10.6329	2234	10.6433	4222
	10.6592	232	10.6592	2237	10.6695	4250
	10.6854	226	10.6854	2250	10.6958	4233
	10.7117	264	10.7117	2243	10.7221	4264
	10.7379	243	10.7379	2225	10.7483	4232
	10.7642	249	10.7642	2246	10.7746	4229
	10.7904	220	10.7904	2213	10.8009	4245
	10.8167	215	10.8167	2252	10.8271	4250
	10.843	258	10.843	2262	10.8534	4204
	10.8692	235	10.8692	2245	10.8796	4229
	10.8955	264	10.8955	2254	10.9059	4244
	10.9218	241	10.9218	2247	10.9322	4233
	10.948	230	10.948	2238	10.9584	4242
	10.9743	243	10.9743	2249	10.9847	4252
	11.0005	232	11.0005	2229	11.0109	4228
	11.0268	220	11.0268	2221	11.0372	4227
	11.0531	243	11.0531	2274	11.0635	4208
	11.0793	233	11.0793	2230	11.0897	4194
	11.1056	233	11.1056	2214	11.116	4224
	11.1318	237	11.1318	2250	11.1422	4242
	11.1581	219	11.1581	2243	11.1685	4228
	11.1844	223	11.1844	2263	11.1948	4231
	11.2106	226	11.2106	2215	11.221	4219
	11.2369	222	11.2369	2236	11.2473	4227
	11.2631	225	11.2631	2199	11.2735	4194
	11.2894	201	11.2894	2246	11.2998	4246
	11.3157	245	11.3157	2227	11.3261	4236
	11.3419	247	11.3419	2235	11.3523	4245
	11.3682	221	11.3682	2215	11.3786	4228
	11.3945	212	11.3945	2220	11.4048	4220
	11.4207	241	11.4207	2213	11.4311	4228
	11.447	239	11.447	2241	11.4574	4230
	11.4732	234	11.4732	2236	11.4836	4230
	11.4995	220	11.4995	2215	11.5099	4225
	11.5258	206	11.5258	2222	11.5361	4218
	11.552	226	11.552	2215	11.5624	4250
	11.5783	228	11.5783	2228	11.5887	4233
	11.6045	248	11.6045	2213	11.6149	4215
	11.6308	237	11.6308	2209	11.6412	4214
	11.657	189	11.657	2220	11.6675	4236
	11.6833	254	11.6833	2270	11.6937	4246
	11.7096	252	11.7096	2227	11.72	4234
	11.7358	243	11.7358	2237	11.7462	4231
	11.7621	243	11.7621	2238	11.7725	4258
	11.7884	217	11.7884	2207	11.7988	4219
	11.8146	245	11.8146	2214	11.825	4224
	11.8409	220	11.8409	2212	11.8513	4228
	11.8671	210	11.8671	2241	11.8775	4216
	11.8934	236	11.8934	2217	11.9038	4201
	11.9197	236	11.9197	2220	11.9301	4235
	11.9459	217	11.9459	2204	11.9563	4229
	11.9722	232	11.9722	2233	11.9826	4227
	11.9984	222	11.9984	2247	12.0088	4228
	12.0247	236	12.0247	2213	12.0351	4233
	12.051	246	12.051	2227	12.0614	4223
	12.0772	228	12.0772	2221	12.0876	4224
	12.1035	229	12.1035	2201	12.1139	4215
	12.1297	225	12.1297	2187	12.1401	4196
	12.156	231	12.156	2239	12.1664	4245
	12.1823	221	12.1823	2220	12.1927	4225
	12.2085	233	12.2085	2243	12.2189	4229
	12.2348	221	12.2348	2196	12.2452	4223
	12.261	240	12.261	2215	12.2714	4238
	12.2873	244	12.2873	2208	12.2977	4246
	12.3136	223	12.3136	2220	12.324	4240
	12.3398	221	12.3398	2238	12.3502	4269
	12.3661	220	12.3661	2209	12.3765	4245
	12.3924	233	12.3924	2220	12.4027	4232
	12.4186	245	12.4186	2223	12.429	4267
	12.4449	244	12.4449	2260	12.4553	4267
	12.4711	250	12.4711	2245	12.4815	4258
	12.4974	244	12.4974	2289	12.5078	4291
	12.5236	300	12.5236	2286	12.5341	4303
	12.5499	289	12.5499	2301	12.5603	4351
	12.5762	273	12.5762	2298	12.5866	4382
	12.6024	333	12.6024	2315	12.6128	4393
	12.6287	351	12.6287	2341	12.6391	4486
	12.6549	423	12.6549	2415	12.6654	4563
	12.6812	464	12.6812	2451	12.6916	4657
	12.7075	623	12.7075	2574	12.7179	4881
	12.7337	698	12.7337	2717	12.7441	5122
	12.76	909	12.76	2769	12.7704	5395
	12.7863	1179	12.7863	3027	12.7967	5832
	12.8125	1281	12.8125	3247	12.8229	5986
	12.8388	1225	12.8388	3100	12.8492	5894
	12.865	885	12.865	2799	12.8754	5431
	12.8913	624	12.8913	2526	12.9017	5045
	12.9176	421	12.9176	2377	12.928	4707
	12.9438	298	12.9438	2293	12.9542	4498
	12.9701	300	12.9701	2243	12.9805	4383
	12.9963	276	12.9963	2263	13.0067	4329
	13.0226	239	13.0226	2197	13.033	4266
	13.0489	235	13.0489	2205	13.0593	4240
	13.0751	194	13.0751	2223	13.0855	4264
	13.1014	212	13.1014	2209	13.1118	4234
	13.1276	229	13.1276	2217	13.138	4212
	13.1539	224	13.1539	2196	13.1643	4238
	13.1802	223	13.1802	2190	13.1906	4229
	13.2064	204	13.2064	2191	13.2168	4219
	13.2327	203	13.2327	2202	13.2431	4212
	13.259	220	13.259	2193	13.2693	4245
	13.2852	218	13.2852	2219	13.2956	4216
	13.3115	194	13.3115	2191	13.3219	4223
	13.3377	212	13.3377	2196	13.3481	4206
	13.364	203	13.364	2223	13.3744	4212
	13.3902	224	13.3902	2204	13.4007	4199
	13.4165	202	13.4165	2183	13.4269	4206
	13.4428	200	13.4428	2219	13.4532	4220
	13.469	205	13.469	2202	13.4794	4205
	13.4953	244	13.4953	2214	13.5057	4214
	13.5215	220	13.5215	2205	13.532	4206
	13.5478	216	13.5478	2204	13.5582	4217
	13.5741	210	13.5741	2233	13.5845	4208
	13.6003	224	13.6003	2242	13.6107	4209
	13.6266	218	13.6266	2223	13.637	4196
	13.6529	227	13.6529	2246	13.6633	4212
	13.6791	233	13.6791	2242	13.6895	4220
	13.7054	226	13.7054	2254	13.7158	4206
	13.7316	231	13.7316	2225	13.742	4206
	13.7579	249	13.7579	2252	13.7683	4203
	13.7842	275	13.7842	2291	13.7946	4204
	13.8104	279	13.8104	2295	13.8208	4203
	13.8367	297	13.8367	2305	13.8471	4231
	13.8629	344	13.8629	2349	13.8733	4223
	13.8892	397	13.8892	2371	13.8996	4244
	13.9155	428	13.9155	2475	13.9259	4248
	13.9417	502	13.9417	2502	13.9521	4261
	13.968	535	13.968	2576	13.9784	4325
	13.9942	658	13.9942	2723	14.0046	4363
	14.0205	830	14.0205	2840	14.0309	4343
	14.0468	1091	14.0468	3015	14.0572	4470
	14.073	1295	14.073	3261	14.0834	4564
	14.0993	1763	14.0993	3655	14.1097	4677
	14.1256	2329	14.1256	4175	14.1359	4819
	14.1518	2436	14.1518	4273	14.1622	5047
	14.1781	1807	14.1781	3645	14.1885	5210
	14.2043	1086	14.2043	2945	14.2147	5042
	14.2306	581	14.2306	2510	14.241	4717
	14.2569	347	14.2569	2338	14.2673	4376
	14.2831	287	14.2831	2316	14.2935	4350
	14.3094	262	14.3094	2270	14.3198	4249
	14.3356	227	14.3356	2241	14.346	4273
	14.3619	240	14.3619	2210	14.3723	4234
	14.3881	206	14.3881	2216	14.3986	4212
	14.4144	179	14.4144	2207	14.4248	4211
	14.4407	222	14.4407	2209	14.4511	4205
	14.4669	213	14.4669	2197	14.4773	4227
	14.4932	193	14.4932	2212	14.5036	4210
	14.5195	208	14.5195	2211	14.5298	4194
	14.5457	169	14.5457	2215	14.5561	4181
	14.572	206	14.572	2215	14.5824	4203
	14.5982	193	14.5982	2195	14.6086	4178
	14.6245	213	14.6245	2197	14.6349	4189
	14.6508	161	14.6508	2200	14.6612	4192
	14.677	191	14.677	2194	14.6874	4191
	14.7033	197	14.7033	2185	14.7137	4201
	14.7295	181	14.7295	2186	14.7399	4172
	14.7558	187	14.7558	2190	14.7662	4173
	14.7821	192	14.7821	2186	14.7925	4176
	14.8083	188	14.8083	2183	14.8187	4200
	14.8346	206	14.8346	2185	14.845	4187
	14.8608	166	14.8608	2173	14.8712	4166
	14.8871	185	14.8871	2194	14.8975	4181
	14.9134	203	14.9134	2187	14.9238	4190
	14.9396	174	14.9396	2173	14.95	4192
	14.9659	179	14.9659	2190	14.9763	4170
	14.9921	169	14.9921	2203	15.0025	4187
	15.0184	180	15.0184	2169	15.0288	4175
	15.0447	185	15.0447	2174	15.0551	4181
	15.0709	164	15.0709	2174	15.0813	4193
	15.0972	174	15.0972	2184	15.1076	4172
	15.1235	200	15.1235	2180	15.1339	4184
	15.1497	175	15.1497	2174	15.1601	4180
	15.176	163	15.176	2161	15.1864	4179
	15.2022	186	15.2022	2179	15.2126	4180
	15.2285	177	15.2285	2160	15.2389	4163
	15.2547	201	15.2547	2174	15.2652	4211
	15.281	184	15.281	2180	15.2914	4150
	15.3073	181	15.3073	2195	15.3177	4178
	15.3335	182	15.3335	2185	15.3439	4141
	15.3598	172	15.3598	2161	15.3702	4160
	15.386	175	15.386	2164	15.3964	4163
	15.4123	187	15.4123	2159	15.4227	4177
	15.4386	161	15.4386	2191	15.449	4201
	15.4648	184	15.4648	2162	15.4752	4162
	15.4911	180	15.4911	2164	15.5015	4175
	15.5174	168	15.5174	2173	15.5278	4173
	15.5436	158	15.5436	2170	15.554	4196
	15.5699	189	15.5699	2171	15.5803	4168
	15.5961	154	15.5961	2172	15.6065	4160
	15.6224	155	15.6224	2180	15.6328	4168
	15.6487	171	15.6487	2161	15.6591	4161
	15.6749	177	15.6749	2193	15.6853	4172
	15.7012	179	15.7012	2190	15.7116	4151
	15.7274	141	15.7274	2191	15.7378	4163
	15.7537	167	15.7537	2181	15.7641	4183
	15.78	179	15.78	2175	15.7904	4196
	15.8062	187	15.8062	2165	15.8166	4171
	15.8325	171	15.8325	2185	15.8429	4158
	15.8587	180	15.8587	2196	15.8691	4147
	15.885	161	15.885	2185	15.8954	4174
	15.9113	184	15.9113	2191	15.9217	4162
	15.9375	197	15.9375	2175	15.9479	4177
	15.9638	181	15.9638	2177	15.9742	4197
	15.9901	138	15.9901	2187	16.0005	4194
	16.0163	160	16.0163	2173	16.0267	4184
	16.0426	179	16.0426	2178	16.053	4196
	16.0688	158	16.0688	2186	16.0792	4181
	16.0951	172	16.0951	2174	16.1055	4170
	16.1213	170	16.1213	2160	16.1318	4172
	16.1476	196	16.1476	2182	16.158	4170
	16.1739	167	16.1739	2193	16.1843	4178
	16.2001	162	16.2001	2169	16.2105	4161
	16.2264	164	16.2264	2177	16.2368	4167
	16.2526	179	16.2526	2170	16.263	4146
	16.2789	167	16.2789	2184	16.2893	4162
	16.3052	154	16.3052	2177	16.3156	4165
	16.3314	183	16.3314	2176	16.3418	4183
	16.3577	197	16.3577	2169	16.3681	4174
	16.3839	168	16.3839	2192	16.3943	4164
	16.4102	179	16.4102	2180	16.4206	4161
	16.4365	169	16.4365	2166	16.4469	4181
	16.4627	161	16.4627	2206	16.4731	4182
	16.489	185	16.489	2170	16.4994	4171
	16.5153	173	16.5153	2176	16.5257	4174
	16.5415	177	16.5415	2190	16.5519	4162
	16.5678	180	16.5678	2174	16.5782	4180
	16.594	178	16.594	2174	16.6044	4184
	16.6203	172	16.6203	2193	16.6307	4176
	16.6466	185	16.6466	2173	16.657	4164
	16.6728	176	16.6728	2172	16.6832	4159
	16.6991	170	16.6991	2176	16.7095	4182
	16.7253	171	16.7253	2187	16.7357	4184
	16.7516	184	16.7516	2198	16.762	4158
	16.7779	166	16.7779	2157	16.7883	4169
	16.8041	165	16.8041	2157	16.8145	4169
	16.8304	184	16.8304	2158	16.8408	4185
	16.8566	174	16.8566	2175	16.867	4180
	16.8829	172	16.8829	2188	16.8933	4165
	16.9092	166	16.9092	2178	16.9196	4164
	16.9354	155	16.9354	2180	16.9458	4180
	16.9617	179	16.9617	2199	16.9721	4144
	16.988	150	16.988	2178	16.9983	4183
	17.0142	184	17.0142	2156	17.0246	4187
	17.0405	178	17.0405	2174	17.0509	4152
	17.0667	170	17.0667	2159	17.0771	4176
	17.093	157	17.093	2174	17.1034	4193
	17.1193	161	17.1193	2147	17.1297	4173
	17.1455	174	17.1455	2171	17.1559	4173
	17.1718	198	17.1718	2185	17.1822	4163
	17.198	169	17.198	2192	17.2084	4175
	17.2243	156	17.2243	2181	17.2347	4189
	17.2506	187	17.2506	2163	17.261	4175
	17.2768	154	17.2768	2175	17.2872	4177
	17.3031	172	17.3031	2186	17.3135	4166
	17.3293	144	17.3293	2164	17.3397	4190
	17.3556	183	17.3556	2176	17.366	4160
	17.3819	174	17.3819	2191	17.3923	4169
	17.4081	150	17.4081	2169	17.4185	4178
	17.4344	196	17.4344	2191	17.4448	4172
	17.4606	182	17.4606	2218	17.471	4160
	17.4869	177	17.4869	2154	17.4973	4180
	17.5132	167	17.5132	2181	17.5236	4199
	17.5394	179	17.5394	2183	17.5498	4187
	17.5657	161	17.5657	2176	17.5761	4186
	17.5919	154	17.5919	2173	17.6023	4181
	17.6182	177	17.6182	2182	17.6286	4162
	17.6445	163	17.6445	2167	17.6549	4171
	17.6707	163	17.6707	2162	17.6811	4186
	17.697	170	17.697	2194	17.7074	4170
	17.7232	142	17.7232	2192	17.7336	4166
	17.7495	151	17.7495	2172	17.7599	4163
	17.7758	159	17.7758	2158	17.7862	4157
	17.802	159	17.802	2194	17.8124	4169
	17.8283	176	17.8283	2142	17.8387	4177
	17.8545	177	17.8545	2172	17.865	4168
	17.8808	159	17.8808	2177	17.8912	4160
	17.9071	173	17.9071	2177	17.9175	4169
	17.9333	192	17.9333	2168	17.9437	4166
	17.9596	180	17.9596	2184	17.97	4174
	17.9858	189	17.9858	2171	17.9962	4175
	18.0121	171	18.0121	2187	18.0225	4171
	18.0384	164	18.0384	2178	18.0488	4162
	18.0646	170	18.0646	2172	18.075	4157
	18.0909	176	18.0909	2163	18.1013	4179
	18.1171	175	18.1171	2183	18.1275	4181
	18.1434	181	18.1434	2192	18.1538	4167
	18.1697	159	18.1697	2167	18.1801	4183
	18.1959	187	18.1959	2177	18.2063	4149
	18.2222	185	18.2222	2160	18.2326	4165
	18.2485	152	18.2485	2170	18.2589	4165
	18.2747	177	18.2747	2200	18.2851	4178
	18.301	155	18.301	2159	18.3114	4173
	18.3272	185	18.3272	2177	18.3376	4193
	18.3535	176	18.3535	2199	18.3639	4157
	18.3798	166	18.3798	2182	18.3902	4161
	18.406	211	18.406	2178	18.4164	4142
	18.4323	167	18.4323	2190	18.4427	4176
	18.4585	181	18.4585	2165	18.4689	4169
	18.4848	179	18.4848	2177	18.4952	4191
	18.5111	164	18.5111	2174	18.5215	4173
	18.5373	154	18.5373	2178	18.5477	4183
	18.5636	181	18.5636	2179	18.574	4186
	18.5898	188	18.5898	2175	18.6002	4169
	18.6161	168	18.6161	2155	18.6265	4200
	18.6424	176	18.6424	2202	18.6528	4145
	18.6686	189	18.6686	2197	18.679	4181
	18.6949	187	18.6949	2180	18.7053	4210
	18.7212	167	18.7212	2161	18.7315	4170
	18.7474	156	18.7474	2191	18.7578	4185
	18.7737	167	18.7737	2169	18.7841	4188
	18.7999	189	18.7999	2167	18.8103	4189
	18.8262	198	18.8262	2192	18.8366	4179
	18.8525	168	18.8525	2184	18.8629	4212
	18.8787	185	18.8787	2174	18.8891	4165
	18.905	171	18.905	2182	18.9154	4179
	18.9312	187	18.9312	2186	18.9416	4159
	18.9575	189	18.9575	2193	18.9679	4162
	18.9838	159	18.9838	2203	18.9942	4157
	19.01	177	19.01	2204	19.0204	4173
	19.0363	171	19.0363	2190	19.0467	4170
	19.0625	183	19.0625	2175	19.0729	4153
	19.0888	167	19.0888	2220	19.0992	4172
	19.1151	216	19.1151	2184	19.1255	4186
	19.1413	178	19.1413	2199	19.1517	4188
	19.1676	191	19.1676	2171	19.178	4165
	19.1938	167	19.1938	2191	19.2042	4189
	19.2201	185	19.2201	2192	19.2305	4177
	19.2464	173	19.2464	2188	19.2568	4202
	19.2726	175	19.2726	2190	19.283	4162
	19.2989	200	19.2989	2199	19.3093	4194
	19.3251	176	19.3251	2186	19.3355	4217
	19.3514	191	19.3514	2181	19.3618	4171
	19.3777	184	19.3777	2209	19.3881	4178
	19.4039	196	19.4039	2193	19.4143	4180
	19.4302	190	19.4302	2177	19.4406	4185
	19.4564	171	19.4564	2191	19.4668	4184
	19.4827	205	19.4827	2185	19.4931	4187
	19.509	183	19.509	2197	19.5194	4183
	19.5352	186	19.5352	2192	19.5456	4168
	19.5615	172	19.5615	2202	19.5719	4197
	19.5877	193	19.5877	2191	19.5981	4171
	19.614	185	19.614	2194	19.6244	4174
	19.6403	157	19.6403	2186	19.6507	4192
	19.6665	197	19.6665	2200	19.6769	4177
	19.6928	203	19.6928	2211	19.7032	4193
	19.719	200	19.719	2221	19.7294	4186
	19.7453	160	19.7453	2194	19.7557	4188
	19.7716	183	19.7716	2210	19.782	4173
	19.7978	215	19.7978	2256	19.8082	4189
	19.8241	180	19.8241	2262	19.8345	4189
	19.8503	231	19.8503	2281	19.8607	4246
	19.8766	235	19.8766	2296	19.887	4226
	19.9029	302	19.9029	2320	19.9133	4242
	19.9291	317	19.9291	2427	19.9395	4294
	19.9554	368	19.9554	2554	19.9658	4354
	19.9816	459	19.9816	2720	19.992	4414
	20.0079	611	20.0079	2867	20.0183	4628
	20.0342	642	20.0342	2834	20.0446	4761
	20.0604	564	20.0604	2753	20.0708	4699
	20.0867	440	20.0867	2560	20.0971	4579
	20.113	325	20.113	2405	20.1234	4408
	20.1392	243	20.1392	2298	20.1496	4283
	20.1655	203	20.1655	2241	20.1759	4198
	20.1917	212	20.1917	2222	20.2021	4207
	20.218	192	20.218	2217	20.2284	4210
	20.2443	174	20.2443	2225	20.2547	4223
	20.2705	185	20.2705	2195	20.2809	4194
	20.2968	179	20.2968	2232	20.3072	4199
	20.323	212	20.323	2210	20.3334	4181
	20.3493	170	20.3493	2202	20.3597	4201
	20.3756	190	20.3756	2204	20.386	4179
	20.4018	208	20.4018	2225	20.4122	4193
	20.4281	189	20.4281	2226	20.4385	4167
	20.4543	205	20.4543	2213	20.4647	4205
	20.4806	198	20.4806	2216	20.491	4203
	20.5069	182	20.5069	2203	20.5173	4193
	20.5331	177	20.5331	2215	20.5435	4182
	20.5594	211	20.5594	2215	20.5698	4184
	20.5857	199	20.5857	2197	20.5961	4185
	20.6119	168	20.6119	2180	20.6223	4211
	20.6382	177	20.6382	2174	20.6486	4212
	20.6644	207	20.6644	2195	20.6748	4194
	20.6907	177	20.6907	2220	20.7011	4178
	20.717	175	20.717	2206	20.7274	4209
	20.7432	203	20.7432	2214	20.7536	4197
	20.7695	189	20.7695	2194	20.7799	4195
	20.7957	200	20.7957	2172	20.8061	4198
	20.822	163	20.822	2200	20.8324	4209
	20.8483	205	20.8483	2216	20.8587	4195
	20.8745	226	20.8745	2202	20.8849	4180
	20.9008	195	20.9008	2212	20.9112	4181
	20.927	191	20.927	2190	20.9374	4201
	20.9533	185	20.9533	2198	20.9637	4189
	20.9795	194	20.9795	2237	20.99	4170
	21.0058	191	21.0058	2239	21.0162	4189
	21.0321	186	21.0321	2219	21.0425	4221
	21.0583	190	21.0583	2193	21.0687	4190
	21.0846	216	21.0846	2238	21.095	4193
	21.1109	208	21.1109	2227	21.1213	4204
	21.1371	191	21.1371	2211	21.1475	4205
	21.1634	220	21.1634	2238	21.1738	4224
	21.1896	189	21.1896	2231	21.2	4216
	21.2159	226	21.2159	2241	21.2263	4222
	21.2422	206	21.2422	2265	21.2526	4208
	21.2684	230	21.2684	2261	21.2788	4224
	21.2947	229	21.2947	2232	21.3051	4231
	21.3209	255	21.3209	2250	21.3313	4233
	21.3472	232	21.3472	2243	21.3576	4215
	21.3735	242	21.3735	2269	21.3839	4219
	21.3997	246	21.3997	2257	21.4101	4228
	21.426	267	21.426	2257	21.4364	4202
	21.4522	236	21.4522	2283	21.4626	4252
	21.4785	234	21.4785	2265	21.4889	4242
	21.5048	226	21.5048	2246	21.5152	4227
	21.531	217	21.531	2215	21.5414	4247
	21.5573	222	21.5573	2216	21.5677	4196
	21.5835	209	21.5835	2230	21.5939	4230
	21.6098	210	21.6098	2231	21.6202	4195
	21.6361	216	21.6361	2243	21.6465	4202
	21.6623	202	21.6623	2218	21.6727	4195
	21.6886	228	21.6886	2244	21.699	4196
	21.7148	187	21.7148	2227	21.7252	4179
	21.7411	213	21.7411	2211	21.7515	4213
	21.7674	196	21.7674	2228	21.7778	4224
	21.7936	212	21.7936	2221	21.804	4196
	21.8199	217	21.8199	2253	21.8303	4222
	21.8462	234	21.8462	2248	21.8565	4184
	21.8724	175	21.8724	2212	21.8828	4178
	21.8987	201	21.8987	2237	21.9091	4186
	21.9249	220	21.9249	2231	21.9353	4197
	21.9512	187	21.9512	2215	21.9616	4203
	21.9775	233	21.9775	2228	21.9879	4204
	22.0037	235	22.0037	2232	22.0141	4199
	22.03	186	22.03	2231	22.0404	4206
	22.0562	217	22.0562	2226	22.0666	4201
	22.0825	188	22.0825	2230	22.0929	4207
	22.1088	215	22.1088	2233	22.1192	4174
	22.135	212	22.135	2227	22.1454	4236
	22.1613	205	22.1613	2217	22.1717	4227
	22.1875	221	22.1875	2219	22.1979	4217
	22.2138	203	22.2138	2223	22.2242	4212
	22.2401	236	22.2401	2241	22.2505	4198
	22.2663	214	22.2663	2233	22.2767	4197
	22.2926	240	22.2926	2219	22.303	4215
	22.3188	244	22.3188	2251	22.3292	4225
	22.3451	248	22.3451	2276	22.3555	4203
	22.3714	271	22.3714	2246	22.3818	4200
	22.3976	246	22.3976	2249	22.408	4221
	22.4239	221	22.4239	2246	22.4343	4238
	22.4502	231	22.4502	2238	22.4606	4233
	22.4764	216	22.4764	2247	22.4868	4212
	22.5027	223	22.5027	2225	22.5131	4214
	22.5289	210	22.5289	2239	22.5393	4201
	22.5552	234	22.5552	2206	22.5656	4223
	22.5815	207	22.5815	2232	22.5919	4212
	22.6077	196	22.6077	2225	22.6181	4218
	22.634	196	22.634	2251	22.6444	4199
	22.6602	230	22.6602	2224	22.6706	4214
	22.6865	230	22.6865	2244	22.6969	4205
	22.7127	225	22.7127	2255	22.7232	4233
	22.739	214	22.739	2215	22.7494	4214
	22.7653	256	22.7653	2205	22.7757	4224
	22.7915	219	22.7915	2236	22.8019	4215
	22.8178	213	22.8178	2232	22.8282	4207
	22.844	215	22.844	2220	22.8544	4236
	22.8703	248	22.8703	2220	22.8807	4244
	22.8966	202	22.8966	2217	22.907	4200
	22.9228	200	22.9228	2217	22.9332	4223
	22.9491	210	22.9491	2208	22.9595	4231
	22.9754	243	22.9754	2204	22.9858	4236
	23.0016	227	23.0016	2221	23.012	4228
	23.0279	228	23.0279	2256	23.0383	4248
	23.0541	239	23.0541	2224	23.0645	4247
	23.0804	221	23.0804	2194	23.0908	4230
	23.1067	233	23.1067	2251	23.1171	4221
	23.1329	213	23.1329	2224	23.1433	4240
	23.1592	199	23.1592	2223	23.1696	4225
	23.1854	224	23.1854	2229	23.1958	4266
	23.2117	192	23.2117	2215	23.2221	4198
	23.238	225	23.238	2228	23.2484	4215
	23.2642	206	23.2642	2263	23.2746	4219
	23.2905	216	23.2905	2224	23.3009	4217
	23.3167	228	23.3167	2200	23.3271	4214
	23.343	215	23.343	2210	23.3534	4194
	23.3693	211	23.3693	2231	23.3797	4215
	23.3955	221	23.3955	2248	23.4059	4227
	23.4218	241	23.4218	2232	23.4322	4209
	23.448	209	23.448	2240	23.4584	4218
	23.4743	223	23.4743	2256	23.4847	4202
	23.5006	201	23.5006	2230	23.511	4236
	23.5268	225	23.5268	2221	23.5372	4208
	23.5531	219	23.5531	2259	23.5635	4192
	23.5794	230	23.5794	2229	23.5897	4237
	23.6056	224	23.6056	2219	23.616	4206
	23.6319	212	23.6319	2227	23.6423	4228
	23.6581	213	23.6581	2244	23.6685	4216
	23.6844	259	23.6844	2245	23.6948	4225
	23.7107	226	23.7107	2238	23.7211	4236
	23.7369	230	23.7369	2232	23.7473	4222
	23.7632	246	23.7632	2232	23.7736	4219
	23.7894	228	23.7894	2227	23.7998	4193
	23.8157	217	23.8157	2244	23.8261	4229
	23.842	234	23.842	2275	23.8524	4210
	23.8682	210	23.8682	2205	23.8786	4241
	23.8945	243	23.8945	2243	23.9049	4236
	23.9207	227	23.9207	2241	23.9311	4224
	23.947	236	23.947	2241	23.9574	4234
	23.9733	251	23.9733	2233	23.9837	4225
	23.9995	219	23.9995	2258	24.0099	4209
	24.0258	240	24.0258	2215	24.0362	4201
	24.052	232	24.052	2241	24.0624	4206
	24.0783	206	24.0783	2241	24.0887	4211
	24.1046	227	24.1046	2236	24.115	4223
	24.1308	238	24.1308	2247	24.1412	4203
	24.1571	232	24.1571	2256	24.1675	4212
	24.1833	231	24.1833	2253	24.1937	4227
	24.2096	241	24.2096	2210	24.22	4213
	24.2359	236	24.2359	2276	24.2463	4217
	24.2621	227	24.2621	2246	24.2725	4248
	24.2884	264	24.2884	2264	24.2988	4216
	24.3147	257	24.3147	2253	24.3251	4229
	24.3409	276	24.3409	2275	24.3513	4236
	24.3672	266	24.3672	2291	24.3776	4210
	24.3934	358	24.3934	2335	24.4038	4242
	24.4197	371	24.4197	2394	24.4301	4201
	24.4459	438	24.4459	2503	24.4564	4260
	24.4722	622	24.4722	2635	24.4826	4314
	24.4985	816	24.4985	2811	24.5089	4351
	24.5247	1042	24.5247	3012	24.5351	4398
	24.551	1139	24.551	3012	24.5614	4565
	24.5772	1110	24.5772	2902	24.5877	4621
	24.6035	1027	24.6035	2843	24.6139	4564
	24.6298	835	24.6298	2626	24.6402	4456
	24.656	679	24.656	2428	24.6664	4392
	24.6823	503	24.6823	2396	24.6927	4283
	24.7085	342	24.7085	2296	24.7189	4251
	24.7348	316	24.7348	2285	24.7452	4232
	24.7611	246	24.7611	2310	24.7715	4228
	24.7873	251	24.7873	2235	24.7977	4214
	24.8136	213	24.8136	2250	24.824	4218
	24.8399	247	24.8399	2231	24.8503	4239
	24.8661	243	24.8661	2225	24.8765	4215
	24.8924	250	24.8924	2241	24.9028	4199
	24.9186	250	24.9186	2264	24.929	4193
	24.9449	234	24.9449	2251	24.9553	4213
	24.9712	233	24.9712	2233	24.9816	4201
	24.9974	229	24.9974	2238	25.0078	4216
	25.0237	229	25.0237	2220	25.0341	4217
	25.0499	217	25.0499	2232	25.0603	4208
	25.0762	253	25.0762	2232	25.0866	4224
	25.1025	254	25.1025	2244	25.1129	4185
	25.1287	228	25.1287	2264	25.1391	4211
	25.155	229	25.155	2236	25.1654	4212
	25.1812	218	25.1812	2216	25.1916	4217
	25.2075	205	25.2075	2254	25.2179	4209
	25.2338	230	25.2338	2245	25.2442	4212
	25.26	208	25.26	2245	25.2704	4225
	25.2863	209	25.2863	2209	25.2967	4242
	25.3126	218	25.3126	2227	25.3229	4219
	25.3388	247	25.3388	2235	25.3492	4241
	25.3651	191	25.3651	2252	25.3755	4226
	25.3913	201	25.3913	2232	25.4017	4230
	25.4176	205	25.4176	2252	25.428	4201
	25.4439	235	25.4439	2275	25.4542	4232
	25.4701	240	25.4701	2213	25.4805	4238
	25.4964	219	25.4964	2233	25.5068	4241
	25.5226	189	25.5226	2242	25.533	4221
	25.5489	215	25.5489	2259	25.5593	4246
	25.5752	238	25.5752	2225	25.5856	4225
	25.6014	240	25.6014	2261	25.6118	4264
	25.6277	218	25.6277	2262	25.6381	4265
	25.6539	219	25.6539	2305	25.6643	4243
	25.6802	195	25.6802	2227	25.6906	4224
	25.7065	238	25.7065	2234	25.7169	4228
	25.7327	236	25.7327	2242	25.7431	4223
	25.759	222	25.759	2243	25.7694	4226
	25.7852	223	25.7852	2209	25.7956	4213
	25.8115	231	25.8115	2250	25.8219	4216
	25.8378	227	25.8378	2262	25.8482	4217
	25.864	215	25.864	2253	25.8744	4230
	25.8903	210	25.8903	2212	25.9007	4213
	25.9165	202	25.9165	2253	25.9269	4205
	25.9428	213	25.9428	2228	25.9532	4209
	25.9691	182	25.9691	2217	25.9795	4233
	25.9953	222	25.9953	2234	26.0057	4232
	26.0216	214	26.0216	2245	26.032	4212
	26.0478	222	26.0478	2211	26.0582	4220
	26.0741	205	26.0741	2249	26.0845	4199
	26.1004	242	26.1004	2223	26.1108	4220
	26.1266	203	26.1266	2253	26.137	4183
	26.1529	271	26.1529	2233	26.1633	4203
	26.1791	227	26.1791	2240	26.1896	4230
	26.2054	244	26.2054	2245	26.2158	4219
	26.2317	232	26.2317	2236	26.2421	4208
	26.2579	217	26.2579	2231	26.2683	4230
	26.2842	225	26.2842	2213	26.2946	4215
	26.3104	197	26.3104	2238	26.3209	4227
	26.3367	230	26.3367	2249	26.3471	4242
	26.363	225	26.363	2225	26.3734	4209
	26.3892	220	26.3892	2233	26.3996	4207
	26.4155	228	26.4155	2236	26.4259	4208
	26.4417	210	26.4417	2242	26.4521	4252
	26.468	202	26.468	2236	26.4784	4245
	26.4943	226	26.4943	2265	26.5047	4209
	26.5205	245	26.5205	2238	26.5309	4231
	26.5468	238	26.5468	2271	26.5572	4253
	26.573	231	26.573	2259	26.5834	4199
	26.5993	232	26.5993	2261	26.6097	4235
	26.6256	217	26.6256	2237	26.636	4250
	26.6518	213	26.6518	2227	26.6622	4196
	26.6781	227	26.6781	2255	26.6885	4247
	26.7044	218	26.7044	2239	26.7148	4196
	26.7306	215	26.7306	2237	26.741	4220
	26.7569	245	26.7569	2258	26.7673	4214
	26.7831	217	26.7831	2246	26.7935	4205
	26.8094	187	26.8094	2230	26.8198	4221
	26.8357	211	26.8357	2241	26.8461	4199
	26.8619	231	26.8619	2241	26.8723	4188
	26.8882	225	26.8882	2254	26.8986	4224
	26.9144	208	26.9144	2210	26.9248	4209
	26.9407	228	26.9407	2214	26.9511	4207
	26.967	216	26.967	2242	26.9774	4229
	26.9932	222	26.9932	2210	27.0036	4200
	27.0195	218	27.0195	2224	27.0299	4193
	27.0457	233	27.0457	2203	27.0561	4217
	27.072	214	27.072	2224	27.0824	4218
	27.0983	236	27.0983	2227	27.1087	4206
	27.1245	247	27.1245	2215	27.1349	4201
	27.1508	215	27.1508	2235	27.1612	4207
	27.1771	198	27.1771	2238	27.1874	4219
	27.2033	211	27.2033	2236	27.2137	4219
	27.2296	231	27.2296	2221	27.24	4182
	27.2558	227	27.2558	2238	27.2662	4216
	27.2821	227	27.2821	2220	27.2925	4212
	27.3084	214	27.3084	2241	27.3188	4208
	27.3346	214	27.3346	2212	27.345	4205
	27.3609	225	27.3609	2245	27.3713	4228
	27.3871	233	27.3871	2210	27.3975	4202
	27.4134	211	27.4134	2248	27.4238	4220
	27.4397	233	27.4397	2229	27.4501	4206
	27.4659	205	27.4659	2241	27.4763	4185
	27.4922	212	27.4922	2245	27.5026	4186
	27.5184	184	27.5184	2233	27.5288	4212
	27.5447	210	27.5447	2231	27.5551	4253
	27.571	202	27.571	2223	27.5814	4198
	27.5972	228	27.5972	2251	27.6076	4199
	27.6235	196	27.6235	2237	27.6339	4217
	27.6497	231	27.6497	2267	27.6601	4206
	27.676	237	27.676	2226	27.6864	4187
	27.7023	223	27.7023	2209	27.7127	4213
	27.7285	208	27.7285	2231	27.7389	4200
	27.7548	232	27.7548	2254	27.7652	4209
	27.781	196	27.781	2253	27.7914	4232
	27.8073	217	27.8073	2236	27.8177	4206
	27.8336	215	27.8336	2237	27.844	4215
	27.8598	226	27.8598	2243	27.8702	4196
	27.8861	233	27.8861	2203	27.8965	4211
	27.9123	228	27.9123	2209	27.9227	4187
	27.9386	220	27.9386	2245	27.949	4209
	27.9649	243	27.9649	2222	27.9753	4208
	27.9911	221	27.9911	2263	28.0015	4201
	28.0174	220	28.0174	2242	28.0278	4210
	28.0436	216	28.0436	2233	28.0541	4209
	28.0699	220	28.0699	2250	28.0803	4222
	28.0962	250	28.0962	2224	28.1066	4206
	28.1224	270	28.1224	2262	28.1328	4240
	28.1487	283	28.1487	2304	28.1591	4202
	28.1749	293	28.1749	2312	28.1853	4249
	28.2012	354	28.2012	2357	28.2116	4215
	28.2275	457	28.2275	2427	28.2379	4240
	28.2537	530	28.2537	2529	28.2641	4246
	28.28	758	28.28	2726	28.2904	4277
	28.3062	1041	28.3062	3020	28.3166	4315
	28.3325	1215	28.3325	3284	28.3429	4375
	28.3588	1169	28.3588	3097	28.3692	4449
	28.385	1016	28.385	2940	28.3954	4625
	28.4113	838	28.4113	2779	28.4217	4714
	28.4376	597	28.4376	2516	28.4479	4704
	28.4638	363	28.4638	2364	28.4742	4536
	28.4901	345	28.4901	2299	28.5005	4513
	28.5163	254	28.5163	2273	28.5267	4366
	28.5426	273	28.5426	2232	28.553	4301
	28.5689	219	28.5689	2254	28.5793	4245
	28.5951	223	28.5951	2244	28.6055	4215
	28.6214	240	28.6214	2240	28.6318	4224
	28.6476	230	28.6476	2237	28.658	4208
	28.6739	204	28.6739	2226	28.6843	4216
	28.7002	219	28.7002	2216	28.7106	4189
	28.7264	212	28.7264	2236	28.7368	4176
	28.7527	192	28.7527	2233	28.7631	4228
	28.7789	183	28.7789	2242	28.7893	4194
	28.8052	196	28.8052	2223	28.8156	4197
	28.8315	227	28.8315	2221	28.8419	4233
	28.8577	198	28.8577	2202	28.8681	4201
	28.884	204	28.884	2180	28.8944	4195
	28.9102	207	28.9102	2216	28.9206	4227
	28.9365	212	28.9365	2213	28.9469	4220
	28.9628	175	28.9628	2218	28.9732	4212
	28.989	208	28.989	2211	28.9994	4195
	29.0153	233	29.0153	2189	29.0257	4196
	29.0416	193	29.0416	2198	29.052	4192
	29.0678	209	29.0678	2195	29.0782	4198
	29.0941	185	29.0941	2203	29.1045	4201
	29.1203	210	29.1203	2226	29.1307	4186
	29.1466	187	29.1466	2232	29.157	4186
	29.1729	196	29.1729	2204	29.1833	4208
	29.1991	219	29.1991	2219	29.2095	4184
	29.2254	194	29.2254	2225	29.2358	4197
	29.2516	210	29.2516	2203	29.262	4213
	29.2779	183	29.2779	2197	29.2883	4194
	29.3041	203	29.3041	2188	29.3146	4193
	29.3304	193	29.3304	2222	29.3408	4201
	29.3567	161	29.3567	2218	29.3671	4182
	29.3829	188	29.3829	2216	29.3933	4182
	29.4092	222	29.4092	2230	29.4196	4170
	29.4355	197	29.4355	2208	29.4459	4193
	29.4617	198	29.4617	2210	29.4721	4175
	29.488	204	29.488	2205	29.4984	4210
	29.5142	182	29.5142	2203	29.5246	4191
	29.5405	198	29.5405	2201	29.5509	4208
	29.5668	182	29.5668	2203	29.5772	4199
	29.593	201	29.593	2225	29.6034	4191
	29.6193	226	29.6193	2218	29.6297	4207
	29.6455	204	29.6455	2208	29.6559	4189
	29.6718	163	29.6718	2220	29.6822	4181
	29.6981	200	29.6981	2187	29.7085	4184
	29.7243	195	29.7243	2208	29.7347	4217
	29.7506	195	29.7506	2227	29.761	4201
	29.7768	193	29.7768	2212	29.7872	4177
	29.8031	199	29.8031	2193	29.8135	4176
	29.8294	179	29.8294	2219	29.8398	4170
	29.8556	197	29.8556	2231	29.866	4193
	29.8819	186	29.8819	2197	29.8923	4180
	29.9081	208	29.9081	2204	29.9185	4205
	29.9344	196	29.9344	2212	29.9448	4186
	29.9607	200	29.9607	2210	29.9711	4199
	29.9869	216	29.9869	2243	29.9973	4185
	30.0132	206	30.0132	2219	30.0236	4214
	30.0394	198	30.0394	2223	30.0498	4195
	30.0657	204	30.0657	2198	30.0761	4196
	30.092	223	30.092	2263	30.1024	4213
	30.1182	245	30.1182	2234	30.1286	4209
	30.1445	270	30.1445	2266	30.1549	4243
	30.1708	249	30.1708	2264	30.1811	4245
	30.197	257	30.197	2253	30.2074	4237
	30.2233	292	30.2233	2283	30.2337	4247
	30.2495	271	30.2495	2296	30.2599	4224
	30.2758	282	30.2758	2264	30.2862	4254
	30.3021	305	30.3021	2296	30.3124	4272
	30.3283	276	30.3283	2298	30.3387	4241
	30.3546	278	30.3546	2285	30.365	4259
	30.3808	304	30.3808	2318	30.3912	4284
	30.4071	262	30.4071	2329	30.4175	4239
	30.4334	280	30.4334	2295	30.4438	4248
	30.4596	240	30.4596	2293	30.47	4248
	30.4859	238	30.4859	2276	30.4963	4245
	30.5121	247	30.5121	2269	30.5225	4220
	30.5384	237	30.5384	2261	30.5488	4228
	30.5647	232	30.5647	2256	30.5751	4207
	30.5909	200	30.5909	2261	30.6013	4208
	30.6172	226	30.6172	2224	30.6276	4228
	30.6434	220	30.6434	2239	30.6538	4190
	30.6697	215	30.6697	2219	30.6801	4200
	30.696	197	30.696	2220	30.7064	4218
	30.7222	196	30.7222	2220	30.7326	4193
	30.7485	206	30.7485	2186	30.7589	4191
	30.7747	198	30.7747	2225	30.7851	4196
	30.801	185	30.801	2188	30.8114	4190
	30.8273	201	30.8273	2216	30.8377	4185
	30.8535	178	30.8535	2209	30.8639	4192
	30.8798	182	30.8798	2212	30.8902	4179
	30.9061	181	30.9061	2208	30.9165	4192
	30.9323	199	30.9323	2199	30.9427	4181
	30.9586	229	30.9586	2190	30.969	4166
	30.9848	190	30.9848	2216	30.9952	4202
	31.0111	186	31.0111	2206	31.0215	4173
	31.0373	203	31.0373	2217	31.0478	4190
	31.0636	184	31.0636	2207	31.074	4191
	31.0899	164	31.0899	2198	31.1003	4183
	31.1161	189	31.1161	2212	31.1265	4185
	31.1424	173	31.1424	2194	31.1528	4174
	31.1686	201	31.1686	2203	31.1791	4172
	31.1949	157	31.1949	2209	31.2053	4203
	31.2212	192	31.2212	2192	31.2316	4175
	31.2474	175	31.2474	2216	31.2578	4170
	31.2737	198	31.2737	2213	31.2841	4170
	31.3	186	31.3	2194	31.3104	4197
	31.3262	187	31.3262	2208	31.3366	4198
	31.3525	187	31.3525	2195	31.3629	4191
	31.3787	188	31.3787	2170	31.3891	4187
	31.405	190	31.405	2234	31.4154	4184
	31.4313	186	31.4313	2214	31.4417	4194
	31.4575	210	31.4575	2242	31.4679	4183
	31.4838	195	31.4838	2237	31.4942	4181
	31.51	203	31.51	2229	31.5204	4187
	31.5363	218	31.5363	2246	31.5467	4205
	31.5626	224	31.5626	2240	31.573	4180
	31.5888	226	31.5888	2237	31.5992	4176
	31.6151	234	31.6151	2313	31.6255	4182
	31.6413	270	31.6413	2335	31.6517	4208
	31.6676	341	31.6676	2452	31.678	4198
	31.6939	425	31.6939	2643	31.7043	4245
	31.7201	621	31.7201	2858	31.7305	4336
	31.7464	818	31.7464	3114	31.7568	4367
	31.7726	880	31.7726	3197	31.783	4483
	31.7989	944	31.7989	3137	31.8093	4803
	31.8252	869	31.8252	3084	31.8356	5063
	31.8514	723	31.8514	2930	31.8618	4944
	31.8777	586	31.8777	2720	31.8881	4698
	31.9039	487	31.9039	2490	31.9143	4666
	31.9302	366	31.9302	2365	31.9406	4577
	31.9565	277	31.9565	2305	31.9669	4352
	31.9827	244	31.9827	2242	31.9931	4273
	32.009	213	32.009	2227	32.0194	4220
	32.0352	185	32.0352	2236	32.0457	4208
	32.0615	194	32.0615	2208	32.0719	4187
	32.0878	161	32.0878	2233	32.0982	4199
	32.114	175	32.114	2196	32.1244	4193
	32.1403	170	32.1403	2203	32.1507	4197
	32.1666	207	32.1666	2219	32.1769	4207
	32.1928	184	32.1928	2196	32.2032	4172
	32.2191	198	32.2191	2230	32.2295	4168
	32.2453	187	32.2453	2178	32.2557	4159
	32.2716	173	32.2716	2184	32.282	4162
	32.2979	182	32.2979	2177	32.3083	4176
	32.3241	168	32.3241	2201	32.3345	4182
	32.3504	180	32.3504	2192	32.3608	4197
	32.3766	189	32.3766	2178	32.387	4174
	32.4029	176	32.4029	2189	32.4133	4183
	32.4292	183	32.4292	2192	32.4396	4154
	32.4554	189	32.4554	2190	32.4658	4170
	32.4817	181	32.4817	2186	32.4921	4170
	32.5079	174	32.5079	2193	32.5183	4192
	32.5342	163	32.5342	2185	32.5446	4165
	32.5605	176	32.5605	2187	32.5709	4161
	32.5867	177	32.5867	2158	32.5971	4149
	32.613	166	32.613	2197	32.6234	4153
	32.6392	159	32.6392	2166	32.6496	4178
	32.6655	169	32.6655	2208	32.6759	4173
	32.6918	180	32.6918	2189	32.7022	4141
	32.718	191	32.718	2203	32.7284	4158
	32.7443	182	32.7443	2196	32.7547	4152
	32.7706	168	32.7706	2185	32.7809	4152
	32.7968	151	32.7968	2169	32.8072	4147
	32.8231	182	32.8231	2171	32.8335	4150
	32.8493	172	32.8493	2190	32.8597	4177
	32.8756	155	32.8756	2157	32.886	4130
	32.9019	152	32.9019	2205	32.9123	4157
	32.9281	159	32.9281	2165	32.9385	4153
	32.9544	169	32.9544	2180	32.9648	4164
	32.9806	183	32.9806	2185	32.991	4179
	33.0069	172	33.0069	2158	33.0173	4139
	33.0331	171	33.0331	2180	33.0436	4151
	33.0594	162	33.0594	2185	33.0698	4176
	33.0857	148	33.0857	2158	33.0961	4171
	33.1119	155	33.1119	2168	33.1223	4175
	33.1382	163	33.1382	2180	33.1486	4175
	33.1645	131	33.1645	2171	33.1749	4172
	33.1907	160	33.1907	2173	33.2011	4139
	33.217	164	33.217	2172	33.2274	4155
	33.2432	160	33.2432	2182	33.2536	4143
	33.2695	146	33.2695	2186	33.2799	4147
	33.2958	180	33.2958	2171	33.3062	4165
	33.322	166	33.322	2135	33.3324	4140
	33.3483	156	33.3483	2172	33.3587	4159
	33.3745	164	33.3745	2176	33.3849	4126
	33.4008	154	33.4008	2142	33.4112	4148
	33.4271	175	33.4271	2191	33.4375	4149
	33.4533	166	33.4533	2188	33.4637	4132
	33.4796	172	33.4796	2207	33.49	4150
	33.5058	164	33.5058	2148	33.5162	4159
	33.5321	164	33.5321	2181	33.5425	4155
	33.5584	181	33.5584	2200	33.5688	4143
	33.5846	152	33.5846	2185	33.595	4156
	33.6109	140	33.6109	2142	33.6213	4135
	33.6371	168	33.6371	2151	33.6476	4167
	33.6634	151	33.6634	2182	33.6738	4159
	33.6897	156	33.6897	2156	33.7001	4152
	33.7159	155	33.7159	2178	33.7263	4116
	33.7422	151	33.7422	2153	33.7526	4157
	33.7685	154	33.7685	2183	33.7788	4143
	33.7947	135	33.7947	2157	33.8051	4105
	33.821	159	33.821	2172	33.8314	4136
	33.8472	151	33.8472	2165	33.8576	4160
	33.8735	153	33.8735	2154	33.8839	4122
	33.8997	159	33.8997	2162	33.9102	4155
	33.926	174	33.926	2189	33.9364	4165
	33.9523	153	33.9523	2185	33.9627	4152
	33.9785	146	33.9785	2165	33.9889	4161
	34.0048	137	34.0048	2174	34.0152	4153
	34.0311	142	34.0311	2145	34.0414	4138
	34.0573	153	34.0573	2170	34.0677	4160
	34.0836	139	34.0836	2171	34.094	4158
	34.1098	160	34.1098	2162	34.1202	4167
	34.1361	141	34.1361	2154	34.1465	4140
	34.1624	157	34.1624	2153	34.1728	4152
	34.1886	163	34.1886	2167	34.199	4143
	34.2149	117	34.2149	2163	34.2253	4127
	34.2411	138	34.2411	2181	34.2515	4145
	34.2674	146	34.2674	2184	34.2778	4154
	34.2937	137	34.2937	2179	34.3041	4154
	34.3199	151	34.3199	2171	34.3303	4139
	34.3462	124	34.3462	2140	34.3566	4151
	34.3724	170	34.3724	2147	34.3828	4143
	34.3987	143	34.3987	2157	34.4091	4136
	34.425	174	34.425	2155	34.4354	4143
	34.4512	142	34.4512	2153	34.4616	4134
	34.4775	155	34.4775	2181	34.4879	4160
	34.5037	133	34.5037	2165	34.5141	4132
	34.53	148	34.53	2156	34.5404	4139
	34.5563	129	34.5563	2174	34.5667	4107
	34.5825	165	34.5825	2177	34.5929	4140
	34.6088	142	34.6088	2181	34.6192	4130
	34.635	147	34.635	2178	34.6454	4151
	34.6613	167	34.6613	2160	34.6717	4142
	34.6876	145	34.6876	2201	34.698	4148
	34.7138	141	34.7138	2181	34.7242	4156
	34.7401	167	34.7401	2180	34.7505	4136
	34.7664	206	34.7664	2196	34.7767	4167
	34.7926	225	34.7926	2227	34.803	4152
	34.8189	260	34.8189	2297	34.8293	4173
	34.8451	317	34.8451	2372	34.8555	4192
	34.8714	363	34.8714	2403	34.8818	4239
	34.8976	405	34.8976	2416	34.9081	4306
	34.9239	460	34.9239	2423	34.9343	4357
	34.9502	458	34.9502	2433	34.9606	4476
	34.9764	432	34.9764	2416	34.9868	4436
	35.0027	401	35.0027	2385	35.0131	4367
	35.029	383	35.029	2397	35.0394	4367
	35.0552	331	35.0552	2320	35.0656	4387
	35.0815	320	35.0815	2336	35.0919	4324
	35.1077	322	35.1077	2325	35.1181	4318
	35.134	306	35.134	2314	35.1444	4276
	35.1603	294	35.1603	2385	35.1707	4320
	35.1865	335	35.1865	2391	35.1969	4272
	35.2128	319	35.2128	2369	35.2232	4336
	35.239	378	35.239	2418	35.2494	4307
	35.2653	305	35.2653	2378	35.2757	4352
	35.2916	310	35.2916	2399	35.302	4339
	35.3178	304	35.3178	2372	35.3282	4289
	35.3441	272	35.3441	2357	35.3545	4302
	35.3703	279	35.3703	2358	35.3807	4287
	35.3966	261	35.3966	2306	35.407	4252
	35.4229	237	35.4229	2262	35.4333	4235
	35.4491	196	35.4491	2234	35.4595	4230
	35.4754	196	35.4754	2198	35.4858	4213
	35.5016	171	35.5016	2222	35.5121	4173
	35.5279	143	35.5279	2210	35.5383	4176
	35.5542	166	35.5542	2198	35.5646	4174
	35.5804	146	35.5804	2197	35.5908	4165
	35.6067	137	35.6067	2191	35.6171	4151
	35.633	152	35.633	2155	35.6433	4138
	35.6592	159	35.6592	2147	35.6696	4128
	35.6855	134	35.6855	2164	35.6959	4133
	35.7117	167	35.7117	2155	35.7221	4134
	35.738	122	35.738	2158	35.7484	4129
	35.7642	153	35.7642	2151	35.7747	4130
	35.7905	145	35.7905	2153	35.8009	4144
	35.8168	129	35.8168	2159	35.8272	4133
	35.843	118	35.843	2140	35.8534	4143
	35.8693	127	35.8693	2135	35.8797	4141
	35.8956	144	35.8956	2166	35.9059	4146
	35.9218	119	35.9218	2152	35.9322	4135
	35.9481	136	35.9481	2167	35.9585	4124
	35.9743	137	35.9743	2149	35.9847	4130
	36.0006	142	36.0006	2136	36.011	4137
	36.0269	138	36.0269	2142	36.0373	4111
	36.0531	143	36.0531	2128	36.0635	4125
	36.0794	134	36.0794	2143	36.0898	4126
	36.1056	139	36.1056	2151	36.116	4113
	36.1319	109	36.1319	2129	36.1423	4122
	36.1582	133	36.1582	2144	36.1686	4130
	36.1844	121	36.1844	2108	36.1948	4130
	36.2107	125	36.2107	2135	36.2211	4128
	36.2369	113	36.2369	2151	36.2473	4121
	36.2632	142	36.2632	2160	36.2736	4113
	36.2895	115	36.2895	2125	36.2999	4113
	36.3157	137	36.3157	2125	36.3261	4123
	36.342	130	36.342	2132	36.3524	4125
	36.3682	127	36.3682	2141	36.3786	4112
	36.3945	132	36.3945	2110	36.4049	4108
	36.4208	120	36.4208	2133	36.4312	4111
	36.447	134	36.447	2131	36.4574	4121
	36.4733	132	36.4733	2132	36.4837	4133
	36.4995	111	36.4995	2149	36.51	4113
	36.5258	106	36.5258	2135	36.5362	4128
	36.5521	120	36.5521	2151	36.5625	4136
	36.5783	131	36.5783	2133	36.5887	4111
	36.6046	126	36.6046	2136	36.615	4136
	36.6309	115	36.6309	2143	36.6412	4155
	36.6571	131	36.6571	2154	36.6675	4128
	36.6834	112	36.6834	2126	36.6938	4113
	36.7096	103	36.7096	2156	36.72	4125
	36.7359	141	36.7359	2154	36.7463	4112
	36.7621	126	36.7621	2122	36.7726	4132
	36.7884	115	36.7884	2137	36.7988	4131
	36.8147	129	36.8147	2122	36.8251	4118
	36.8409	131	36.8409	2147	36.8513	4103
	36.8672	103	36.8672	2126	36.8776	4105
	36.8935	122	36.8935	2140	36.9039	4102
	36.9197	118	36.9197	2116	36.9301	4115
	36.946	125	36.946	2138	36.9564	4122
	36.9722	105	36.9722	2117	36.9826	4116
	36.9985	139	36.9985	2129	37.0089	4108
	37.0248	125	37.0248	2142	37.0352	4116
	37.051	117	37.051	2155	37.0614	4139
	37.0773	108	37.0773	2144	37.0877	4125
	37.1035	131	37.1035	2127	37.1139	4121
	37.1298	133	37.1298	2137	37.1402	4123
	37.1561	117	37.1561	2138	37.1665	4110
	37.1823	135	37.1823	2130	37.1927	4117
	37.2086	157	37.2086	2131	37.219	4121
	37.2348	134	37.2348	2154	37.2452	4112
	37.2611	149	37.2611	2151	37.2715	4127
	37.2874	129	37.2874	2155	37.2978	4132
	37.3136	146	37.3136	2157	37.324	4143
	37.3399	131	37.3399	2150	37.3503	4157
	37.3661	140	37.3661	2141	37.3766	4130
	37.3924	137	37.3924	2167	37.4028	4136
	37.4187	165	37.4187	2148	37.4291	4144
	37.4449	118	37.4449	2170	37.4553	4159
	37.4712	141	37.4712	2168	37.4816	4136
	37.4975	139	37.4975	2139	37.5078	4142
	37.5237	124	37.5237	2170	37.5341	4144
	37.55	146	37.55	2152	37.5604	4153
	37.5762	133	37.5762	2152	37.5866	4144
	37.6025	117	37.6025	2165	37.6129	4117
	37.6287	142	37.6287	2148	37.6392	4123
	37.655	142	37.655	2150	37.6654	4126
	37.6813	117	37.6813	2133	37.6917	4131
	37.7075	121	37.7075	2141	37.7179	4120
	37.7338	115	37.7338	2127	37.7442	4117
	37.76	121	37.76	2106	37.7704	4125
	37.7863	120	37.7863	2130	37.7967	4117
	37.8126	119	37.8126	2139	37.823	4102
	37.8388	112	37.8388	2118	37.8492	4116
	37.8651	106	37.8651	2124	37.8755	4103
	37.8914	111	37.8914	2146	37.9018	4099
	37.9176	111	37.9176	2126	37.928	4115
	37.9439	116	37.9439	2117	37.9543	4118
	37.9701	119	37.9701	2135	37.9805	4110
	37.9964	128	37.9964	2121	38.0068	4109
	38.0227	112	38.0227	2130	38.0331	4108
	38.0489	118	38.0489	2115	38.0593	4111
	38.0752	104	38.0752	2104	38.0856	4099
	38.1014	106	38.1014	2120	38.1118	4106
	38.1277	104	38.1277	2109	38.1381	4111
	38.154	112	38.154	2137	38.1644	4101
	38.1802	126	38.1802	2117	38.1906	4112
	38.2065	111	38.2065	2134	38.2169	4110
	38.2328	118	38.2328	2126	38.2431	4111
	38.259	101	38.259	2110	38.2694	4117
	38.2853	123	38.2853	2119	38.2957	4119
	38.3115	114	38.3115	2140	38.3219	4121
	38.3378	108	38.3378	2105	38.3482	4109
	38.364	112	38.364	2119	38.3745	4101
	38.3903	97	38.3903	2100	38.4007	4125
	38.4166	99	38.4166	2131	38.427	4110
	38.4428	116	38.4428	2131	38.4532	4105
	38.4691	126	38.4691	2106	38.4795	4117
	38.4954	95	38.4954	2114	38.5057	4100
	38.5216	112	38.5216	2114	38.532	4117
	38.5479	119	38.5479	2110	38.5583	4102
	38.5741	106	38.5741	2132	38.5845	4131
	38.6004	120	38.6004	2128	38.6108	4104
	38.6266	100	38.6266	2117	38.6371	4134
	38.6529	122	38.6529	2125	38.6633	4135
	38.6792	121	38.6792	2153	38.6896	4154
	38.7054	140	38.7054	2149	38.7158	4167
	38.7317	163	38.7317	2169	38.7421	4193
	38.758	151	38.758	2138	38.7684	4222
	38.7842	166	38.7842	2162	38.7946	4202
	38.8105	164	38.8105	2170	38.8209	4207
	38.8367	149	38.8367	2161	38.8471	4221
	38.863	162	38.863	2147	38.8734	4197
	38.8893	136	38.8893	2135	38.8997	4183
	38.9155	123	38.9155	2134	38.9259	4197
	38.9418	106	38.9418	2132	38.9522	4192
	38.968	122	38.968	2128	38.9784	4176
	38.9943	116	38.9943	2113	39.0047	4167
	39.0206	99	39.0206	2107	39.031	4151
	39.0468	102	39.0468	2120	39.0572	4143
	39.0731	114	39.0731	2121	39.0835	4140
	39.0993	137	39.0993	2127	39.1097	4128
	39.1256	111	39.1256	2127	39.136	4113
	39.1519	122	39.1519	2111	39.1623	4130
	39.1781	115	39.1781	2111	39.1885	4114
	39.2044	124	39.2044	2116	39.2148	4123
	39.2306	97	39.2306	2128	39.2411	4112
	39.2569	107	39.2569	2125	39.2673	4109
	39.2832	93	39.2832	2129	39.2936	4124
	39.3094	102	39.3094	2123	39.3198	4101
	39.3357	112	39.3357	2131	39.3461	4130
	39.362	111	39.362	2133	39.3723	4127
	39.3882	132	39.3882	2114	39.3986	4112
	39.4145	118	39.4145	2117	39.4249	4112
	39.4407	122	39.4407	2138	39.4511	4115
	39.467	112	39.467	2122	39.4774	4116
	39.4933	104	39.4933	2137	39.5037	4129
	39.5195	99	39.5195	2131	39.5299	4119
	39.5458	108	39.5458	2144	39.5562	4103
	39.572	103	39.572	2123	39.5824	4137
	39.5983	102	39.5983	2120	39.6087	4132
	39.6245	97	39.6245	2131	39.635	4135
	39.6508	120	39.6508	2146	39.6612	4125
	39.6771	97	39.6771	2127	39.6875	4137
	39.7033	124	39.7033	2085	39.7137	4153
	39.7296	123	39.7296	2117	39.74	4121
	39.7559	92	39.7559	2120	39.7663	4119
	39.7821	100	39.7821	2128	39.7925	4141
	39.8084	117	39.8084	2128	39.8188	4128
	39.8346	128	39.8346	2124	39.845	4100
	39.8609	116	39.8609	2126	39.8713	4127
	39.8872	122	39.8872	2112	39.8976	4096
	39.9134	109	39.9134	2126	39.9238	4090
	39.9397	123	39.9397	2135	39.9501	4113
	39.9659	106	39.9659	2128	39.9763	4123
	39.9922	120	39.9922	2136	40.0026	4099
	40.0185	123	40.0185	2114	40.0289	4124
	40.0447	123	40.0447	2147	40.0551	4090
	40.071	87	40.071	2128	40.0814	4109
	40.0973	105	40.0973	2119	40.1076	4122
	40.1235	110	40.1235	2112	40.1339	4114
	40.1498	99	40.1498	2119	40.1602	4124
	40.176	110	40.176	2123	40.1864	4125
	40.2023	108	40.2023	2151	40.2127	4120
	40.2285	111	40.2285	2141	40.239	4130
	40.2548	121	40.2548	2157	40.2652	4116
	40.2811	143	40.2811	2173	40.2915	4121
	40.3073	121	40.3073	2192	40.3177	4133
	40.3336	163	40.3336	2212	40.344	4109
	40.3599	165	40.3599	2277	40.3702	4127
	40.3861	222	40.3861	2341	40.3965	4124
	40.4124	282	40.4124	2528	40.4228	4164
	40.4386	344	40.4386	2651	40.449	4216
	40.4649	489	40.4649	2745	40.4753	4261
	40.4911	540	40.4911	2865	40.5016	4417
	40.5174	595	40.5174	2880	40.5278	4616
	40.5437	623	40.5437	2920	40.5541	4777
	40.5699	534	40.5699	2773	40.5803	4713
	40.5962	503	40.5962	2708	40.6066	4587
	40.6225	485	40.6225	2612	40.6329	4508
	40.6487	359	40.6487	2477	40.6591	4557
	40.675	350	40.675	2387	40.6854	4409
	40.7012	254	40.7012	2309	40.7116	4318
	40.7275	203	40.7275	2256	40.7379	4240
	40.7538	190	40.7538	2202	40.7642	4208
	40.78	157	40.78	2162	40.7904	4111
	40.8063	113	40.8063	2168	40.8167	4166
	40.8325	116	40.8325	2133	40.8429	4127
	40.8588	97	40.8588	2143	40.8692	4121
	40.8851	110	40.8851	2129	40.8955	4103
	40.9113	118	40.9113	2133	40.9217	4123
	40.9376	118	40.9376	2138	40.948	4129
	40.9638	107	40.9638	2133	40.9742	4128
	40.9901	104	40.9901	2117	41.0005	4111
	41.0164	117	41.0164	2094	41.0268	4130
	41.0426	114	41.0426	2123	41.053	4127
	41.0689	126	41.0689	2116	41.0793	4111
	41.0951	117	41.0951	2140	41.1056	4110
	41.1214	123	41.1214	2126	41.1318	4110
	41.1477	101	41.1477	2141	41.1581	4111
	41.1739	105	41.1739	2112	41.1843	4129
	41.2002	110	41.2002	2124	41.2106	4130
	41.2264	109	41.2264	2130	41.2368	4117
	41.2527	109	41.2527	2138	41.2631	4134
	41.279	110	41.279	2124	41.2894	4114
	41.3052	107	41.3052	2124	41.3156	4098
	41.3315	111	41.3315	2132	41.3419	4105
	41.3578	115	41.3578	2133	41.3681	4107
	41.384	112	41.384	2144	41.3944	4127
	41.4103	109	41.4103	2105	41.4207	4126
	41.4365	91	41.4365	2116	41.4469	4130
	41.4628	119	41.4628	2135	41.4732	4117
	41.4891	120	41.4891	2125	41.4995	4134
	41.5153	126	41.5153	2143	41.5257	4132
	41.5416	115	41.5416	2155	41.552	4128
	41.5678	118	41.5678	2124	41.5782	4114
	41.5941	110	41.5941	2126	41.6045	4109
	41.6204	105	41.6204	2120	41.6308	4097
	41.6466	110	41.6466	2116	41.657	4110
	41.6729	115	41.6729	2124	41.6833	4126
	41.6991	92	41.6991	2115	41.7095	4104
	41.7254	113	41.7254	2131	41.7358	4109
	41.7517	114	41.7517	2130	41.7621	4105
	41.7779	122	41.7779	2138	41.7883	4124
	41.8042	123	41.8042	2127	41.8146	4112
	41.8304	111	41.8304	2135	41.8408	4141
	41.8567	101	41.8567	2138	41.8671	4096
	41.883	113	41.883	2136	41.8934	4128
	41.9092	106	41.9092	2134	41.9196	4110
	41.9355	117	41.9355	2133	41.9459	4112
	41.9618	137	41.9618	2127	41.9721	4120
	41.988	95	41.988	2129	41.9984	4108
	42.0143	107	42.0143	2148	42.0247	4105
	42.0405	108	42.0405	2146	42.0509	4099
	42.0668	113	42.0668	2122	42.0772	4121
	42.093	123	42.093	2116	42.1035	4095
	42.1193	112	42.1193	2110	42.1297	4110
	42.1456	108	42.1456	2103	42.156	4131
	42.1718	101	42.1718	2118	42.1822	4108
	42.1981	104	42.1981	2114	42.2085	4106
	42.2244	109	42.2244	2130	42.2347	4106
	42.2506	103	42.2506	2132	42.261	4092
	42.2769	117	42.2769	2118	42.2873	4107
	42.3031	120	42.3031	2124	42.3135	4086
	42.3294	127	42.3294	2114	42.3398	4082
	42.3556	131	42.3556	2096	42.3661	4116
	42.3819	103	42.3819	2127	42.3923	4109
	42.4082	106	42.4082	2152	42.4186	4110
	42.4344	99	42.4344	2116	42.4448	4117
	42.4607	103	42.4607	2141	42.4711	4116
	42.487	121	42.487	2122	42.4974	4108
	42.5132	101	42.5132	2129	42.5236	4103
	42.5395	102	42.5395	2127	42.5499	4125
	42.5657	113	42.5657	2111	42.5761	4107
	42.592	114	42.592	2130	42.6024	4085
	42.6183	119	42.6183	2129	42.6287	4107
	42.6445	115	42.6445	2139	42.6549	4114
	42.6708	98	42.6708	2120	42.6812	4112
	42.697	97	42.697	2107	42.7074	4108
	42.7233	116	42.7233	2135	42.7337	4095
	42.7496	106	42.7496	2122	42.76	4119
	42.7758	96	42.7758	2123	42.7862	4106
	42.8021	124	42.8021	2151	42.8125	4122
	42.8283	115	42.8283	2164	42.8387	4107
	42.8546	129	42.8546	2154	42.865	4101
	42.8809	136	42.8809	2176	42.8913	4112
	42.9071	178	42.9071	2198	42.9175	4100
	42.9334	182	42.9334	2240	42.9438	4115
	42.9597	203	42.9597	2283	42.9701	4130
	42.9859	251	42.9859	2356	42.9963	4132
	43.0122	312	43.0122	2385	43.0226	4164
	43.0384	354	43.0384	2435	43.0488	4222
	43.0647	367	43.0647	2445	43.0751	4230
	43.0909	406	43.0909	2409	43.1013	4369
	43.1172	363	43.1172	2414	43.1276	4389
	43.1435	355	43.1435	2442	43.1539	4356
	43.1697	324	43.1697	2367	43.1801	4340
	43.196	309	43.196	2311	43.2064	4314
	43.2223	281	43.2223	2324	43.2326	4277
	43.2485	241	43.2485	2245	43.2589	4277
	43.2748	191	43.2748	2192	43.2852	4191
	43.301	177	43.301	2192	43.3114	4166
	43.3273	147	43.3273	2168	43.3377	4165
	43.3536	134	43.3536	2157	43.364	4120
	43.3798	145	43.3798	2125	43.3902	4142
	43.4061	112	43.4061	2127	43.4165	4134
	43.4323	118	43.4323	2143	43.4427	4118
	43.4586	103	43.4586	2113	43.469	4107
	43.4849	114	43.4849	2126	43.4953	4106
	43.5111	110	43.5111	2135	43.5215	4097
	43.5374	101	43.5374	2122	43.5478	4116
	43.5636	152	43.5636	2127	43.574	4093
	43.5899	93	43.5899	2121	43.6003	4112
	43.6162	133	43.6162	2109	43.6266	4108
	43.6424	110	43.6424	2131	43.6528	4101
	43.6687	102	43.6687	2124	43.6791	4104
	43.6949	100	43.6949	2112	43.7053	4104
	43.7212	101	43.7212	2116	43.7316	4093
	43.7475	94	43.7475	2129	43.7579	4110
	43.7737	113	43.7737	2119	43.7841	4113
	43.8	101	43.8	2124	43.8104	4101
	43.8263	120	43.8263	2117	43.8366	4119
	43.8525	102	43.8525	2119	43.8629	4114
	43.8788	88	43.8788	2138	43.8892	4120
	43.905	106	43.905	2133	43.9154	4097
	43.9313	100	43.9313	2139	43.9417	4117
	43.9575	91	43.9575	2117	43.968	4100
	43.9838	108	43.9838	2110	43.9942	4101
	44.0101	112	44.0101	2130	44.0205	4105
	44.0363	114	44.0363	2115	44.0467	4093
	44.0626	117	44.0626	2131	44.073	4125
	44.0889	99	44.0889	2114	44.0992	4121
	44.1151	122	44.1151	2115	44.1255	4108
	44.1414	104	44.1414	2122	44.1518	4096
	44.1676	95	44.1676	2101	44.178	4106
	44.1939	86	44.1939	2127	44.2043	4097
	44.2201	102	44.2201	2136	44.2306	4100
	44.2464	111	44.2464	2148	44.2568	4096
	44.2727	108	44.2727	2129	44.2831	4123
	44.2989	103	44.2989	2131	44.3093	4105
	44.3252	113	44.3252	2113	44.3356	4109
	44.3515	126	44.3515	2131	44.3619	4099
	44.3777	138	44.3777	2120	44.3881	4113
	44.404	105	44.404	2130	44.4144	4107
	44.4302	99	44.4302	2121	44.4406	4099
	44.4565	128	44.4565	2112	44.4669	4124
	44.4828	123	44.4828	2121	44.4932	4092
	44.509	120	44.509	2146	44.5194	4083
	44.5353	111	44.5353	2119	44.5457	4097
	44.5615	98	44.5615	2107	44.5719	4123
	44.5878	121	44.5878	2120	44.5982	4094
	44.6141	116	44.6141	2112	44.6245	4100
	44.6403	98	44.6403	2143	44.6507	4111
	44.6666	110	44.6666	2126	44.677	4112
	44.6928	104	44.6928	2099	44.7032	4119
	44.7191	110	44.7191	2115	44.7295	4105
	44.7454	111	44.7454	2120	44.7558	4082
	44.7716	109	44.7716	2113	44.782	4085
	44.7979	133	44.7979	2133	44.8083	4090
	44.8242	120	44.8242	2104	44.8346	4114
	44.8504	112	44.8504	2109	44.8608	4104
	44.8767	98	44.8767	2118	44.8871	4099
	44.9029	97	44.9029	2097	44.9133	4097
	44.9292	130	44.9292	2140	44.9396	4108
	44.9554	105	44.9554	2104	44.9659	4093
	44.9817	113	44.9817	2118	44.9921	4091
	45.008	99	45.008	2108	45.0184	4089
	45.0342	110	45.0342	2108	45.0446	4098
	45.0605	118	45.0605	2111	45.0709	4110
	45.0868	124	45.0868	2132	45.0971	4076
	45.113	121	45.113	2107	45.1234	4110
	45.1393	102	45.1393	2119	45.1497	4122
	45.1655	108	45.1655	2119	45.1759	4110
	45.1918	116	45.1918	2146	45.2022	4114
	45.2181	114	45.2181	2125	45.2285	4105
	45.2443	103	45.2443	2130	45.2547	4105
	45.2706	132	45.2706	2145	45.281	4110
	45.2968	126	45.2968	2118	45.3072	4119
	45.3231	150	45.3231	2138	45.3335	4126
	45.3494	108	45.3494	2126	45.3598	4119
	45.3756	125	45.3756	2113	45.386	4119
	45.4019	137	45.4019	2129	45.4123	4129
	45.4281	130	45.4281	2144	45.4385	4105
	45.4544	101	45.4544	2161	45.4648	4103
	45.4807	106	45.4807	2145	45.4911	4109
	45.5069	118	45.5069	2137	45.5173	4114
	45.5332	109	45.5332	2134	45.5436	4102
	45.5594	139	45.5594	2123	45.5698	4126
	45.5857	124	45.5857	2129	45.5961	4106
	45.612	120	45.612	2109	45.6224	4103
	45.6382	113	45.6382	2123	45.6486	4104
	45.6645	112	45.6645	2103	45.6749	4109
	45.6908	117	45.6908	2109	45.7011	4110
	45.717	96	45.717	2115	45.7274	4087
	45.7433	92	45.7433	2115	45.7537	4084
	45.7695	111	45.7695	2111	45.7799	4108
	45.7958	118	45.7958	2125	45.8062	4100
	45.822	103	45.822	2133	45.8325	4092
	45.8483	104	45.8483	2128	45.8587	4082
	45.8746	117	45.8746	2117	45.885	4077
	45.9008	124	45.9008	2116	45.9112	4082
	45.9271	102	45.9271	2115	45.9375	4086
	45.9534	74	45.9534	2123	45.9637	4097
	45.9796	98	45.9796	2104	45.99	4092
	46.0059	98	46.0059	2100	46.0163	4098
	46.0321	134	46.0321	2116	46.0425	4096
	46.0584	91	46.0584	2092	46.0688	4107
	46.0847	107	46.0847	2095	46.0951	4109
	46.1109	109	46.1109	2108	46.1213	4099
	46.1372	87	46.1372	2109	46.1476	4097
	46.1634	97	46.1634	2126	46.1738	4112
	46.1897	95	46.1897	2132	46.2001	4102
	46.216	106	46.216	2095	46.2264	4101
	46.2422	98	46.2422	2101	46.2526	4094
	46.2685	102	46.2685	2093	46.2789	4096
	46.2947	102	46.2947	2096	46.3051	4102
	46.321	110	46.321	2137	46.3314	4092
	46.3473	103	46.3473	2099	46.3577	4085
	46.3735	92	46.3735	2102	46.3839	4120
	46.3998	115	46.3998	2108	46.4102	4092
	46.426	87	46.426	2101	46.4364	4086
	46.4523	103	46.4523	2102	46.4627	4106
	46.4786	90	46.4786	2132	46.489	4091
	46.5048	113	46.5048	2106	46.5152	4083
	46.5311	111	46.5311	2106	46.5415	4102
	46.5573	90	46.5573	2102	46.5677	4085
	46.5836	88	46.5836	2122	46.594	4081
	46.6099	105	46.6099	2102	46.6203	4108
	46.6361	110	46.6361	2114	46.6465	4097
	46.6624	88	46.6624	2103	46.6728	4085
	46.6887	83	46.6887	2107	46.699	4075
	46.7149	78	46.7149	2116	46.7253	4088
	46.7412	119	46.7412	2125	46.7516	4096
	46.7674	114	46.7674	2117	46.7778	4100
	46.7937	93	46.7937	2124	46.8041	4097
	46.8199	91	46.8199	2119	46.8304	4092
	46.8462	75	46.8462	2097	46.8566	4104
	46.8725	86	46.8725	2125	46.8829	4082
	46.8987	97	46.8987	2108	46.9091	4103
	46.925	97	46.925	2121	46.9354	4086
	46.9513	110	46.9513	2109	46.9616	4091
	46.9775	127	46.9775	2104	46.9879	4094
	47.0038	105	47.0038	2104	47.0142	4097
	47.03	94	47.03	2099	47.0404	4091
	47.0563	76	47.0563	2109	47.0667	4093
	47.0826	90	47.0826	2112	47.093	4082
	47.1088	95	47.1088	2105	47.1192	4068
	47.1351	82	47.1351	2089	47.1455	4099
	47.1613	78	47.1613	2117	47.1717	4091
	47.1876	85	47.1876	2112	47.198	4094
	47.2139	103	47.2139	2116	47.2243	4081
	47.2401	81	47.2401	2125	47.2505	4086
	47.2664	94	47.2664	2106	47.2768	4099
	47.2926	96	47.2926	2096	47.303	4097
	47.3189	91	47.3189	2101	47.3293	4096
	47.3452	99	47.3452	2107	47.3556	4084
	47.3714	92	47.3714	2113	47.3818	4085
	47.3977	94	47.3977	2095	47.4081	4088
	47.4239	99	47.4239	2098	47.4343	4100
	47.4502	111	47.4502	2103	47.4606	4084
	47.4765	92	47.4765	2111	47.4869	4097
	47.5027	106	47.5027	2098	47.5131	4109
	47.529	102	47.529	2085	47.5394	4085
	47.5553	103	47.5553	2106	47.5656	4096
	47.5815	117	47.5815	2107	47.5919	4090
	47.6078	99	47.6078	2116	47.6182	4073
	47.634	99	47.634	2088	47.6444	4095
	47.6603	109	47.6603	2119	47.6707	4084
	47.6865	84	47.6865	2104	47.697	4091
	47.7128	94	47.7128	2109	47.7232	4090
	47.7391	109	47.7391	2112	47.7495	4082
	47.7653	109	47.7653	2119	47.7757	4080
	47.7916	80	47.7916	2113	47.802	4096
	47.8178	104	47.8178	2111	47.8282	4085
	47.8441	96	47.8441	2110	47.8545	4084
	47.8704	96	47.8704	2106	47.8808	4089
	47.8966	109	47.8966	2101	47.907	4097
	47.9229	85	47.9229	2099	47.9333	4111
	47.9492	80	47.9492	2120	47.9596	4107
	47.9754	113	47.9754	2106	47.9858	4109
	48.0017	109	48.0017	2094	48.0121	4100
	48.0279	109	48.0279	2102	48.0383	4118
	48.0542	109	48.0542	2101	48.0646	4098
	48.0805	81	48.0805	2123	48.0909	4097
	48.1067	88	48.1067	2105	48.1171	4087
	48.133	93	48.133	2133	48.1434	4094
	48.1592	105	48.1592	2105	48.1696	4088
	48.1855	80	48.1855	2110	48.1959	4077
	48.2118	86	48.2118	2101	48.2222	4085
	48.238	112	48.238	2112	48.2484	4101
	48.2643	91	48.2643	2097	48.2747	4103
	48.2905	101	48.2905	2107	48.3009	4094
	48.3168	96	48.3168	2085	48.3272	4091
	48.3431	98	48.3431	2116	48.3535	4072
	48.3693	100	48.3693	2113	48.3797	4089
	48.3956	109	48.3956	2099	48.406	4093
	48.4218	94	48.4218	2095	48.4322	4079
	48.4481	99	48.4481	2111	48.4585	4069
	48.4744	94	48.4744	2102	48.4848	4076
	48.5006	91	48.5006	2105	48.511	4087
	48.5269	90	48.5269	2092	48.5373	4111
	48.5532	100	48.5532	2109	48.5635	4108
	48.5794	103	48.5794	2108	48.5898	4109
	48.6057	104	48.6057	2115	48.6161	4096
	48.6319	106	48.6319	2099	48.6423	4094
	48.6582	79	48.6582	2098	48.6686	4106
	48.6844	98	48.6844	2099	48.6949	4089
	48.7107	101	48.7107	2085	48.7211	4075
	48.737	97	48.737	2119	48.7474	4103
	48.7632	113	48.7632	2113	48.7736	4082
	48.7895	90	48.7895	2104	48.7999	4100
	48.8158	94	48.8158	2122	48.8261	4078
	48.842	106	48.842	2106	48.8524	4099
	48.8683	112	48.8683	2104	48.8787	4099
	48.8945	87	48.8945	2116	48.9049	4084
	48.9208	94	48.9208	2096	48.9312	4101
	48.9471	105	48.9471	2116	48.9575	4093
	48.9733	92	48.9733	2094	48.9837	4098
	48.9996	128	48.9996	2094	49.01	4102
	49.0258	117	49.0258	2100	49.0362	4087
	49.0521	94	49.0521	2103	49.0625	4107
	49.0784	99	49.0784	2093	49.0888	4101
	49.1046	113	49.1046	2104	49.115	4091
	49.1309	90	49.1309	2105	49.1413	4090
	49.1571	98	49.1571	2100	49.1675	4097
	49.1834	94	49.1834	2080	49.1938	4083
	49.2097	90	49.2097	2127	49.2201	4062
	49.2359	88	49.2359	2122	49.2463	4098
	49.2622	125	49.2622	2117	49.2726	4117
	49.2884	101	49.2884	2113	49.2988	4106
	49.3147	98	49.3147	2112	49.3251	4089
	49.341	116	49.341	2106	49.3514	4089
	49.3672	107	49.3672	2103	49.3776	4086
	49.3935	91	49.3935	2100	49.4039	4090
	49.4198	97	49.4198	2098	49.4301	4096
	49.446	98	49.446	2119	49.4564	4097
	49.4723	94	49.4723	2100	49.4827	4088
	49.4985	101	49.4985	2088	49.5089	4090
	49.5248	106	49.5248	2098	49.5352	4095
	49.551	75	49.551	2105	49.5615	4073
	49.5773	100	49.5773	2121	49.5877	4088
	49.6036	108	49.6036	2122	49.614	4106
	49.6298	92	49.6298	2113	49.6402	4101
	49.6561	103	49.6561	2088	49.6665	4083
	49.6823	100	49.6823	2114	49.6927	4097
	49.7086	111	49.7086	2115	49.719	4085
	49.7349	116	49.7349	2111	49.7453	4090
	49.7611	93	49.7611	2120	49.7715	4086
	49.7874	100	49.7874	2114	49.7978	4081
	49.8137	111	49.8137	2108	49.824	4093
	49.8399	124	49.8399	2098	49.8503	4092
	49.8662	94	49.8662	2114	49.8766	4085
	49.8924	109	49.8924	2105	49.9028	4113
	49.9187	113	49.9187	2140	49.9291	4091
	49.945	127	49.945	2151	49.9554	4084
	49.9712	142	49.9712	2143	49.9816	4093
	49.9975	173	49.9975	2171	50.0079	4124
	50.0237	170	50.0237	2198	50.0341	4089
	50.05	207	50.05	2249	50.0604	4115
	50.0763	248	50.0763	2225	50.0867	4126
	50.1025	258	50.1025	2241	50.1129	4126
	50.1288	251	50.1288	2258	50.1392	4169
	50.155	249	50.155	2268	50.1654	4175
	50.1813	268	50.1813	2277	50.1917	4209
	50.2076	275	50.2076	2284	50.218	4222
	50.2338	283	50.2338	2242	50.2442	4195
	50.2601	287	50.2601	2242	50.2705	4169
	50.2863	246	50.2863	2193	50.2967	4178
	50.3126	215	50.3126	2196	50.323	4164
	50.3389	214	50.3389	2195	50.3493	4164
	50.3651	191	50.3651	2188	50.3755	4160
	50.3914	185	50.3914	2193	50.4018	4164
	50.4177	185	50.4177	2181	50.428	4130
	50.4439	162	50.4439	2164	50.4543	4129
	50.4702	160	50.4702	2188	50.4806	4135
	50.4964	161	50.4964	2155	50.5068	4129
	50.5227	152	50.5227	2185	50.5331	4152
	50.5489	167	50.5489	2169	50.5594	4143
	50.5752	146	50.5752	2167	50.5856	4156
	50.6015	145	50.6015	2149	50.6119	4153
	50.6277	136	50.6277	2151	50.6381	4127
	50.654	156	50.654	2172	50.6644	4131
	50.6803	129	50.6803	2163	50.6906	4125
	50.7065	143	50.7065	2143	50.7169	4130
	50.7328	145	50.7328	2132	50.7432	4134
	50.759	126	50.759	2154	50.7694	4134
	50.7853	128	50.7853	2141	50.7957	4130
	50.8116	109	50.8116	2120	50.822	4141
	50.8378	128	50.8378	2125	50.8482	4125
	50.8641	116	50.8641	2152	50.8745	4128
	50.8903	134	50.8903	2118	50.9007	4112
	50.9166	112	50.9166	2137	50.927	4110
	50.9429	114	50.9429	2108	50.9533	4119
	50.9691	119	50.9691	2131	50.9795	4098
	50.9954	103	50.9954	2125	51.0058	4098
	51.0216	95	51.0216	2121	51.032	4089
	51.0479	104	51.0479	2115	51.0583	4082
	51.0742	114	51.0742	2107	51.0846	4113
	51.1004	98	51.1004	2115	51.1108	4088
	51.1267	98	51.1267	2107	51.1371	4101
	51.1529	92	51.1529	2103	51.1633	4095
	51.1792	127	51.1792	2116	51.1896	4090
	51.2055	101	51.2055	2106	51.2159	4097
	51.2317	99	51.2317	2123	51.2421	4093
	51.258	89	51.258	2122	51.2684	4098
	51.2843	89	51.2843	2102	51.2946	4088
	51.3105	91	51.3105	2098	51.3209	4093
	51.3368	83	51.3368	2105	51.3472	4076
	51.363	111	51.363	2104	51.3734	4081
	51.3893	100	51.3893	2108	51.3997	4094
	51.4156	97	51.4156	2088	51.426	4109
	51.4418	94	51.4418	2103	51.4522	4098
	51.4681	95	51.4681	2109	51.4785	4092
	51.4943	100	51.4943	2105	51.5047	4077
	51.5206	91	51.5206	2101	51.531	4090
	51.5468	95	51.5468	2137	51.5573	4079
	51.5731	77	51.5731	2090	51.5835	4084
	51.5994	85	51.5994	2088	51.6098	4082
	51.6256	98	51.6256	2105	51.636	4078
	51.6519	92	51.6519	2088	51.6623	4081
	51.6782	93	51.6782	2095	51.6885	4093
	51.7044	113	51.7044	2110	51.7148	4089
	51.7307	93	51.7307	2105	51.7411	4084
	51.7569	86	51.7569	2107	51.7673	4073
	51.7832	112	51.7832	2095	51.7936	4092
	51.8095	102	51.8095	2098	51.8199	4077
	51.8357	84	51.8357	2104	51.8461	4095
	51.862	98	51.862	2093	51.8724	4098
	51.8882	74	51.8882	2103	51.8986	4083
	51.9145	90	51.9145	2106	51.9249	4085
	51.9408	77	51.9408	2094	51.9512	4089
	51.967	97	51.967	2107	51.9774	4088
	51.9933	85	51.9933	2095	52.0037	4079
	52.0195	96	52.0195	2091	52.0299	4085
	52.0458	77	52.0458	2089	52.0562	4099
	52.0721	83	52.0721	2097	52.0825	4074
	52.0983	92	52.0983	2100	52.1087	4109
	52.1246	92	52.1246	2115	52.135	4087
	52.1508	95	52.1508	2142	52.1612	4080
	52.1771	106	52.1771	2126	52.1875	4085
	52.2034	100	52.2034	2122	52.2138	4105
	52.2296	117	52.2296	2144	52.24	4103
	52.2559	110	52.2559	2169	52.2663	4096
	52.2822	134	52.2822	2162	52.2925	4107
	52.3084	121	52.3084	2186	52.3188	4137
	52.3347	132	52.3347	2155	52.3451	4128
	52.3609	141	52.3609	2181	52.3713	4187
	52.3872	150	52.3872	2156	52.3976	4165
	52.4134	137	52.4134	2168	52.4239	4171
	52.4397	139	52.4397	2143	52.4501	4161
	52.466	121	52.466	2172	52.4764	4154
	52.4922	141	52.4922	2133	52.5026	4182
	52.5185	133	52.5185	2164	52.5289	4169
	52.5448	113	52.5448	2135	52.5551	4154
	52.571	93	52.571	2128	52.5814	4167
	52.5973	132	52.5973	2115	52.6077	4168
	52.6235	98	52.6235	2120	52.6339	4153
	52.6498	108	52.6498	2112	52.6602	4137
	52.6761	124	52.6761	2101	52.6865	4129
	52.7023	81	52.7023	2107	52.7127	4134
	52.7286	88	52.7286	2100	52.739	4144
	52.7548	94	52.7548	2125	52.7652	4129
	52.7811	102	52.7811	2081	52.7915	4109
	52.8074	89	52.8074	2088	52.8178	4116
	52.8336	96	52.8336	2118	52.844	4125
	52.8599	93	52.8599	2091	52.8703	4103
	52.8861	91	52.8861	2116	52.8965	4113
	52.9124	71	52.9124	2091	52.9228	4109
	52.9387	93	52.9387	2096	52.9491	4098
	52.9649	95	52.9649	2104	52.9753	4094
	52.9912	100	52.9912	2102	53.0016	4107
	53.0174	89	53.0174	2118	53.0278	4087
	53.0437	87	53.0437	2103	53.0541	4077
	53.07	74	53.07	2085	53.0804	4095
	53.0962	104	53.0962	2109	53.1066	4080
	53.1225	79	53.1225	2098	53.1329	4074
	53.1487	79	53.1487	2107	53.1591	4087
	53.175	82	53.175	2095	53.1854	4087
	53.2013	102	53.2013	2091	53.2117	4066
	53.2275	92	53.2275	2111	53.2379	4094
	53.2538	76	53.2538	2104	53.2642	4109
	53.2801	92	53.2801	2090	53.2904	4090
	53.3063	107	53.3063	2115	53.3167	4070
	53.3326	92	53.3326	2093	53.343	4065
	53.3588	78	53.3588	2098	53.3692	4080
	53.3851	91	53.3851	2089	53.3955	4075
	53.4113	85	53.4113	2106	53.4218	4068
	53.4376	102	53.4376	2102	53.448	4072
	53.4639	90	53.4639	2082	53.4743	4076
	53.4901	98	53.4901	2090	53.5005	4095
	53.5164	88	53.5164	2089	53.5268	4076
	53.5427	93	53.5427	2101	53.553	4090
	53.5689	94	53.5689	2100	53.5793	4081
	53.5952	91	53.5952	2102	53.6056	4065
	53.6214	80	53.6214	2096	53.6318	4084
	53.6477	88	53.6477	2121	53.6581	4092
	53.674	88	53.674	2100	53.6844	4090
	53.7002	93	53.7002	2085	53.7106	4084
	53.7265	82	53.7265	2115	53.7369	4095
	53.7527	99	53.7527	2094	53.7631	4083
	53.779	80	53.779	2119	53.7894	4094
	53.8053	86	53.8053	2106	53.8157	4085
	53.8315	96	53.8315	2093	53.8419	4083
	53.8578	79	53.8578	2089	53.8682	4076
	53.884	85	53.884	2100	53.8944	4093
	53.9103	92	53.9103	2090	53.9207	4082
	53.9366	97	53.9366	2094	53.947	4081
	53.9628	90	53.9628	2098	53.9732	4072
	53.9891	95	53.9891	2090	53.9995	4081
	54.0153	97	54.0153	2103	54.0257	4081
	54.0416	97	54.0416	2088	54.052	4089
	54.0679	93	54.0679	2102	54.0783	4076
	54.0941	88	54.0941	2103	54.1045	4082
	54.1204	66	54.1204	2086	54.1308	4079
	54.1467	80	54.1467	2105	54.157	4080
	54.1729	85	54.1729	2090	54.1833	4095
	54.1992	91	54.1992	2112	54.2096	4079
	54.2254	92	54.2254	2091	54.2358	4085
	54.2517	102	54.2517	2103	54.2621	4091
	54.2779	89	54.2779	2103	54.2884	4089
	54.3042	92	54.3042	2119	54.3146	4095
	54.3305	100	54.3305	2132	54.3409	4078
	54.3567	100	54.3567	2128	54.3671	4105
	54.383	98	54.383	2117	54.3934	4097
	54.4093	115	54.4093	2125	54.4196	4087
	54.4355	118	54.4355	2114	54.4459	4091
	54.4618	106	54.4618	2129	54.4722	4115
	54.488	99	54.488	2122	54.4984	4129
	54.5143	124	54.5143	2134	54.5247	4097
	54.5406	103	54.5406	2101	54.551	4098
	54.5668	95	54.5668	2114	54.5772	4126
	54.5931	106	54.5931	2132	54.6035	4093
	54.6193	93	54.6193	2123	54.6297	4105
	54.6456	90	54.6456	2111	54.656	4107
	54.6719	113	54.6719	2109	54.6823	4101
	54.6981	101	54.6981	2118	54.7085	4089
	54.7244	87	54.7244	2109	54.7348	4090
	54.7506	103	54.7506	2098	54.761	4076
	54.7769	80	54.7769	2116	54.7873	4092
	54.8032	83	54.8032	2092	54.8136	4093
	54.8294	101	54.8294	2079	54.8398	4087
	54.8557	95	54.8557	2094	54.8661	4092
	54.8819	90	54.8819	2086	54.8923	4069
	54.9082	89	54.9082	2093	54.9186	4076
	54.9345	98	54.9345	2099	54.9449	4091
	54.9607	77	54.9607	2120	54.9711	4094
	54.987	98	54.987	2088	54.9974	4081
	55.0132	90	55.0132	2114	55.0237	4099
	55.0395	91	55.0395	2084	55.0499	4089
	55.0658	93	55.0658	2092	55.0762	4093
	55.092	83	55.092	2085	55.1024	4104
	55.1183	95	55.1183	2107	55.1287	4094
	55.1446	96	55.1446	2081	55.1549	4094
	55.1708	121	55.1708	2091	55.1812	4080
	55.1971	93	55.1971	2109	55.2075	4075
	55.2233	97	55.2233	2102	55.2337	4085
	55.2496	84	55.2496	2103	55.26	4077
	55.2758	89	55.2758	2111	55.2863	4086
	55.3021	81	55.3021	2099	55.3125	4087
	55.3284	106	55.3284	2113	55.3388	4084
	55.3546	100	55.3546	2110	55.365	4083
	55.3809	104	55.3809	2120	55.3913	4100
	55.4072	116	55.4072	2095	55.4175	4082
	55.4334	85	55.4334	2107	55.4438	4071
	55.4597	106	55.4597	2131	55.4701	4092
	55.4859	111	55.4859	2103	55.4963	4086
	55.5122	90	55.5122	2118	55.5226	4086
	55.5385	94	55.5385	2129	55.5489	4110
	55.5647	111	55.5647	2107	55.5751	4091
	55.591	97	55.591	2106	55.6014	4109
	55.6172	101	55.6172	2106	55.6276	4090
	55.6435	108	55.6435	2106	55.6539	4103
	55.6698	91	55.6698	2099	55.6802	4094
	55.696	101	55.696	2101	55.7064	4101
	55.7223	97	55.7223	2104	55.7327	4082
	55.7485	87	55.7485	2118	55.7589	4095
	55.7748	79	55.7748	2094	55.7852	4083
	55.8011	85	55.8011	2092	55.8115	4093
	55.8273	89	55.8273	2138	55.8377	4099
	55.8536	91	55.8536	2117	55.864	4084
	55.8798	83	55.8798	2105	55.8902	4093
	55.9061	105	55.9061	2113	55.9165	4085
	55.9324	91	55.9324	2113	55.9428	4090
	55.9586	77	55.9586	2111	55.969	4070
	55.9849	93	55.9849	2108	55.9953	4090
	56.0112	89	56.0112	2089	56.0215	4073
	56.0374	85	56.0374	2095	56.0478	4092
	56.0637	84	56.0637	2119	56.0741	4096
	56.0899	85	56.0899	2101	56.1003	4079
	56.1162	97	56.1162	2100	56.1266	4093
	56.1424	88	56.1424	2092	56.1529	4065
	56.1687	98	56.1687	2102	56.1791	4078
	56.195	83	56.195	2113	56.2054	4090
	56.2212	94	56.2212	2106	56.2316	4069
	56.2475	87	56.2475	2099	56.2579	4078
	56.2737	82	56.2737	2107	56.2841	4096
	56.3	88	56.3	2100	56.3104	4099
	56.3263	83	56.3263	2102	56.3367	4096
	56.3525	79	56.3525	2101	56.3629	4085
	56.3788	96	56.3788	2089	56.3892	4087
	56.4051	101	56.4051	2104	56.4155	4090
	56.4313	76	56.4313	2084	56.4417	4084
	56.4576	85	56.4576	2101	56.468	4094
	56.4838	101	56.4838	2104	56.4942	4093
	56.5101	92	56.5101	2106	56.5205	4096
	56.5364	88	56.5364	2094	56.5468	4075
	56.5626	87	56.5626	2099	56.573	4079
	56.5889	95	56.5889	2108	56.5993	4085
	56.6151	93	56.6151	2095	56.6255	4083
	56.6414	105	56.6414	2093	56.6518	4073
	56.6677	76	56.6677	2102	56.6781	4080
	56.6939	89	56.6939	2098	56.7043	4084
	56.7202	108	56.7202	2096	56.7306	4078
	56.7464	86	56.7464	2099	56.7568	4098
	56.7727	92	56.7727	2099	56.7831	4091
	56.799	91	56.799	2114	56.8094	4085
	56.8252	87	56.8252	2104	56.8356	4091
	56.8515	85	56.8515	2095	56.8619	4071
	56.8777	92	56.8777	2101	56.8882	4088
	56.904	105	56.904	2096	56.9144	4087
	56.9303	102	56.9303	2097	56.9407	4086
	56.9565	84	56.9565	2091	56.9669	4081
	56.9828	85	56.9828	2091	56.9932	4077
	57.0091	98	57.0091	2107	57.0194	4081
	57.0353	80	57.0353	2114	57.0457	4091
	57.0616	103	57.0616	2101	57.072	4089
	57.0878	86	57.0878	2102	57.0982	4087
	57.1141	85	57.1141	2089	57.1245	4088
	57.1403	92	57.1403	2107	57.1508	4072
	57.1666	99	57.1666	2081	57.177	4072
	57.1929	96	57.1929	2119	57.2033	4079
	57.2191	104	57.2191	2107	57.2295	4069
	57.2454	90	57.2454	2103	57.2558	4084
	57.2717	101	57.2717	2092	57.282	4084
	57.2979	95	57.2979	2110	57.3083	4080
	57.3242	97	57.3242	2095	57.3346	4086
	57.3504	78	57.3504	2119	57.3608	4088
	57.3767	100	57.3767	2086	57.3871	4082
	57.403	87	57.403	2081	57.4134	4089
	57.4292	90	57.4292	2092	57.4396	4085
	57.4555	84	57.4555	2096	57.4659	4081
[truncated: 96 more rows]
