# Supplementary material for: Wearable perovskite solar cells by aligned liquid crystal elastomers
Source: Nat Commun. 2023 Mar 2;14:1204. doi: 10.1038/s41467-023-36938-7 (PMC9981560; doi:10.1038/s41467-023-36938-7)
Supplement: Supplementary file 3 — Source Data [file 41467_2023_36938_MOESM3_ESM.zip › Source data/Supplementary Fig.26.xlsx]

## Sheet: Supplementary Fig.26
Supplementary Fig.26
	Lambda (nm)	EQE (%)	Jsc (mA/cm^2)	Lambda (nm)	EQE (%)	Jsc (mA/cm^2)
	300	3.76113	0	300	0.07335	0
	310	11.2999	0.000433	310	9.80802	0.000335
	320	25.9165	0.00721	320	23.3065	0.00639
	330	44.884	0.03772	330	42.2355	0.03471
	340	54.2979	0.09558	340	55.0322	0.09148
	350	60.1714	0.17173	350	60.447	0.16831
	360	63.257	0.2652	360	63.5355	0.2622
	370	66.9027	0.38783	370	66.9427	0.3851
	380	71.6723	0.53069	380	72.1791	0.52855
	390	75.3787	0.67527	390	75.8289	0.67407
	400	80.5865	0.86252	400	81.4067	0.86286
	410	83.8726	1.17267	410	84.7069	1.17613
	420	86.5902	1.51542	420	86.9106	1.5212
	430	88.6131	1.87189	430	88.851	1.87881
	440	88.8115	2.24555	440	89.7616	2.25506
	450	89.2832	2.70401	450	89.6195	2.71679
	460	89.5245	3.21072	460	90.624	3.22758
	470	88.836	3.732	470	90.2949	3.75634
	480	88.1065	4.26736	480	89.0257	4.29887
	490	88.4742	4.80088	490	89.225	4.83746
	500	86.9527	5.35015	500	87.7506	5.39157
	510	86.8373	5.89584	510	87.5035	5.94186
	520	87.2221	6.43479	520	86.7077	6.48135
	530	86.499	6.99767	530	87.278	7.04509
	540	86.0078	7.5739	540	86.8106	7.62662
	550	86.0051	8.15127	550	86.4697	8.20823
	560	86.2495	8.74005	560	86.8035	8.80049
	570	86.6577	9.33342	570	86.6466	9.39573
	580	86.1962	9.92858	580	86.3196	9.99127
	590	85.9598	10.534	590	86.377	10.5986
	600	86.6696	11.1362	600	87.22	11.2041
	610	86.922	11.7608	610	87.8765	11.8342
	620	87.4213	12.3899	620	88.4587	12.4705
	630	87.639	13.0159	630	87.9161	13.1012
	640	88.0762	13.6607	640	87.8693	13.7462
	650	87.1409	14.3076	650	87.7847	14.3947
	660	87.2788	14.9345	660	88.2083	15.0273
	670	87.5121	15.5942	670	88.5763	15.6945
	680	87.8633	16.2648	680	88.2117	16.3705
	690	88.4081	16.8864	690	89.0426	16.9955
	700	88.3091	17.5171	700	89.5099	17.6328
	710	88.6773	18.17	710	89.9494	18.2948
	720	88.0157	18.7792	720	88.6131	18.9106
	730	87.1562	19.3361	730	88.0118	19.4721
	740	86.3733	19.9469	740	86.8839	20.0877
	750	86.4984	20.5893	750	87.1439	20.7344
	760	86.3266	21.2095	760	86.9584	21.3591
	770	85.7837	21.5915	770	86.5553	21.7444
	780	85.5396	22.2202	780	85.6133	22.3761
	790	82.0563	22.8297	790	82.4338	22.9873
	800	71.9999	23.3695	800	72.0285	23.5285
	810	46.0904	23.7768	810	46.4666	23.9372
	820	17.5623	23.9741	820	17.4717	24.1354
	830	7.0966	24.0487	830	7.13863	24.2099
	840	1.953	24.0777	840	1.98711	24.2392
	850	0.64004	24.0865	850	0.98463	24.2493
	860	0.09205	24.0889	860	0.30407	24.2535
	870	0.25964	24.0901	870	0.2829	24.2555
	880	0.03711	24.0911	880	0.03781	24.2565
	890	0.06564	24.0914	890	0.11904	24.2571
	900	0.09615	24.0919	900	0.04581	24.2575
	910	0.08809	24.0924	910	0.17259	24.2581
	920	0.11822	24.0929	920	0.15437	24.2589
	930	0.12339	24.0935	930	0.07796	24.2595
	940	0.03663	24.0937	940	0.03207	24.2596
	950	0.02095	24.0937	950	0.06251	24.2598
	960	0.06449	24.0938	960	0.07634	24.2599
	970	0.09088	24.0942	970	0.00314	24.2601
	980	0.06578	24.0946	980	0.17468	24.2605
	990	0.06044	24.0949	990	0.06804	24.2612
	1000	0.08282	24.0953	1000	0.05533	24.2616
	1010	0.11817	24.0959	1010	0.07301	24.2619
	1020	0.09527	24.0966	1020	0.01605	24.2622
	1030	0.24036	24.0975	1030	0.08627	24.2625
	1040	0.45445	24.0995	1040	0.03762	24.2629
	1050	0.04677	24.1009	1050	0.31741	24.2638
	1060	0.12463	24.1014	1060	0.02362	24.2648
	1070	0.06857	24.1019	1070	0.05976	24.265
	1080	0.21122	24.1026	1080	0.1384	24.2655
	1090	0.1323	24.1035	1090	0.01244	24.2659
	1100	0.72291	24.1055	1100	0.02292	24.266
