# Supplementary material for: Wearable perovskite solar cells by aligned liquid crystal elastomers
Source: Nat Commun. 2023 Mar 2;14:1204. doi: 10.1038/s41467-023-36938-7 (PMC9981560; doi:10.1038/s41467-023-36938-7)
Supplement: Supplementary file 3 — Source Data [file 41467_2023_36938_MOESM3_ESM.zip › Source data/Supplementary Fig.29.xlsx]

## Sheet: Supplementary Fig.28a
Supplementary Fig.28a
	Reference										LCE
	θ=0.3o										θ=0.3o
	0o		15o		30o		45o				0o		15o		30o		45o
	30.8	58	30.8	50	30.8	66	30.8	51			30.8	66	30.8	52	30.8	46	30.8	54
	30.82	63	30.82	51	30.82	48	30.82	68			30.82	47	30.82	57	30.82	63	30.82	65
	30.84	67	30.84	68	30.84	51	30.84	64			30.84	70	30.84	71	30.84	49	30.84	49
	30.86	61	30.86	68	30.86	60	30.86	60			30.86	66	30.86	59	30.86	53	30.86	51
	30.88	59	30.88	58	30.88	50	30.88	67			30.88	71	30.88	48	30.88	71	30.88	56
	30.9	65	30.9	67	30.9	56	30.9	61			30.9	59	30.9	55	30.9	54	30.9	67
	30.92	71	30.92	55	30.92	69	30.92	58			30.92	66	30.92	57	30.92	58	30.92	50
	30.94	49	30.94	52	30.94	57	30.94	64			30.94	51	30.94	54	30.94	67	30.94	65
	30.96	60	30.96	57	30.96	54	30.96	68			30.96	48	30.96	48	30.96	69	30.96	59
	30.98	62	30.98	71	30.98	65	30.98	68			30.98	64	30.98	57	30.98	56	30.98	65
	31	60	31	48	31	61	31	49			31	62	31	59	31	58	31	52
	31.02	59	31.02	54	31.02	62	31.02	48			31.02	52	31.02	53	31.02	49	31.02	66
	31.04	63	31.04	71	31.04	56	31.04	70			31.04	46	31.04	49	31.04	61	31.04	54
	31.06	63	31.06	50	31.06	65	31.06	66			31.06	66	31.06	60	31.06	61	31.06	58
	31.08	54	31.08	61	31.08	57	31.08	66			31.08	57	31.08	62	31.08	53	31.08	52
	31.1	47	31.1	56	31.1	56	31.1	65			31.1	68	31.1	64	31.1	48	31.1	60
	31.12	58	31.12	51	31.12	66	31.12	59			31.12	53	31.12	49	31.12	57	31.12	52
	31.14	49	31.14	49	31.14	46	31.14	62			31.14	50	31.14	51	31.14	67	31.14	53
	31.16	71	31.16	60	31.16	51	31.16	54			31.16	69	31.16	57	31.16	71	31.16	51
	31.18	67	31.18	57	31.18	65	31.18	52			31.18	56	31.18	71	31.18	54	31.18	62
	31.2	64	31.2	70	31.2	70	31.2	69			31.2	71	31.2	55	31.2	54	31.2	54
	31.22	71	31.22	51	31.22	48	31.22	49			31.22	46	31.22	67	31.22	70	31.22	57
	31.24	57	31.24	64	31.24	70	31.24	53			31.24	68	31.24	55	31.24	69	31.24	52
	31.26	66	31.26	60	31.26	46	31.26	61			31.26	66	31.26	69	31.26	46	31.26	51
	31.28	64	31.28	58	31.28	65	31.28	52			31.28	59	31.28	46	31.28	65	31.28	60
	31.3	63	31.3	62	31.3	70	31.3	60			31.3	70	31.3	57	31.3	65	31.3	60
	31.32	50	31.32	64	31.32	49	31.32	58			31.32	62	31.32	58	31.32	49	31.32	64
	31.34	50	31.34	65	31.34	54	31.34	70			31.34	64	31.34	50	31.34	51	31.34	51
	31.36	62	31.36	49	31.36	60	31.36	59			31.36	70	31.36	59	31.36	63	31.36	56
	31.38	47	31.38	67	31.38	54	31.38	81			31.38	52	31.38	49	31.38	63	31.38	57
	31.4	54	31.4	65	31.4	51	31.4	92			31.4	65	31.4	47	31.4	49	31.4	71
	31.42	78	31.42	66	31.42	71	31.42	61			31.42	66	31.42	50	31.42	71	31.42	50
	31.44	77	31.44	67	31.44	52	31.44	74			31.44	71	31.44	78	31.44	89	31.44	50
	31.46	92	31.46	80	31.46	92	31.46	105			31.46	89	31.46	86	31.46	98	31.46	84
	31.48	105	31.48	71	31.48	108	31.48	124			31.48	92	31.48	82	31.48	102	31.48	92
	31.5	121	31.5	92	31.5	132	31.5	161			31.5	103	31.5	103	31.5	124	31.5	135
	31.52	147	31.52	127	31.52	162	31.52	177			31.52	118	31.52	125	31.52	145	31.52	152
	31.54	164	31.54	167	31.54	172	31.54	162			31.54	134	31.54	162	31.54	161	31.54	166
	31.56	186	31.56	192	31.56	199	31.56	186			31.56	153	31.56	154	31.56	178	31.56	183
	31.58	198	31.58	200	31.58	206	31.58	194			31.58	169	31.58	175	31.58	192	31.58	192
	31.6	199	31.6	214	31.6	215	31.6	206			31.6	192	31.6	189	31.6	196	31.6	189
	31.62	203	31.62	207	31.62	214	31.62	214			31.62	205	31.62	203	31.62	203	31.62	204
	31.64	209	31.64	192	31.64	213	31.64	210			31.64	208	31.64	207	31.64	207	31.64	211
	31.66	206	31.66	201	31.66	202	31.66	211			31.66	202	31.66	206	31.66	205	31.66	209
	31.68	181	31.68	174	31.68	184	31.68	183			31.68	186	31.68	195	31.68	206	31.68	203
	31.7	192	31.7	152	31.7	158	31.7	165			31.7	172	31.7	186	31.7	193	31.7	182
	31.72	164	31.72	144	31.72	124	31.72	142			31.72	153	31.72	172	31.72	172	31.72	164
	31.74	143	31.74	128	31.74	92	31.74	120			31.74	132	31.74	132	31.74	162	31.74	152
	31.76	114	31.76	89	31.76	80	31.76	98			31.76	112	31.76	102	31.76	134	31.76	124
	31.78	85	31.78	85	31.78	65	31.78	78			31.78	101	31.78	85	31.78	115	31.78	82
	31.8	61	31.8	61	31.8	60	31.8	68			31.8	82	31.8	71	31.8	95	31.8	76
	31.82	46	31.82	50	31.82	54	31.82	51			31.82	62	31.82	48	31.82	64	31.82	61
	31.84	52	31.84	62	31.84	68	31.84	61			31.84	71	31.84	56	31.84	61	31.84	59
	31.86	50	31.86	59	31.86	66	31.86	56			31.86	51	31.86	61	31.86	56	31.86	52
	31.88	63	31.88	51	31.88	49	31.88	57			31.88	61	31.88	58	31.88	49	31.88	49
	31.9	54	31.9	50	31.9	51	31.9	48			31.9	46	31.9	69	31.9	62	31.9	55
	31.92	61	31.92	66	31.92	55	31.92	58			31.92	61	31.92	70	31.92	59	31.92	67
	31.94	50	31.94	59	31.94	65	31.94	62			31.94	65	31.94	59	31.94	46	31.94	56
	31.96	60	31.96	53	31.96	65	31.96	57			31.96	63	31.96	69	31.96	66	31.96	50
	31.98	54	31.98	51	31.98	50	31.98	46			31.98	46	31.98	63	31.98	53	31.98	57
	32	50	32	55	32	69	32	51			32	52	32	66	32	65	32	55
	32.02	55	32.02	65	32.02	54	32.02	69			32.02	63	32.02	61	32.02	47	32.02	55
	32.04	55	32.04	63	32.04	63	32.04	70			32.04	55	32.04	70	32.04	68	32.04	59
	32.06	69	32.06	69	32.06	50	32.06	68			32.06	70	32.06	57	32.06	65	32.06	67
	32.08	67	32.08	62	32.08	65	32.08	60			32.08	60	32.08	65	32.08	53	32.08	67
	32.1	64	32.1	69	32.1	58	32.1	53			32.1	68	32.1	57	32.1	64	32.1	48
	32.12	57	32.12	52	32.12	63	32.12	70			32.12	67	32.12	69	32.12	60	32.12	69
	32.14	60	32.14	65	32.14	71	32.14	53			32.14	48	32.14	64	32.14	62	32.14	67
	32.16	48	32.16	55	32.16	53	32.16	52			32.16	61	32.16	50	32.16	56	32.16	55
	32.18	48	32.18	49	32.18	69	32.18	53			32.18	52	32.18	66	32.18	60	32.18	53
	32.2	67	32.2	66	32.2	59	32.2	64			32.2	64	32.2	55	32.2	71	32.2	64
	32.22	52	32.22	59	32.22	53	32.22	46			32.22	52	32.22	47	32.22	57	32.22	71
	32.24	65	32.24	50	32.24	48	32.24	56			32.24	52	32.24	65	32.24	67	32.24	60
	32.26	60	32.26	48	32.26	51	32.26	66			32.26	59	32.26	58	32.26	68	32.26	51
	32.28	67	32.28	70	32.28	63	32.28	62			32.28	52	32.28	56	32.28	54	32.28	53
	32.3	62	32.3	55	32.3	71	32.3	63			32.3	62	32.3	57	32.3	59	32.3	66
	32.32	58	32.32	62	32.32	65	32.32	52			32.32	64	32.32	56	32.32	50	32.32	49
	32.34	49	32.34	52	32.34	70	32.34	68			32.34	54	32.34	70	32.34	69	32.34	67
	32.36	50	32.36	61	32.36	46	32.36	50			32.36	63	32.36	53	32.36	47	32.36	70
	32.38	57	32.38	63	32.38	66	32.38	63			32.38	68	32.38	61	32.38	57	32.38	60
	32.4	64	32.4	57	32.4	46	32.4	49			32.4	61	32.4	49	32.4	69	32.4	50
	32.42	59	32.42	48	32.42	70	32.42	47			32.42	69	32.42	62	32.42	58	32.42	69
	32.44	58	32.44	71	32.44	51	32.44	66			32.44	46	32.44	46	32.44	49	32.44	69
	32.46	56	32.46	67	32.46	61	32.46	55			32.46	65	32.46	67	32.46	56	32.46	49
	32.48	61	32.48	64	32.48	48	32.48	58			32.48	65	32.48	50	32.48	46	32.48	60
	32.5	69	32.5	68	32.5	54	32.5	52			32.5	67	32.5	52	32.5	48	32.5	51

## Sheet: Supplementary Fig.28b
Supplementary Fig.28b
	Reference			LCE
	0	31.62		0	31.64
	0.067	31.62		0.067	31.64
	0.25	31.61		0.25	31.64
	0.5	31.61		0.5	31.63
