# Supplementary material for: Wearable perovskite solar cells by aligned liquid crystal elastomers
Source: Nat Commun. 2023 Mar 2;14:1204. doi: 10.1038/s41467-023-36938-7 (PMC9981560; doi:10.1038/s41467-023-36938-7)
Supplement: Supplementary file 3 — Source Data [file 41467_2023_36938_MOESM3_ESM.zip › Source data/Supplementary Fig.30.xlsx]

## Sheet: Supplementary Fig.29
Supplementary Fig.29
	Time (s)	Voltage (V)
	4.54747e-13	0.01268
	0.26548	0.0177
	0.53287	0.01683
	0.80017	0.01157
	1.06317	0.01574
	1.32255	0.01422
	1.58302	0.01391
	1.82038	0.00871
	2.09985	0.00737
	2.36249	0.01013
	2.61304	0.01563
	2.85069	0.0168
	3.10037	0.00801
	3.3656	0.01707
	3.63448	0.01823
	3.88649	0.01777
	4.14853	0.01954
	4.40451	0.01296
	4.67102	0.01526
	4.93091	0.00277
	5.19137	-0.00857
	5.44467	-0.01659
	5.69447	-0.01833
	5.9505	0.01362
	6.21894	0.000821
	6.48455	0.00271
	6.74323	-0.00192
	7.00348	-0.003
	7.26549	0.00658
	7.52104	0.00492
	7.77608	0.02275
	8.04097	0.01517
	8.30303	0.00604
	8.55335	0.0109
	8.82234	0.002
	9.07241	0.01321
	9.33812	0.0123
	9.59732	0.01486
	9.83827	0.01574
	10.0848	0.00905
	10.3382	0.0178
	10.5965	0.0193
	10.8453	0.00882
	11.0906	0.01553
	11.3575	0.01663
	11.6064	0.00716
	11.8723	0.0103
	12.124	-0.000141
	12.392	0.00637
	12.6588	0.01264
	12.9151	0.01094
	13.1716	0.01291
	13.4113	0.01049
	13.6503	0.01111
	13.8929	0.01463
	14.1417	0.01248
	14.3872	0.00266
	14.6348	0.01178
	14.8842	0.00297
	15.1163	0.00689
	15.3847	-0.00159
	15.6427	0.000889
	15.8986	0.00567
	16.1505	0.00199
	16.4057	0.00514
	16.6617	0.01378
	16.9179	0.01566
	17.1717	0.00859
	17.4293	0.00371
	17.6963	0.00974
	17.9529	0.00664
	18.2137	0.00588
	18.4638	0.00761
	18.7281	-0.00204
	18.9776	0.0057
	19.2465	0.00269
	19.5099	-0.000551
	19.7505	0.00213
	20.0088	0.00248
	20.2656	0.00727
	20.5204	0.008
	20.7657	0.00576
	21.0346	0.00151
	21.2988	0.00751
	21.5651	0.0088
	21.8239	0.00839
	22.0808	0.00446
	22.3348	0.00082
	22.5735	0.00165
	22.8344	0.00205
	23.0748	0.00176
	23.3314	4.3e-05
	23.603	-0.03024
	23.8675	-0.0717
	24.1093	-0.08674
	24.3679	-0.04548
	24.6352	-0.02289
	24.8991	-0.14299
	25.1599	0.00734
	25.4188	0.04683
	25.6851	0.04084
	25.9492	0.00542
	26.2007	0.02506
	26.453	0.0229
	26.7171	0.02336
	26.9873	0.02975
	27.2203	0.0234
	27.4792	0.0178
	27.725	0.01994
	27.9792	0.01275
	28.2241	0.01624
	28.4754	0.00651
	28.7382	0.00623
	28.9882	0.01328
	29.2366	0.00233
	29.5007	0.00339
	29.7559	-0.00233
	30.0234	0.0031
	30.2844	0.00487
	30.5402	0.000201
	30.7897	0.00822
	31.0234	0.00631
	31.2849	0.00819
	31.5407	0.00238
	31.8076	-0.03435
	32.0698	-0.00243
	32.3243	0.01753
	32.5949	0.0138
	32.8506	0.01663
	33.1006	-0.00141
	33.3591	-0.06753
	33.6089	-0.02718
	33.8581	-0.02377
	34.1247	0.01093
	34.3906	-0.03769
	34.6363	0.00254
	34.8848	0.02911
	35.1443	0.02979
	35.4095	-0.01751
	35.6761	0.00616
	35.935	0.02214
	36.1922	0.01671
	36.4464	0.01356
	36.7008	-0.02226
	36.9614	-0.02838
	37.2035	-0.02828
	37.4502	-0.01847
	37.7066	-0.04366
	37.9625	-0.03315
	38.2129	-0.01143
	38.473	-0.00423
	38.7298	-0.000804
	38.985	-0.00922
	39.2391	-0.00514
	39.4967	0.00202
	39.7602	-0.0256
	39.9973	-0.01432
	40.257	-0.04658
	40.5132	-0.03991
	40.7733	-0.04906
	41.0149	-0.04798
	41.2816	-0.05683
	41.535	-0.03811
	41.785	-0.03882
	42.0506	-0.02573
	42.3094	-0.01551
	42.5667	-0.00273
	42.8166	0.00492
	43.081	0.00528
	43.3507	0.00824
	43.6169	0.00953
	43.8663	-0.00196
	44.135	0.03694
	44.4028	0.02015
	44.6511	0.00752
	44.9107	0.00858
	45.1851	0.000892
	45.4474	-0.00347
	45.6844	-0.00281
	45.9352	0.000189
	46.2042	-0.00437
	46.4696	-0.00971
	46.7354	0.000582
	46.9851	-0.00562
	47.2351	-0.05233
	47.4864	-0.10681
	47.7425	-0.06232
	47.9851	-0.05238
	48.2489	-0.07365
	48.5047	-0.06346
	48.77	-0.0653
	49.0351	-0.05501
	49.2716	-0.05463
	49.5166	-0.0259
	49.7733	0.00997
	50.0388	0.04784
	50.2884	0.06503
	50.5431	0.097
	50.7932	0.83158
	51.0543	0.85196
	51.2828	0.86744
	51.5233	0.87337
	51.7775	0.8795
	52.016	0.87944
	52.2743	0.88228
	52.5054	0.89294
	52.7338	0.88858
	52.9792	0.88702
	53.2153	0.87981
	53.4658	0.88184
	53.7186	0.88107
	53.9757	0.87005
	54.2403	0.88886
	54.4929	0.88839
	54.7433	0.90135
	55.0094	0.90036
	55.2602	0.90366
	55.5147	0.89643
	55.7735	0.89829
	56.0275	0.90781
	56.294	0.89602
	56.5632	0.90238
	56.8273	0.90704
	57.0761	0.9145
	57.3272	0.92477
	57.5853	0.89979
	57.8434	0.90406
	58.0786	0.91311
	58.3287	0.9129
	58.5958	0.90582
	58.8509	0.91049
	59.0887	0.92033
	59.3296	0.9143
	59.5791	0.9148
	59.8398	0.93088
	60.0979	0.90402
	60.3637	0.9144
	60.6137	0.88401
	60.863	0.90446
	61.1215	0.89973
	61.3878	0.91613
	61.6472	0.91425
	61.9137	0.90289
	62.1654	0.94
	62.414	0.90163
	62.6812	0.92381
	62.9331	0.93115
	63.1927	0.92712
	63.4511	0.92959
	63.7149	0.92678
	63.9666	0.92244
	64.2107	0.91892
	64.4668	0.92212
	64.7345	0.92843
	64.9924	0.93184
	65.251	0.9326
	65.5033	0.92671
	65.7685	0.92779
	66.0357	0.93204
	66.301	0.92919
	66.5639	0.93314
	66.817	0.92849
	67.0859	0.92737
	67.3518	0.92543
	67.6036	0.92476
	67.866	0.92758
	68.1038	0.92796
	68.3547	0.94071
	68.6199	0.93955
	68.8849	0.93845
	69.1533	0.94321
	69.4213	0.92682
	69.6854	0.91916
	69.9238	0.92506
	70.1723	0.93646
	70.4381	0.93438
	70.6915	0.93253
	70.9512	0.93327
	71.2094	0.92834
	71.4721	0.93143
	71.7353	0.97577
	71.9823	0.98026
	72.2335	0.99399
	72.4854	0.98274
	72.7512	0.98052
	72.9974	0.97656
	73.2657	0.96202
	73.5122	0.94683
	73.7555	0.95022
	74.0087	0.9604
	74.2754	0.96844
	74.5354	0.96417
	74.7921	0.95599
	75.0511	0.94857
	75.3003	0.95125
	75.5383	0.9523
	75.7931	0.94861
	76.0412	0.94921
	76.2937	0.94822
	76.5607	0.93965
	76.8101	0.92319
	77.0534	0.92285
	77.3098	0.91899
	77.566	0.91829
	77.8266	0.92713
	78.0765	0.92668
	78.3235	0.93559
	78.579	0.95189
	78.8273	0.9417
	79.0639	0.95565
	79.3126	0.95125
	79.5622	0.95405
	79.8236	0.9531
	80.0655	0.94955
	80.3303	0.94681
	80.59	0.94919
	80.8382	0.95782
	81.0956	0.95423
	81.3626	0.96157
	81.6097	0.92917
	81.8655	0.94079
	82.128	0.94568
	82.3855	0.95818
	82.6454	0.95743
	82.9012	0.96198
	83.1555	0.95709
	83.4011	0.95031
	83.6663	0.94642
	83.9236	0.96366
	84.1665	0.96261
	84.4227	0.94632
	84.6855	0.95859
	84.9245	0.95857
	85.1855	0.95775
	85.4498	0.95722
	85.7065	0.97108
	85.9517	0.96554
	86.2021	0.97314
	86.4514	0.95293
	86.7184	0.95993
	86.9855	0.95411
	87.2428	0.95852
	87.4901	0.95983
	87.7524	0.94701
	88.0186	0.95899
	88.2857	0.97053
	88.5359	0.96005
	88.8024	0.96585
	89.0521	0.95974
	89.2983	0.94862
	89.5548	0.95448
	89.8057	0.96489
	90.0552	0.95171
	90.3125	0.95234
	90.5713	0.96338
	90.8374	0.9622
	91.0865	0.97145
	91.3525	0.9686
	91.6059	0.96672
	91.8445	0.95098
	92.1022	0.93766
	92.3644	0.90975
	92.6207	0.88548
	92.8709	0.89308
	93.1235	0.89873
	93.3739	0.91702
	93.6253	0.93217
	93.8733	0.94133
	94.1266	0.94786
	94.3852	0.95188
	94.636	0.9519
	94.8755	0.95136
	95.1355	0.95546
	95.3989	0.95401
	95.6394	0.95503
	95.8796	0.95951
	96.1355	0.96524
	96.3856	0.9686
	96.6461	0.96715
	96.9022	0.95963
	97.1702	0.97272
	97.4242	0.96687
	97.6665	0.96841
	97.9283	0.96006
	98.1971	0.93422
	98.447	0.92704
	98.7038	0.91585
	98.9291	0.92374
	99.1788	0.92497
	99.4295	0.93052
	99.6855	0.92465
	99.946	0.9241
	100.197	0.93624
	100.44	0.94251
	100.7	0.95273
	100.953	0.95973
	101.211	0.96212
	101.446	0.95731
	101.693	0.96488
	101.937	0.95826
	102.188	0.9592
	102.442	0.9626
	102.697	0.97323
	102.948	0.97015
	103.203	0.96787
	103.453	0.97414
	103.69	0.97193
	103.947	0.96913
	104.216	0.9778
	104.482	0.97421
	104.751	0.97719
	104.983	0.97517
	105.251	0.97902
	105.517	0.98205
	105.766	0.97304
	106.013	0.98247
	106.268	0.97325
	106.518	0.98392
	106.766	0.975
	107.002	0.98046
	107.257	0.9798
	107.519	0.98084
	107.786	0.97393
	108.052	0.97712
	108.32	0.98274
	108.575	0.98178
	108.835	0.98012
	109.069	0.97314
	109.338	0.98319
	109.586	0.97798
	109.85	0.97408
	110.114	0.98202
	110.352	0.97798
	110.592	0.97912
	110.836	0.98433
	111.088	0.9765
	111.352	0.97782
	111.611	0.97687
	111.854	0.98181
	112.121	0.98631
	112.372	0.97807
	112.636	0.98353
	112.892	0.9755
	113.157	0.98328
	113.408	0.97942
	113.665	0.98622
	113.921	0.98741
	114.162	0.98766
	114.414	0.98144
	114.672	0.97928
	114.92	0.98758
	115.158	0.98595
	115.42	0.98725
	115.686	0.98621
	115.927	0.98489
	116.186	0.98787
	116.44	0.98838
	116.693	0.97694
	116.937	0.98496
	117.202	0.99043
	117.461	1.02082
	117.709	1.02519
	117.965	1.02352
	118.21	0.98093
	118.469	0.96868
	118.701	0.94112
	118.936	0.95155
	119.186	0.96031
	119.421	0.96514
	119.678	0.96403
	119.936	0.95607
	120.194	0.96002
	120.438	0.96001
	120.701	0.97384
	120.952	0.97263
	121.202	0.98132
	121.464	0.98652
	121.73	0.98751
	121.986	0.99001
	122.236	0.9794
	122.486	0.98995
	122.747	1.00196
	123.013	0.99266
	123.265	0.99936
	123.511	0.99546
	123.764	0.99712
	124.016	0.98987
	124.257	0.98233
	124.516	0.9764
	124.769	0.9833
	125.033	0.96993
	125.296	0.96592
	125.562	0.983
	125.808	0.98948
	126.061	0.98607
	126.318	0.98646
	126.58	0.98923
	126.836	0.98783
	127.102	0.98998
	127.362	0.98977
	127.618	0.98617
	127.857	0.98758
	128.117	0.9877
	128.372	0.9966
	128.636	0.98522
	128.902	0.98426
	129.169	0.98467
	129.437	0.97781
	129.686	0.97952
	129.953	0.9857
	130.216	0.9851
	130.47	0.9934
	130.721	0.98892
	130.971	1.00234
	131.23	0.99976
	131.487	0.986
	131.738	0.97427
	131.997	0.9712
	132.239	0.96303
	132.491	0.98819
	132.74	0.98382
	133.003	0.99104
	133.25	1.00771
	133.515	0.99845
	133.771	0.99816
	134.036	0.99422
	134.306	0.99679
	134.571	1.01238
	134.824	0.98117
	135.073	0.98969
	135.34	0.99383
	135.604	0.99137
	135.852	0.99174
	136.106	0.98394
	136.363	0.98069
	136.618	0.98804
	136.871	0.99395
	137.136	0.99279
	137.389	0.97747
	137.64	0.96713
	137.902	0.97243
	138.166	0.97708
	138.427	0.97494
	138.686	0.98436
	138.944	0.99237
	139.205	0.98849
	139.461	0.98862
	139.712	1.00087
	139.962	0.99506
	140.236	1.00527
	140.49	1.00344
	140.734	1.00567
	140.974	1.0054
	141.229	1.00308
	141.486	0.9972
	141.729	1.0025
	141.986	0.99802
	142.244	0.99196
	142.497	0.98232
	142.756	0.9934
	143.019	1.00591
	143.28	1.00357
	143.549	1.00408
	143.809	1.00371
	144.074	1.00708
	144.33	1.00108
	144.582	1.00184
	144.837	1.01054
	145.081	1.00505
	145.348	1.00647
	145.608	1.00566
	145.866	1.00183
	146.121	1.00468
	146.379	1.0087
	146.634	1.00939
	146.891	1.00674
	147.151	1.00696
	147.412	1.00846
	147.662	0.9981
	147.925	1.00131
	148.165	0.99912
	148.406	0.99295
	148.669	1.00641
	148.94	1.01058
	149.202	1.00683
	149.462	1.00542
	149.714	1.01133
	149.97	1.00696
	150.234	1.00876
	150.502	1.00304
	150.754	1.00733
	151.001	0.99647
	151.267	0.98929
	151.519	0.99753
	151.777	1.00355
	152.025	0.99573
	152.289	0.99435
	152.552	1.00113
	152.8	0.99543
	153.052	0.99125
	153.321	0.98764
	153.588	0.98622
	153.852	0.99558
	154.106	0.99211
	154.363	0.99856
	154.618	1.00161
	154.861	0.99707
	155.123	0.99305
	155.391	0.99531
	155.652	0.99546
	155.92	0.99675
	156.174	1.00016
	156.439	0.99699
	156.677	0.996
	156.915	0.98647
	157.176	0.98929
	157.436	0.99572
	157.696	1.00911
	157.938	1.00857
	158.21	1.00469
	158.468	0.99568
	158.736	0.99653
	158.983	0.9923
	159.242	0.99876
	159.486	1.00918
	159.736	1.0178
	159.988	1.01129
	160.244	1.00824
	160.5	1.00614
	160.752	1.00371
	161.012	1.00865
	161.262	1.01319
	161.523	1.01276
	161.761	1.0147
	162.011	1.01754
	162.264	1.00338
	162.503	1.00461
	162.749	1.01549
	163.006	1.01148
	163.264	1.01
	163.531	1.0173
	163.798	1.01655
	164.063	1.01028
	164.328	1.01437
	164.578	1.01549
	164.831	1.01592
	165.102	1.00813
	165.364	1.00745
	165.616	1.01664
	165.882	1.00767
	166.132	1.01669
	166.4	1.01026
	166.644	1.00821
	166.9	1.01019
	167.146	1.01131
	167.401	1.00817
	167.652	1.01756
	167.902	1.00828
	168.168	1.01544
	168.411	1.01755
	168.668	1.01589
	168.918	1.01331
	169.179	1.01273
	169.436	1.01864
	169.686	1.01239
	169.954	1.00995
	170.219	0.99964
	170.473	1.01204
	170.737	1.01267
	170.991	1.01893
	171.252	1.02121
	171.508	1.02125
	171.764	1.01702
	172.003	1.01705
	172.259	1.02068
	172.505	1.02469
	172.771	1.03053
	173.022	1.02023
	173.266	1.02844
	173.522	1.02375
	173.786	1.02877
	174.047	1.02845
	174.3	1.01989
	174.544	1.02472
	174.789	1.02868
	175.04	1.01946
	175.291	1.02788
	175.552	1.02703
	175.808	1.02555
	176.063	1.0232
	176.315	1.02258
	176.564	1.02215
	176.809	1.02277
	177.052	1.01248
	177.31	1.01284
	177.567	1.01743
	177.811	1.0258
	178.059	1.0255
	178.319	1.02339
	178.552	1.02943
	178.794	1.02458
	179.044	1.01552
	179.293	1.01105
	179.561	1.01441
	179.802	1.026
	180.06	1.02883
	180.313	1.02658
	180.563	1.02824
	180.828	1.02434
	181.072	1.01219
	181.321	1.01347
	181.579	1.01326
	181.829	1.02889
	182.086	1.03359
	182.345	1.03018
	182.596	1.01924
	182.837	1.01709
	183.087	1.01617
	183.337	1.00816
	183.573	1.01375
	183.835	1.02261
	184.1	1.03147
	184.347	1.03291
	184.615	1.02233
	184.863	1.02188
	185.115	1.00802
	185.365	1.01886
	185.615	1.01398
	185.868	1.03192
	186.118	1.03033
	186.387	1.03194
	186.623	1.03015
	186.876	1.01423
	187.133	1.00844
	187.387	1.01546
	187.636	1.01657
	187.902	1.03123
	188.151	1.02289
	188.41	1.02367
	188.668	1.01986
	188.916	1.01205
	189.187	1.01393
	189.452	1.01511
	189.717	1.02629
	189.972	1.01929
	190.219	1.02716
	190.487	1.01625
	190.737	1.01967
	191.002	1.03131
	191.27	1.02247
	191.541	1.03095
	191.802	1.02954
	192.07	1.01117
	192.337	1.01926
	192.594	1.02354
	192.837	1.03044
	193.075	1.02915
	193.337	1.0292
	193.597	1.02478
	193.852	1.01641
	194.089	1.0154
	194.352	1.02618
	194.603	1.02966
	194.856	1.03096
	195.119	1.0282
	195.372	1.01947
	195.637	1.02314
	195.881	1.02791
	196.14	1.0289
	196.387	1.01283
	196.642	1.02295
	196.887	1.01388
	197.141	1.02807
	197.402	1.02823
	197.672	1.02912
	197.927	1.02129
	198.178	1.02502
	198.437	1.02665
	198.687	1.02225
	198.952	1.03062
	199.21	1.0237
	199.467	1.01773
	199.727	1.0104
	199.967	1.00653
	200.219	1.0088
	200.473	1.00149
	200.718	1.00296
	200.965	0.99387
	201.212	1.00315
	201.468	0.99488
	201.728	1.00154
	201.965	0.98495
	202.228	0.99363
	202.496	1.00344
	202.739	1.00475
	203.002	1.00008
	203.264	0.99723
	203.506	1.00038
	203.761	0.99699
	204.013	1.00613
	204.262	1.0001
	204.53	1.01339
	204.797	1.01809
	205.044	1.01966
	205.298	1.01971
	205.565	1.01644
	205.811	1.02159
	206.082	1.01255
	206.349	1.02497
	206.599	1.01814
	206.853	1.02511
	207.102	1.01839
	207.366	1.02294
	207.61	1.02353
	207.86	1.01389
	208.101	1.01695
	208.353	1.02985
	208.6	1.01748
	208.849	1.027
	209.103	1.02206
	209.352	1.0297
	209.61	1.02954
	209.848	1.02965
	210.1	1.01954
	210.348	1.02285
	210.587	1.02613
	210.825	1.0281
	211.069	1.03932
	211.337	1.02822
	211.603	1.03109
	211.862	1.02378
	212.103	1.01745
	212.353	1.01873
	212.613	1.01713
	212.859	1.01848
	213.121	1.02497
	213.387	1.02427
	213.649	1.02387
	213.905	1.01874
	214.162	1.02023
	214.416	1.01577
	214.673	1.01451
	214.909	1.02037
	215.156	1.01196
	215.391	1.02284
	215.64	1.01658
	215.89	1.01999
	216.153	1.01678
	216.403	1.02153
	216.656	1.01344
	216.908	1.02143
	217.168	1.01237
	217.425	1.01448
	217.687	1.0167
	217.925	1.02079
	218.176	1.02302
	218.44	1.02999
	218.692	1.02342
	218.959	1.01978
	219.223	1.0144
	219.476	1.01664
	219.743	1.03051
	220.003	1.02964
	220.261	1.02519
	220.527	1.02794
	220.777	1.01828
	221.028	1.02832
	221.299	1.0263
	221.552	1.01994
	221.812	1.01719
	222.078	1.02077
	222.317	1.02072
	222.579	1.02745
	222.833	1.02086
	223.092	1.01876
	223.339	1.02636
	223.579	1.02529
	223.843	1.02755
	224.087	1.02664
	224.346	1.02748
	224.603	1.02675
	224.864	1.02673
	225.123	1.03301
	225.355	1.02356
	225.617	1.0248
	225.874	1.01759
	226.132	1.02055
	226.382	1.03248
	226.632	1.02132
	226.897	1.02459
	227.164	1.02965
	227.423	1.03098
	227.681	1.03022
	227.928	1.0266
	228.167	1.02674
	228.433	1.01275
	228.699	1.01715
	228.933	1.0069
	229.187	1.01019
	229.437	1.00756
	229.687	1.01835
	229.937	1.01838
	230.196	1.01299
	230.461	1.01774
	230.708	1.01377
	230.968	1.02235
	231.219	1.01386
	231.483	1.0139
	231.737	1.01053
	231.942	0.00914
	232.155	0.00478
	232.415	0.00728
	232.673	0.00409
	232.937	0.0041
	233.193	0.00359
	233.455	0.00448
	233.705	-0.00304
	233.963	0.00116
	234.223	0.00217
	234.49	-0.00159
	234.755	0.00326
	235.009	-0.00084
	235.268	-0.00239
	235.524	-0.00308
	235.79	0.00037
	236.054	0.00186
	236.325	-0.00844
	236.578	-0.00248
	236.818	-0.00046
	237.059	0.00108
	237.319	0.00031
	237.575	0.00085
	237.838	0.00567
	238.088	-0.00136
	238.341	-0.0009
	238.588	-0.01086
	238.838	0.0011
	239.092	0.00161
	239.343	-0.00503
	239.605	-0.00495
	239.877	0.00127
	240.138	0.00063
	240.388	-0.00148
	240.638	0.00266
	240.894	0.00304
	241.138	-0.00228
	241.388	-0.00495
	241.622	-0.00718
	241.868	-0.0015
	242.129	-0.00083
	242.38	-0.00365
	242.629	-0.00121
	242.881	-0.00528
	243.147	0.0003
	243.381	-0.00317
	243.648	0.00079
	243.896	0.00471
	244.154	0.00502
	244.429	-0.001
	244.673	-0.00295
	244.926	0.00157
	245.18	-0.00123
	245.43	0.00412
	245.676	-0.00118
	245.932	0.00457
	246.18	-0.00206
	246.432	0.00365
	246.688	0.00296
	246.949	0.0063
	247.188	0.00653
	247.451	0.00467
	247.692	0.00325
	247.949	0.00549
	248.201	-0.00102
	248.464	0
	248.711	0.00352
	248.963	0.00084
	249.202	9e-05
	249.46	-0.00394
	249.719	-0.00516
	249.969	0.00434
	250.205	0.0047
	250.453	0.00343
	250.719	-0.00333
	250.968	0.00456
	251.218	-0.00137
	251.479	-0.00122
	251.737	-0.00391
	251.987	0.00429
	252.246	0.00666
	252.505	0.00592
	252.754	-0.00029
	253.021	0.00469
	253.288	0.00794
	253.555	-0.00206
	253.822	0.00507
	254.078	0.00064
	254.338	0.0004
	254.607	0.00583
	254.873	0.0057
	255.133	0.00177
	255.407	0.00389
	255.672	-3e-05
	255.938	0.00068
	256.197	-0.00078
	256.449	0.00197
	256.713	-0.00281
	256.959	-0.00062
	257.225	-0.00134
	257.467	-0.00043
	257.717	-0.00241
	257.988	-0.00369
	258.238	-0.00315
	258.491	-0.00528
	258.729	-0.00139
	258.988	-0.00114
	259.243	-0.00032
	259.488	-0.00379
	259.761	0.00305
	260.008	0.00111
	260.255	-0.00288
	260.505	-0.00027
	260.756	-0.0011
	261.016	-0.00014
	261.262	0.0004
	261.519	-0.00059
	261.779	0.00181
	262.038	0.00231
	262.295	0.00069
	262.562	0.00404
	262.82	0.00473
	263.063	0.00347
	263.313	-0.00268
	263.58	0.00354
	263.837	0.00323
	264.088	-0.00439
	264.347	-0.00414
	264.611	-0.00279
	264.864	0.00237
	265.124	0.00202
	265.374	0.00191
	265.615	0.00363
	265.873	0.00178
	266.132	-0.00169
	266.38	0.00298
	266.625	-1e-05
	266.883	0.00238
	267.14	0.00233
	267.399	0.0021
	267.644	-0.00059
	267.888	-0.00431
	268.149	-0.00561
	268.402	-0.0005
	268.67	-0.003
	268.907	-0.00413
	269.168	-0.00563
	269.429	-0.00463
	269.678	0.00355
	269.937	0.0045
	270.202	0.00026
	270.454	0.00185
	270.713	0.00353
	270.969	-0.00138
	271.219	0.00299
	271.488	-0.00296
	271.751	0.00243
	271.997	0.00374
	272.251	-0.00026
	272.525	-0.00292
	272.778	0.00533
	273.015	0.00361
	273.268	-0.0036
	273.512	0.00247
	273.771	0.00323
	274.038	0.00374
	274.287	-0.00426
	274.545	-0.0034
	274.804	-0.00131
	275.074	0.00369
	275.329	0.00152
	275.584	-0.00105
	275.854	0.00539
	276.12	0.00074
	276.372	0.00235
	276.64	0.00186
	276.891	9e-05
	277.139	0.00012
	277.391	0.00086
	277.642	-0.00025
	277.904	-0.00269
	278.174	0.0035
	278.438	0.00382
	278.689	0.00277
	278.944	-0.00433
	279.188	-0.00079
	279.435	0.00272
	279.689	0.00155
	279.954	0.00296
	280.202	-0.0051
	280.479	0.00041
	280.716	0.00472
	280.97	-0.0011
	281.239	-0.00481
	281.5	-0.0049
	281.754	0.00402
	282.004	-0.00473
	282.247	-0.00364
	282.51	-0.00391
	282.759	-0.00576
	283.005	-0.00853
	283.267	-0.00533
	283.53	-0.00721
	283.789	-0.0077
	284.044	-0.00639
	284.312	0.00122
	284.563	-0.00492
	284.814	0.00489
	285.063	-0.0031
	285.331	0.0011
	285.593	-0.00066
	285.845	-0.00515
	286.104	-0.00487
	286.363	-0.00615
	286.616	0.0023
	286.865	-0.00293
	287.12	9e-05
	287.373	0.00201
	287.631	0.00097
	287.898	0.00154
	288.131	0.00432
	288.38	-0.00031
	288.631	0.00339
	288.892	0.00208
	289.15	0.00206
	289.412	0.00327
	289.67	-0.00034
	289.927	-0.00299
	290.178	0.00323
	290.435	0.0042
	290.683	-0.00407
	290.927	-0.00249
	291.189	0.00116
	291.452	0.00142
	291.704	-0.00965
	291.97	0.00026
	292.22	0.00335
	292.469	0.00434
	292.724	-0.00302
	292.989	0.00268
	293.256	0.00612
	293.511	-0.00402
	293.767	-0.00609
	294.021	-0.00335
	294.289	-0.00077
	294.539	-0.00647
	294.799	-0.00776
	295.06	-0.00322
	295.323	-0.00566
	295.589	-0.00368
	295.856	-0.00056
	296.106	-0.00554
	296.359	0.00067
	296.601	-0.00511
	296.856	-0.00047
	297.107	-0.0045
	297.374	0.00147
	297.628	-0.0052
	297.875	-0.00111
	298.108	-0.00564
	298.37	-0.00156
	298.623	-0.00719
	298.882	-0.00626
	299.133	-0.00274
	299.376	-0.00031
	299.614	-0.00164
	299.863	-0.0094
	300.115	-0.00461
	300.369	-0.00877
	300.61	-0.00539
	300.876	-0.00273
	301.132	-0.00583
	301.407	-0.00964
	301.675	-0.00264
	301.936	-0.00442
	302.204	-0.00949
	302.466	-0.00912
	302.724	-0.00865
	302.978	-0.00358
	303.246	-0.00881
	303.505	-0.00687
	303.755	-0.00474
	304.005	-0.00717
	304.263	-0.00241
	304.514	-0.00039
	304.782	-0.00136
	305.039	-0.0005
	305.296	0.00059
	305.546	-0.00463
	305.796	-0.00112
	306.039	-0.00011
	306.289	-0.00655
	306.548	-0.00403
	306.798	0.0016
	307.058	0.0005
	307.299	0.00141
	307.534	-0.00141
	307.773	-0.00212
	308.01	-0.00464
	308.267	-0.0023
	308.527	-0.00176
	308.767	-9e-05
	309.032	-0.00427
	309.284	0.00156
	309.55	-0.00859
	309.824	0.00233
	310.069	-0.00366
	310.333	-0.00629
	310.604	0.00333
	310.872	-0.00444
	311.135	-0.00455
	311.389	-0.00236
	311.64	0.00269
	311.903	0.00319
	312.168	0.00012
	312.42	0.00088
	312.689	0.00127
	312.936	-0.00264
	313.204	0.00153
	313.471	-0.00315
	313.721	0.00208
	313.97	-0.0019
	314.238	-0.00297
	314.478	-0.0029
	314.722	0.00078
	314.989	0.00043
	315.255	-0.00771
	315.522	8e-05
	315.789	0.00195
	316.039	-0.00302
	316.305	0.00031
	316.574	-0.00458
	316.839	-0.00245
	317.105	0.0005
	317.374	-0.00465
	317.635	-0.00439
	317.892	-0.00134
	318.141	-0.00121
	318.408	0.00328
	318.662	0.00146
	318.924	0.00041
	319.175	-0.00641
	319.439	-0.00499
	319.701	-0.00294
	319.955	-0.00749
	320.209	0.00052
	320.476	-0.00434
	320.726	0.00198
	320.979	-0.00582
	321.243	-1e-05
	321.494	-0.00021
	321.743	0.00162
	322.004	0.00075
	322.254	-0.00048
	322.519	-0.00415
	322.759	-0.00432
	323.01	0.00175
	323.262	-0.00451
	323.512	0.00026
	323.766	0.00072
	324.02	-0.00614
	324.278	-0.00684
	324.528	0.00084
	324.78	-0.00474
	325.046	-0.00044
	325.305	-0.00267
	325.542	-0.00541
	325.783	-0.00396
	326.019	-0.00515
	326.279	-0.00677
	326.522	-0.00762
	326.765	-0.00335
	327.003	-0.00391
	327.248	0.00115
	327.474	0.0017
	327.73	-0.0001
	327.97	0.00022
	328.199	-0.00462
	328.434	0.00273
	328.664	-0.00355
	328.899	-0.00506
	329.143	-0.00784
	329.398	-0.004
	329.647	-0.00165
	329.9	-0.00592
	330.146	-0.00708
	330.394	-0.00118
	330.651	0.00036
	330.918	-0.00239
	331.174	-0.00465
	331.419	-0.00675
	331.666	-0.00442
	331.918	0.00026
	332.189	-0.00311
	332.451	-0.00264
	332.699	-0.00067
	332.953	0.00145
	333.169	0.00335
	333.426	0.00564
	333.684	0.00391
	333.95	-0.00067
	334.201	0.00487
	334.466	0.00322
	334.719	0.00197
	334.966	0.00702
	335.234	-0.00402
	335.5	0.00331
	335.769	0.00193
	336.018	0.00283
	336.277	0.00025
	336.536	0.00049
	336.803	0.00616
	337.069	-0.00712
	337.337	-0.00441
	337.584	-0.00098
	337.821	-0.00138
	338.066	-0.00294
	338.334	-0.00787
	338.584	0.00387
	338.85	-0.00397
	339.089	-0.00415
	339.351	-0.01075
	339.589	-0.01166
	339.838	-0.00073
	340.103	-0.0005
	340.354	-0.00389
	340.617	0.00241
	340.89	-0.01383
	341.14	0.0007
	341.4	0.00441
	341.651	-0.00638
	341.907	-0.00953
	342.139	-0.00494
	342.397	-0.00274
	342.634	-0.00316
	342.875	-0.00185
	343.142	-0.00208
	343.384	-0.00428
	343.64	0.0016
	343.891	-0.0077
	344.153	-0.00429
	344.392	-0.00381
	344.66	0.00564
	344.91	-0.00458
	345.169	-0.0088
	345.434	-0.0064
	345.684	-0.00563
	345.934	-9e-05
	346.184	-0.00358
	346.434	0.0008
	346.69	-0.00712
	346.943	-0.00255
	347.178	0.00117
	347.445	-0.00793
	347.695	0.00408
	347.954	0.00356
	348.194	0.00231
	348.461	-0.00021
	348.701	0.00134
	348.956	0.0045
	349.213	0.00071
	349.463	-0.00801
	349.713	0.00233
	349.968	-0.00256
	350.213	-2e-05
	350.465	-0.00985
	350.731	0.00041
	350.977	0.00254
	351.213	0.00089
	351.465	-0.00907
	351.731	0.00084
	351.975	0.00368
	352.233	0.00136
	352.489	-0.0018
	352.749	0.00025
	353	-0.00349
	353.253	0.00178
	353.515	0.00164
	353.765	-0.00199
	354.034	0.00467
	354.3	-0.00695
	354.565	-0.0042
	354.831	0.00393
	355.084	-0.00556
	355.349	0.00116
	355.618	0.00043
	355.886	0.0028
	356.144	-0.00367
	356.419	-0.00407
	356.684	0.00013
	356.947	0.00175
	357.201	-0.00139
	357.453	0.00704
	357.721	-0.00465
	357.97	0.00159
	358.23	0.00235
	358.467	0.00525
	358.733	0.00513
	358.987	-0.00118
	359.25	0.00541
	359.493	0.00649
	359.739	-0.00325
	359.99	0.00305
	360.16	1.0235
	360.421	1.02569
	360.676	1.0229
	360.944	1.02597
	361.194	1.02999
	361.46	1.02004
	361.71	1.02889
	361.96	1.02163
	362.227	1.03108
	362.495	1.02453
	362.76	1.02169
	363.012	1.03177
	363.275	1.02477
	363.529	1.02952
	363.796	1.02498
	364.06	1.02038
	364.33	1.02492
	364.576	1.01603
	364.82	1.01903
	365.066	1.0261
	365.326	1.02657
	365.581	1.02447
	365.845	1.03231
	366.085	1.03057
	366.346	1.02687
	366.587	1.02318
	366.839	1.02213
	367.096	1.02047
	367.345	1.02915
	367.609	1.03269
	367.882	1.02446
	368.14	1.02373
	368.394	1.02498
	368.642	1.03097
	368.901	1.02585
	369.138	1.0174
	369.39	1.02653
	369.627	1.03031
	369.868	1.03263
	370.134	1.02017
	370.377	1.02021
	370.635	1.02132
	370.883	1.03094
	371.149	1.03142
	371.386	1.03235
	371.652	1.02634
	371.901	1.03446
	372.16	1.02982
	372.431	1.0209
	372.677	1.02257
	372.93	1.02812
	373.177	1.02869
	373.429	1.02869
	373.683	1.02871
	373.937	1.03015
	374.177	1.029
	374.438	1.02915
	374.688	1.02889
	374.954	1.02739
	375.188	1.0288
	375.455	1.02604
	375.695	1.02686
	375.951	1.02551
	376.206	1.03018
	376.463	1.03019
	376.712	1.02237
	376.96	1.03245
	377.206	1.02757
	377.46	1.02886
	377.722	1.02988
	377.972	1.02392
	378.21	1.0224
	378.457	1.02865
	378.724	1.02879
	378.966	1.02659
	379.225	1.02923
	379.481	1.03009
	379.742	1.02996
	379.992	1.02577
	380.253	1.02762
	380.51	1.02129
	380.76	1.03048
	381.026	1.02593
	381.294	1.02777
	381.56	1.02993
	381.824	1.02906
	382.076	1.03156
	382.344	1.02459
	382.61	1.02555
	382.877	1.03714
	383.135	1.03073
	383.41	1.02433
	383.677	1.03382
	383.94	1.03027
	384.195	1.03249
	384.446	1.02232
	384.713	1.03025
	384.961	1.02333
	385.227	1.01669
	385.465	1.01946
	385.724	1.02245
	385.987	1.01565
	386.241	1.02272
	386.488	1.0248
	386.735	1.03141
	386.987	1.02188
	387.249	1.02516
	387.493	1.02948
	387.76	1.02908
	388.01	1.03144
	388.262	1.02188
	388.51	1.0286
	388.763	1.02295
	389.017	1.02939
	389.269	1.02643
	389.526	1.02336
	389.782	1.02221
	390.044	1.02117
	390.301	1.02316
	390.564	1.02416
	390.826	1.02634
	391.068	1.02794
	391.318	1.02514
	391.587	1.03093
	391.834	1.03197
	392.091	1.03039
	392.352	1.03166
	392.612	1.03304
	392.869	1.03036
	393.126	1.02723
	393.376	1.02836
	393.62	1.02338
	393.876	1.02776
	394.137	1.02446
	394.381	1.02299
	394.627	1.03165
	394.89	1.03141
	395.137	1.02398
	395.405	1.03059
	395.651	1.03482
	395.887	1.03272
	396.156	1.02613
	396.405	1.03054
	396.672	1.0343
	396.91	1.03372
	397.173	1.03102
	397.436	1.02595
	397.676	1.02788
	397.941	1.02512
	398.206	1.03019
	398.46	1.02443
	398.718	1.02442
	398.974	1.02651
	399.226	1.03053
	399.492	1.03335
	399.758	1.02361
	400.002	1.02725
	400.258	1.02185
	400.531	1.03376
	400.776	1.02414
	401.019	1.02266
	401.267	1.03148
	401.51	1.03391
	401.776	1.02566
	402.043	1.02994
	402.288	1.03226
	402.548	1.03519
	402.81	1.03381
	403.076	1.02362
	403.326	1.03415
	403.591	1.03459
	403.86	1.0276
	404.127	1.03217
	404.378	1.02491
	404.646	1.03073
	404.894	1.02201
	405.14	1.02554
	405.396	1.02463
	405.646	1.03551
	405.91	1.03249
	406.176	1.02445
	406.438	1.02776
	406.688	1.0351
	406.944	1.0327
	407.193	1.02724
	407.434	1.02696
	407.696	1.02582
	407.956	1.02279
	408.208	1.03154
	408.482	1.0334
	408.716	1.0253
	408.975	1.01847
	409.244	1.02597
	409.5	1.02778
	409.76	1.03005
	410.01	1.02955
	410.252	1.02319
	410.517	1.02083
	410.762	1.02775
	411.009	1.02751
	411.269	1.02947
	411.535	1.01627
	411.79	1.02659
	412.051	1.03017
	412.313	1.02818
	412.568	1.03835
	412.819	1.036
	413.069	1.03612
	413.336	1.02567
	413.594	1.0248
	413.852	1.03012
	414.111	1.03
	414.36	1.03196
	414.619	1.03188
	414.871	1.03393
	415.124	1.03622
	415.377	1.02667
	415.638	1.02796
	415.904	1.03614
	416.138	1.0306
	416.377	1.02823
	416.637	1.02927
	416.897	1.02795
	417.156	1.0274
	417.41	1.03372
	417.673	1.02639
	417.927	1.03676
	418.182	1.03635
	418.441	1.03393
	418.68	1.03342
	418.926	1.03661
	419.195	1.02865
	419.449	1.03269
	419.711	1.02704
	419.974	1.0294
	420.223	1.04064
	420.475	1.02969
	420.73	1.0365
	420.995	1.03137
	421.26	1.03468
	421.515	1.01769
	421.771	1.03073
	422.027	1.03809
	422.292	1.0313
	422.54	1.02292
	422.806	1.02999
	423.066	1.03747
	423.327	1.03647
	423.594	1.02821
	423.86	1.03304
	424.104	1.03758
	424.36	1.03035
	424.607	1.03407
	424.86	1.03298
	425.113	1.03615
	425.376	1.02872
	425.634	1.0299
	425.88	1.0299
	426.113	1.03347
	426.368	1.03859
	426.626	1.03579
	426.88	1.02905
	427.13	1.03762
	427.378	1.02959
	427.618	1.02728
	427.864	1.03282
	428.118	1.02597
	428.376	1.02999
	428.616	1.02962
	428.881	1.03011
	429.139	1.02677
	429.413	1.03764
	429.676	1.02919
	429.942	1.03103
	430.21	1.03854
	430.473	1.03503
	430.729	1.03426
	430.983	1.03136
	431.25	1.03818
	431.505	1.03346
	431.757	1.02644
	432.01	1.03587
	432.268	1.03755
	432.518	1.02803
	432.789	1.03516
	433.04	1.0279
	433.299	1.03044
	433.552	1.03849
	433.795	1.0368
	434.042	1.02981
	434.296	1.04016
	434.545	1.03766
	434.804	1.03281
	435.063	1.03179
	435.304	1.03426
	435.531	1.04324
	435.776	1.04158
	436.017	1.03942
	436.274	1.04091
	436.531	1.04214
	436.77	1.0427
	437.039	1.03682
	437.289	1.03936
	437.556	1.03893
	437.822	1.03311
	438.076	1.04198
	438.339	1.03859
	438.611	1.04445
	438.878	1.04251
	439.14	1.03856
	439.39	1.04221
	439.641	1.03957
	439.908	1.03759
	440.166	1.03409
	440.425	1.0355
	440.692	1.04303
	440.942	1.03715
	441.209	1.03677
	441.474	1.04445
	441.726	1.03418
	441.976	1.0423
	442.24	1.04112
	442.483	1.03732
	442.726	1.03494
	442.992	1.04032
	443.261	1.04129
	443.526	1.03527
	443.795	1.04242
	444.044	1.03543
	444.311	1.0381
	444.577	1.04501
	444.843	1.03866
	445.107	1.03246
	445.379	1.04487
	445.642	1.04162
	445.897	1.04116
	446.144	1.03707
	446.411	1.03767
	446.661	1.0432
	446.926	1.03315
	447.179	1.04265
	447.437	1.04199
	447.709	1.02985
	447.953	1.0355
	448.215	1.04062
	448.481	1.04367
	448.73	1.03294
	448.985	1.03947
	449.247	1.03702
	449.499	1.04499
	449.748	1.03457
	450.001	1.04254
	450.261	1.04409
	450.516	1.04244
	450.762	1.04298
	451.007	1.0348
	451.259	1.04099
	451.517	1.04059
	451.767	1.03728
	452.026	1.03716
	452.284	1.0407
	452.534	1.0376
	452.785	1.04338
	453.05	1.03254
	453.311	1.03313
	453.541	1.04378
	453.782	1.04463
	454.024	1.04294
	454.281	1.04095
	454.519	1.03998
	454.77	1.03735
	455.001	1.04408
	455.245	1.04275
	455.476	1.03603
	455.728	1.0388
	455.976	1.03794
	456.203	1.0448
	456.431	1.03781
	456.662	1.04309
	456.904	1.04279
	457.147	1.04237
	457.399	1.0415
	457.651	1.03757
	457.904	1.04221
	458.147	1.04184
	458.398	1.03729
	458.656	1.03579
	458.924	1.04086
	459.174	1.02873
	459.422	1.03841
	459.667	1.04467
	459.924	1.04287
	460.195	1.03216
	460.452	1.03665
	460.705	1.04416
	460.958	1.03577
