# Supplementary material for: Wearable perovskite solar cells by aligned liquid crystal elastomers
Source: Nat Commun. 2023 Mar 2;14:1204. doi: 10.1038/s41467-023-36938-7 (PMC9981560; doi:10.1038/s41467-023-36938-7)
Supplement: Supplementary file 3 — Source Data [file 41467_2023_36938_MOESM3_ESM.zip › Source data/Supplementary Fig.31.xlsx]

## Sheet: Supplementary Fig.30
Supplementary Fig.30
	Time (min)	Temperature (oC)
	0	20.0441
	0.22881	20.043
	0.45618	20.0433
	0.68315	20.0431
	0.91484	20.0437
	1.13657	20.0445
	1.36105	20.0437
	1.59382	20.0439
	1.82035	20.0438
	2.04999	20.044
	2.27507	20.0445
	2.5001	20.0446
	2.73683	20.0441
	3.00083	20.0446
	3.22518	20.0447
	3.44948	20.0446
	3.67994	20.0447
	3.91217	20.0458
	4.13484	20.0452
	4.36498	20.0446
	4.58596	20.046
	4.81031	20.0458
	5.04734	20.0454
	5.27723	20.0457
	5.50407	20.0457
	5.72306	20.0463
	5.95077	20.047
	6.17934	20.0462
	6.40652	20.0466
	6.63056	20.0466
	6.86452	20.0464
	7.09151	20.0469
	7.32006	20.0471
	7.54824	20.0472
	7.77246	20.0471
	8.00644	20.0474
	8.22887	20.048
	8.45305	20.0482
	8.68376	20.048
	8.91184	20.0486
	9.14242	20.0483
	9.37178	20.0482
	9.59609	20.0486
	9.81688	20.0485
	10.0423	20.0487
	10.2629	20.0494
	10.4881	NaN
	10.7147	NaN
	10.9391	NaN
	11.1705	NaN
	11.396	NaN
	11.6194	NaN
	11.8444	NaN
	12.0644	NaN
	12.2911	NaN
	12.519	NaN
	12.7518	NaN
	12.9854	NaN
	13.2168	NaN
	13.45	NaN
	13.6701	NaN
	13.9006	NaN
	14.126	NaN
	14.3502	NaN
	14.5792	NaN
	14.7964	NaN
	15.022	NaN
	15.2417	NaN
	15.4698	20.0664
	15.7011	20.0603
	15.9285	20.057
	16.1584	20.0555
	16.3895	20.054
	16.6069	20.0552
	16.8349	20.0547
	17.063	20.0536
	17.2984	20.0527
	17.5292	20.0523
	17.7613	20.0524
	17.9905	20.0523
	18.2131	20.0521
	18.4398	20.0518
	18.6711	20.0521
	18.9038	20.0525
	19.1293	20.0526
	19.36	20.0535
	19.5852	20.0541
	19.8087	20.0538
	20.0457	20.0532
	20.274	20.054
	20.5038	20.0557
	20.729	NaN
	20.966	NaN
	21.194	NaN
	21.4245	NaN
	21.6537	NaN
	21.8769	NaN
	22.1106	NaN
	22.3341	NaN
	22.5642	20.0623
	22.7965	20.058
	23.0271	20.0637
	23.2418	NaN
	23.4639	NaN
	23.6918	NaN
	23.9176	NaN
	24.142	NaN
	24.3758	20.0667
	24.6111	20.0602
	24.8384	20.0606
	25.0541	20.0572
	25.2749	20.0634
	25.4963	NaN
	25.7266	NaN
	25.9557	NaN
	26.1803	NaN
	26.4075	NaN
	26.637	NaN
	26.86	NaN
	27.087	NaN
	27.3141	NaN
	27.5463	NaN
	27.7846	25.0693
	28.0167	25.0617
	28.2389	25.0584
	28.4653	25.0597
	28.692	25.059
	28.9294	NaN
	29.1613	NaN
	29.3864	NaN
	29.6192	NaN
	29.8444	NaN
	30.0715	NaN
	30.298	NaN
	30.5235	NaN
	30.7493	NaN
	30.983	NaN
	31.2209	NaN
	31.4444	NaN
	31.6781	NaN
	31.9073	NaN
	32.1398	25.0677
	32.3689	25.0631
	32.5945	25.063
	32.8203	25.0617
	33.0527	25.0616
	33.2801	25.131
	33.5125	25.1462
	33.742	25.1433
	33.9658	25.1216
	34.188	25.0762
	34.4256	25.0672
	34.6538	25.065
	34.8799	25.0647
	35.1039	25.0622
	35.3329	25.0621
	35.5662	25.0599
	35.7987	25.0628
	36.0322	25.0624
	36.2646	25.0648
	36.495	25.0653
	36.7284	25.0685
	36.955	25.0666
	37.1859	25.0676
	37.4104	25.0655
	37.6359	25.0656
	37.868	25.0658
	38.0968	25.0653
	38.3236	25.0653
	38.5574	25.0642
	38.7907	25.0636
	39.0211	25.0624
	39.2484	25.0616
	39.4693	25.0641
	39.6991	NaN
	39.9265	NaN
	40.1519	NaN
	40.3795	NaN
	40.6018	NaN
	40.8264	NaN
	41.0527	NaN
	41.2831	NaN
	41.5015	NaN
	41.7292	NaN
	41.9606	NaN
	42.1892	NaN
	42.4162	NaN
	42.6447	NaN
	42.8751	NaN
	43.1054	NaN
	43.3386	NaN
	43.5681	NaN
	43.7989	NaN
	44.0249	NaN
	44.2647	NaN
	44.4932	NaN
	44.7236	25.0758
	44.9598	25.072
	45.1849	25.0696
	45.4069	25.0682
	45.6326	25.0661
	45.8613	25.0664
	46.0854	25.0673
	46.3141	25.0676
	46.5386	NaN
	46.7696	NaN
	46.9976	NaN
	47.23	NaN
	47.4582	NaN
	47.6906	NaN
	47.9225	NaN
	48.1484	NaN
	48.3788	30.0768
	48.5988	30.0731
	48.833	30.0713
	49.07	30.0689
	49.2945	30.0679
	49.5159	30.0675
	49.7424	30.0694
	49.9797	30.0681
	50.2082	30.0672
	50.4381	30.0666
	50.6668	30.0664
	50.9012	30.0666
	51.1348	30.0699
	51.3702	30.0694
	51.6075	30.0656
	51.84	30.0685
	52.063	30.0693
	52.2901	30.0703
	52.5175	30.0715
	52.7433	30.0729
	52.9688	30.0727
	53.2027	30.074
	53.4293	30.0748
	53.6538	30.0748
	53.88	30.0756
	54.1168	30.0705
	54.3368	30.0657
	54.5702	30.0661
	54.7948	30.0659
	55.0242	30.0662
	55.26	30.0665
	55.4878	30.0663
	55.7184	30.066
	55.9431	30.0664
	56.1735	30.0662
	56.4054	30.0663
	56.6219	30.0666
	56.8488	30.0662
	57.082	30.0663
	57.3099	30.067
	57.5297	30.067
	57.7687	30.0668
	57.9978	30.0676
	58.2332	30.0668
	58.4561	30.0661
	58.6902	30.067
	58.9243	30.0672
	59.1641	30.0672
	59.4018	30.0664
	59.6343	30.0686
	59.8737	30.07
	60.0996	30.0711
	60.3297	30.0684
	60.5609	30.0691
	60.7989	30.0699
	61.0254	30.0709
	61.2587	30.0707
	61.4816	30.0722
	61.7063	30.0726
	61.9297	30.0748
	62.1666	30.0763
	62.393	30.0782
	62.6211	30.0795
	62.8539	30.0803
	63.089	30.0803
	63.3276	30.0812
	63.5597	30.0812
	63.7936	30.0823
	64.0253	30.0823
	64.2528	30.083
	64.4717	30.0826
	64.7038	NaN
	64.9297	NaN
	65.159	NaN
	65.3921	NaN
	65.6195	NaN
	65.8534	NaN
	66.0845	NaN
	66.3186	NaN
	66.5426	NaN
	66.7772	NaN
	67.0097	NaN
	67.2416	30.1788
	67.4737	30.212
	67.7089	30.2089
	67.9395	30.2061
	68.1707	30.2112
	68.3996	NaN
	68.6271	NaN
	68.8554	NaN
	69.0788	NaN
	69.309	NaN
	69.5434	NaN
	69.7761	NaN
	70.0126	NaN
	70.2479	NaN
	70.4708	35.1053
	70.7	35.1009
	70.9285	35.0965
	71.164	35.0933
	71.3941	35.091
	71.6198	35.0894
	71.8447	35.0872
	72.0774	35.0882
	72.3102	35.0867
	72.5253	35.0859
	72.7587	35.0858
	72.9856	35.0855
	73.2207	35.0861
	73.4434	35.0859
	73.6748	35.0865
	73.9043	35.0852
	74.1278	35.0849
	74.3561	35.0855
	74.5872	35.086
	74.8175	35.0862
	75.0544	35.0861
	75.28	35.086
	75.5027	35.0845
	75.7227	35.0854
	75.9515	35.0868
	76.18	35.0873
	76.4135	35.0862
	76.6426	35.0843
	76.8649	35.084
	77.092	35.0857
	77.3165	35.1028
	77.5419	NaN
	77.7724	NaN
	78.0042	NaN
	78.2365	NaN
	78.4643	NaN
	78.6912	NaN
	78.9232	NaN
	79.1538	NaN
	79.3799	NaN
	79.6034	NaN
	79.8405	NaN
	80.0739	NaN
	80.3076	NaN
	80.5248	NaN
	80.7644	NaN
	80.989	NaN
	81.2093	NaN
	81.438	NaN
	81.6698	NaN
	81.909	NaN
	82.1388	NaN
	82.3656	NaN
	82.5935	NaN
	82.8306	NaN
	83.0643	NaN
	83.294	35.0895
	83.5205	35.0825
	83.7432	35.0853
	83.9602	35.081
	84.1708	35.0801
	84.3936	35.0779
	84.6241	35.0769
	84.8603	35.0772
	85.0817	35.1019
	85.3142	NaN
	85.5726	NaN
	85.805	NaN
	86.038	NaN
	86.2694	NaN
	86.4935	NaN
	86.7286	NaN
	86.955	NaN
	87.1793	NaN
	87.4188	NaN
	87.656	NaN
	87.8902	NaN
	88.1239	NaN
	88.3566	NaN
	88.5801	NaN
	88.8121	NaN
	89.0486	NaN
	89.286	NaN
	89.5137	35.1036
	89.7456	35.0823
	89.974	35.0844
	90.2026	35.0827
	90.4382	35.084
	90.6665	35.0824
	90.8888	35.0825
	91.1296	35.0803
	91.356	35.0806
	91.5904	35.0788
	91.8143	35.0791
	92.0436	35.0801
	92.278	35.0779
	92.5155	35.0789
	92.7462	35.0798
	92.9784	35.0782
	93.2164	35.0783
	93.4406	35.0819
	93.6691	35.081
	93.9024	35.0874
	94.1243	35.0859
	94.3588	35.0901
	94.5801	35.0908
	94.8104	35.09
	95.0437	35.0889
	95.269	35.0841
	95.4963	35.0939
	95.7307	NaN
	95.9644	NaN
	96.1936	NaN
	96.4133	NaN
	96.6301	NaN
	96.8658	NaN
	97.0876	NaN
	97.3174	NaN
	97.5296	NaN
	97.7548	NaN
	97.9755	NaN
	98.2	NaN
	98.4288	NaN
	98.6599	NaN
	98.8908	NaN
	99.1198	NaN
	99.3465	NaN
	99.5665	NaN
	99.7951	NaN
	100.019	NaN
	100.244	NaN
	100.462	NaN
