# Supplementary material for: Wearable perovskite solar cells by aligned liquid crystal elastomers
Source: Nat Commun. 2023 Mar 2;14:1204. doi: 10.1038/s41467-023-36938-7 (PMC9981560; doi:10.1038/s41467-023-36938-7)
Supplement: Supplementary file 3 — Source Data [file 41467_2023_36938_MOESM3_ESM.zip › Source data/Supplementary Fig.32.xlsx]

## Sheet: Supplementary Fig.31
Supplementary Fig.31
	Time (s)	Temperature (oC)
	0	30.768
	0	30.4834
	0	30.6634
	0	30.8234
	1	30.4562
	1	30.8879
	1	30.6259
	1	30.9205
	2	30.2665
	2	30.9601
	2	30.455
	2	31.0035
	3	30.7823
	3	30.6587
	3	29.954
	3	30.685
	4	30.1868
	4	30.8207
	4	30.4594
	5	31.4507
	5	31.2056
	5	31.4919
	5	30.6332
	6	30.0794
	6	30.1529
	6	29.6643
	6	30.4397
	7	30.3109
	7	30.4573
	7	31.16
	7	30.6844
	8	30.7382
	8	30.8939
	8	31.4845
	8	31.2167
	8	31.3814
	9	31.238
	9	31.3749
	9	30.7476
	10	30.7752
	10	31.5023
	10	31.1139
	10	30.9002
	11	31.1874
	11	31.6279
	11	31.0739
	11	31.3948
	12	31.3547
	12	31.6013
	12	31.6873
	12	31.0533
	13	31.6577
	13	31.7308
	13	31.1263
	13	31.5358
	14	31.0745
	14	31.7656
	14	31.7537
	14	31.7834
	15	31.7775
	15	31.7667
	15	31.8067
	15	31.6512
	16	31.4949
	16	31.6948
	16	31.4163
	16	31.6559
	17	31.9295
	17	31.6835
	17	31.8734
	17	31.4536
	18	31.6659
	18	31.3677
	18	31.4744
	18	32.0173
	19	31.4684
	19	32.0003
	19	31.9255
	19	31.7777
	20	31.7958
	20	31.3757
	20	32.0891
	20	31.5283
	21	31.9755
	21	31.8135
	21	32.7309
	21	32.5697
	22	31.5416
	22	32.7445
	22	32.8586
	23	32.1591
	23	32.3012
	23	31.5932
	23	30.6281
	24	31.1378
	24	30.3578
	24	30.677
	24	30.1192
	25	29.3984
	25	29.7505
	25	30.7733
	25	31.1204
	26	30.3012
	26	30.8678
	26	30.5764
	26	29.4428
	27	29.8697
	27	30.5205
	27	32.1836
	27	31.8497
	28	32.6024
	28	31.7068
	28	31.2922
	29	30.1775
	29	31.4782
	29	32.161
	29	31.8076
	30	31.9847
	30	31.6103
	30	31.7543
	30	31.6667
	31	32.2752
	31	32.4293
	31	31.9597
	31	31.3359
	32	31.4659
	32	30.6396
	32	30.4823
	32	28.6024
	33	29.3377
	33	30.7162
	33	31.391
	33	31.9215
	34	32.3185
	34	31.4102
	34	32.3853
	34	32.7499
	35	32.7018
	35	32.3201
	35	32.9121
	35	33.0037
	36	32.9524
	36	32.5994
	36	32.1924
	37	32.5519
	37	32.484
	37	33.1154
	37	32.8511
	38	33.1349
	38	32.8621
	38	32.6465
	38	32.3257
	39	32.3573
	39	32.1568
	39	32.2655
	39	32.9533
	40	32.4327
	40	32.8952
	40	32.925
	40	32.7815
	41	32.0615
	41	32.1028
	41	32.8221
	41	32.8687
	42	32.0114
	42	32.2589
	42	32.4979
	42	33.1377
	43	33.2293
	43	31.955
	43	33.2302
	43	32.9188
	44	33.5438
	44	33.1666
	44	33.2515
	44	33.4193
	45	33.3625
	45	32.7478
	45	32.7887
	45	33.4124
	46	33.1891
	46	33.1125
	46	33.4784
	46	33.4827
	47	33.0912
	47	32.9135
	47	33.4344
	47	33.31
	48	33.2316
	48	32.7599
	48	33.1003
	48	32.947
	49	32.8943
	49	32.3471
	49	32.7031
	49	33.3834
	50	34.4851
	50	32.8334
	50	33.1083
	50	33.9031
	51	33.9041
	51	33.1519
	51	30.859
	51	35.0066
	52	35.8028
	52	34.92
	52	34.4898
	53	34.4578
	53	34.2407
	53	34.1237
	53	34.3742
	53	34.1422
	54	34.0134
	54	33.5633
	54	33.1667
	54	32.383
	55	32.714
	55	32.6995
	55	32.7293
	55	32.7849
	56	33.7381
	56	33.5611
	56	33.6923
	56	34.1183
	57	33.8464
	57	34.3773
	57	34.7152
	57	33.8732
	58	33.038
	58	33.9904
	58	33.8321
	58	33.6873
	59	32.9635
	59	34.0728
	59	34.3794
	60	34.1003
	60	33.6046
	60	33.1643
	60	33.4565
	61	33.1574
	61	32.9748
	61	33.5734
	61	32.6672
	62	32.7734
	62	33.0134
	62	33.4246
	62	33.4539
	63	34.0085
	63	33.4057
	63	34.0177
	63	33.5689
	64	34.0091
	64	34.0009
	64	34.1951
	64	33.7824
	65	33.9237
	65	33.2523
	65	33.6421
	65	33.2676
	66	32.7565
	66	34.074
	66	34.6157
	66	33.9345
	67	33.2603
	67	33.4415
	67	33.1956
	67	34.2206
	68	33.6868
	68	34.1289
	68	34.3988
	68	34.0757
	69	34.1652
	69	34.1033
	69	34.7287
	69	30.4191
	70	32.1634
	70	32.1551
	70	32.4794
	70	32.8196
	71	32.7605
	71	33.0362
	71	33.8694
	72	34.1452
	72	34.4216
	72	34.1832
	72	33.6803
	73	33.2657
	73	33.6786
	73	33.1236
	73	33.7364
	74	33.4185
	74	34.2158
	74	34.1204
	74	33.1784
	75	33.3443
	75	33.0016
	75	33.4026
	75	33.6235
	76	34.3028
	76	33.377
	76	33.1598
	76	33.1295
	77	33.4097
	77	32.993
	77	33.4998
	77	33.343
	78	34.0381
	78	33.9892
	78	33.6962
	78	34.9237
	79	36.0793
	79	36.0335
	79	35.9087
	79	35.4464
	80	34.1536
	80	35.9594
	80	36.3
	80	36.3841
	81	35.9704
	81	35.9474
	81	35.5423
	81	35.5699
	82	33.9905
	82	33.8438
	82	34.4549
	82	34.3043
	83	34.1165
	83	34.4049
	83	34.4956
	83	34.0906
	84	34.5158
	84	34.2776
	84	33.8195
	84	33.5321
	85	33.5587
	85	33.9571
	85	34.4848
	85	34.1018
	86	34.7777
	86	34.3269
	86	34.4903
	86	34.035
	87	34.6561
	87	34.6915
	87	34.402
	88	32.5539
	88	32.1447
	88	33.5087
	88	34.1997
	89	33.6867
	89	33.4188
	89	32.6622
	89	33.3272
	90	32.7654
	90	32.9981
	90	32.9209
	90	32.1019
	91	31.5271
	91	31.2421
	91	31.6988
	91	30.7658
	92	31.3553
	92	31.0823
	92	31.413
	92	31.4953
	93	32.1099
	93	32.1087
	93	32.2919
	93	33.5294
	94	33.5291
	94	34.3612
	94	34.0649
	95	34.6294
	95	34.3751
	95	34.3282
	95	34.5219
	96	34.697
	96	34.9536
	96	34.2858
	96	34.7751
	97	34.7274
	97	34.5232
	97	34.5209
	97	34.3595
	98	35.1227
	98	34.959
	98	34.322
	98	34.6126
	99	34.8784
	99	34.5587
	99	34.6175
	99	34.771
	100	34.5566
	100	34.2079
	100	34.7428
	100	34.2185
	101	34.0013
	101	34.209
	101	34.4206
	101	34.6606
	102	34.6073
	102	34.459
	102	34.6551
	102	34.9
	103	35.0387
	103	34.9316
	103	34.7739
	103	34.684
	104	34.7416
	104	34.6669
	104	34.4115
	104	34.9303
	105	35.0269
	105	34.4248
	105	34.8693
	105	34.4323
