# Supplementary material for: Wearable perovskite solar cells by aligned liquid crystal elastomers
Source: Nat Commun. 2023 Mar 2;14:1204. doi: 10.1038/s41467-023-36938-7 (PMC9981560; doi:10.1038/s41467-023-36938-7)
Supplement: Supplementary file 3 — Source Data [file 41467_2023_36938_MOESM3_ESM.zip › Source data/Supplementary Fig.4.xlsx]

## Sheet: Supplementary Fig.4
Supplementary Fig.4
	Scan Length (mm)	Thickness (nm)
	0	-0.8
	0.00026	-0.4
	0.00052	-0.5
	0.00078	-0.2
	0.00104	-0.2
	0.0013	-0.6
	0.00156	-0.2
	0.00182	-0.3
	0.00208	0.4
	0.00234	-0.6
	0.0026	-0.5
	0.00286	-0.3
	0.00312	-0.6
	0.00338	-0.5
	0.00364	-0.9
	0.0039	-0.1
	0.00416	-0.6
	0.00442	-0.9
	0.00468	-0.3
	0.00494	-0.1
	0.0052	-0.1
	0.00546	-0.3
	0.00572	-0.3
	0.00598	-0.6
	0.00624	-0.9
	0.0065	-0.8
	0.00676	0.6
	0.00702	0
	0.00728	-0.4
	0.00754	0.2
	0.0078	-0.9
	0.00806	-0.2
	0.00832	-0.1
	0.00858	-0.8
	0.00884	-0.2
	0.0091	-0.8
	0.00936	-0.1
	0.00962	-0.4
	0.00988	-0.5
	0.01014	-0.2
	0.0104	-0.6
	0.01066	-0.2
	0.01092	-0.3
	0.01118	-0.2
	0.01144	-0.4
	0.0117	-0.9
	0.01196	-0.1
	0.01222	-0.7
	0.01248	-0.9
	0.01274	-0.4
	0.013	-0.2
	0.01326	-0.2
	0.01352	-0.3
	0.01378	-0.7
	0.01404	-0.6
	0.0143	-0.1
	0.01456	-0.4
	0.01482	-0.1
	0.01508	-0.1
	0.01534	-0.7
	0.0156	-0.9
	0.01586	-0.9
	0.01612	-0.2
	0.01638	-0.2
	0.01664	-0.6
	0.0169	-0.1
	0.01716	-0.1
	0.01742	-0.2
	0.01768	-0.1
	0.01794	-0.1
	0.0182	-0.4
	0.01846	-0.3
	0.01872	-0.6
	0.01898	-0.8
	0.01924	-0.5
	0.0195	-0.6
	0.01976	-0.4
	0.02002	-0.6
	0.02028	-0.7
	0.02054	-0.9
	0.0208	-0.3
	0.02106	-0.1
	0.02132	-0.9
	0.02158	-0.6
	0.02184	-0.7
	0.0221	-0.2
	0.02236	0.4
	0.02262	-0.1
	0.02288	-0.8
	0.02314	-0.3
	0.0234	-0.2
	0.02366	-0.1
	0.02392	-0.2
	0.02418	-0.1
	0.02444	-0.3
	0.0247	-0.6
	0.02496	-0.1
	0.02522	-0.8
	0.02548	-0.1
	0.02574	-0.7
	0.026	0.1
	0.02626	-0.1
	0.02652	-0.7
	0.02678	0.7
	0.02704	-0.1
	0.0273	-0.4
	0.02756	-0.1
	0.02782	-0.6
	0.02808	0.4
	0.02834	-0.8
	0.0286	-0.2
	0.02886	-0.5
	0.02912	-0.3
	0.02938	-0.2
	0.02964	-0.8
	0.0299	-0.8
	0.03016	-0.9
	0.03042	-0.3
	0.03068	-0.7
	0.03094	-0.5
	0.0312	-0.2
	0.03146	-0.4
	0.03172	-0.6
	0.03198	-0.9
	0.03224	-0.4
	0.0325	-0.3
	0.03276	-0.5
	0.03302	-0.1
	0.03328	-0.4
	0.03354	0.7
	0.0338	0.5
	0.03406	0.6
	0.03432	0.6
	0.03458	0.3
	0.03484	-0.8
	0.0351	-0.4
	0.03536	-0.5
	0.03562	-0.2
	0.03588	-0.2
	0.03614	-0.6
	0.0364	-0.2
	0.03666	-0.3
	0.03692	0.4
	0.03718	-0.6
	0.03744	-0.5
	0.0377	-0.3
	0.03796	-0.6
	0.03822	-0.5
	0.03848	-0.9
	0.03874	-0.1
	0.039	-0.6
	0.03926	-0.9
	0.03952	-0.3
	0.03978	-0.1
	0.04004	-0.1
	0.0403	-0.3
	0.04056	-0.3
	0.04082	-0.6
	0.04108	-0.9
	0.04134	-0.8
	0.0416	0.6
	0.04186	0
	0.04212	-0.4
	0.04238	0.2
	0.04264	-0.9
	0.0429	-0.2
	0.04316	-0.1
	0.04342	-0.8
	0.04368	-0.2
	0.04394	-0.8
	0.0442	-0.1
	0.04446	-0.4
	0.04472	-0.5
	0.04498	-0.2
	0.04524	-0.6
	0.0455	-0.2
	0.04576	-0.3
	0.04602	-0.2
	0.04628	-0.4
	0.04654	-0.9
	0.0468	-0.1
	0.04706	-0.7
	0.04732	-0.9
	0.04758	-0.4
	0.04784	-0.2
	0.0481	-0.2
	0.04836	-0.3
	0.04862	-0.7
	0.04888	-0.6
	0.04914	-0.1
	0.0494	-0.4
	0.04966	-0.1
	0.04992	-0.1
	0.05018	-0.7
	0.05044	-0.9
	0.0507	-0.9
	0.05096	-0.2
	0.05122	-0.2
	0.05148	-0.6
	0.05174	-0.1
	0.052	-0.1
	0.05226	-0.2
	0.05252	-0.1
	0.05278	-0.9
	0.05304	-0.4
	0.0533	-0.3
	0.05356	-0.6
	0.05382	-0.8
	0.05408	-0.5
	0.05434	-0.6
	0.0546	-0.4
	0.05486	-0.6
	0.05512	-0.7
	0.05538	-0.9
	0.05564	-0.3
	0.0559	-0.1
	0.05616	-0.3
	0.05642	-0.3
	0.05668	-0.6
	0.05694	-0.9
	0.0572	-0.8
	0.05746	0.6
	0.05772	0
	0.05798	-0.4
	0.05824	0.2
	0.0585	-0.9
	0.05876	-0.2
	0.05902	-0.1
	0.05928	-0.8
	0.05954	-0.2
	0.0598	-0.8
	0.06006	-0.1
	0.06032	-0.4
	0.06058	-0.5
	0.06084	-0.2
	0.0611	-0.6
	0.06136	-0.2
	0.06162	-0.3
	0.06188	-0.2
	0.06214	-0.4
	0.0624	-0.9
	0.06266	-0.1
	0.06292	-0.7
	0.06318	-0.9
	0.06344	-0.4
	0.0637	-0.2
	0.06396	-0.2
	0.06422	-0.3
	0.06448	-0.7
	0.06474	-0.6
	0.065	-0.1
	0.06526	-0.4
	0.06552	-0.1
	0.06578	-0.1
	0.06604	-0.7
	0.0663	-0.9
	0.06656	-0.9
	0.06682	-0.2
	0.06708	-0.2
	0.06734	-0.6
	0.0676	-0.1
	0.06786	-0.1
	0.06812	-0.2
	0.06838	-0.1
	0.06864	-0.9
	0.0689	-0.4
	0.06916	-0.3
	0.06942	-0.6
	0.06968	-0.8
	0.06994	-0.5
	0.0702	-0.6
	0.07046	-0.4
	0.07072	-0.6
	0.07098	-0.7
	0.07124	-0.9
	0.0715	-0.3
	0.07176	-0.6
	0.07202	-0.2
	0.07228	-0.3
	0.07254	0.4
	0.0728	-0.6
	0.07306	-0.5
	0.07332	-0.3
	0.07358	-0.6
	0.07384	-0.5
	0.0741	-0.9
	0.07436	-0.1
	0.07462	-0.6
	0.07488	-0.9
	0.07514	-0.3
	0.0754	-0.1
	0.07566	-0.1
	0.07592	-0.3
	0.07618	-0.3
	0.07644	-0.6
	0.0767	-0.9
	0.07696	-0.8
	0.07722	0.6
	0.07748	0
	0.07774	-0.4
	0.078	0.2
	0.07826	-0.9
	0.07852	-0.2
	0.07878	-0.1
	0.07904	-0.8
	0.0793	-0.2
	0.07956	-0.8
	0.07982	-0.1
	0.08008	-0.4
	0.08034	-0.5
	0.0806	-0.2
	0.08086	-0.6
	0.08112	-0.2
	0.08138	-0.3
	0.08164	-0.2
	0.0819	-0.4
	0.08216	-0.9
	0.08242	-0.1
	0.08268	-0.7
	0.08294	-0.9
	0.0832	-0.4
	0.08346	-0.2
	0.08372	-0.2
	0.08398	-0.3
	0.08424	-0.7
	0.0845	-0.6
	0.08476	-0.1
	0.08502	-0.4
	0.08528	-0.1
	0.08554	-0.1
	0.0858	-0.7
	0.08606	-0.9
	0.08632	-0.9
	0.08658	-0.2
	0.08684	-0.2
	0.0871	-0.6
	0.08736	-0.1
	0.08762	-0.1
	0.08788	-0.2
	0.08814	-0.1
	0.0884	-0.1
	0.08866	-0.4
	0.08892	-0.3
	0.08918	-0.6
	0.08944	-0.8
	0.0897	-0.5
	0.08996	-0.6
	0.09022	-0.4
	0.09048	-0.6
	0.09074	-0.7
	0.091	-0.9
	0.09126	-0.3
	0.09152	-0.1
	0.09178	-0.9
	0.09204	-0.6
	0.0923	-0.7
	0.09256	-0.2
	0.09282	0.4
	0.09308	-0.1
	0.09334	-0.8
	0.0936	-0.3
	0.09386	-0.2
	0.09412	-0.1
	0.09438	-0.2
	0.09464	-0.1
	0.0949	-0.3
	0.09516	-0.6
	0.09542	-0.1
	0.09568	-0.8
	0.09594	-0.1
	0.0962	-0.7
	0.09646	0.1
	0.09672	-0.1
	0.09698	-0.7
	0.09724	0.7
	0.0975	-0.1
	0.09776	-0.4
	0.09802	-0.1
	0.09828	-0.6
	0.09854	0.4
	0.0988	-0.8
	0.09906	-0.2
	0.09932	-0.5
	0.09958	-0.3
	0.09984	-0.2
	0.1001	-0.8
	0.10036	-0.8
	0.10062	-0.9
	0.10088	-0.3
	0.10114	-0.7
	0.1014	-0.5
	0.10166	-0.2
	0.10192	-0.4
	0.10218	-0.6
	0.10244	-0.9
	0.1027	-0.4
	0.10296	-0.3
	0.10322	-0.5
	0.10348	-0.1
	0.10374	-0.4
	0.104	0.7
	0.10426	0.5
	0.10452	0.6
	0.10478	0.6
	0.10504	0.3
	0.1053	-0.8
	0.10556	-0.4
	0.10582	-0.5
	0.10608	-0.2
	0.10634	-0.2
	0.1066	-0.6
	0.10686	-0.2
	0.10712	-0.3
	0.10738	0.4
	0.10764	-0.6
	0.1079	-0.5
	0.10816	-0.3
	0.10842	-0.6
	0.10868	-0.5
	0.10894	-0.9
	0.1092	-0.1
	0.10946	-0.6
	0.10972	-0.9
	0.10998	-0.3
	0.11024	-0.1
	0.1105	-0.1
	0.11076	-0.3
	0.11102	-0.3
	0.11128	-0.6
	0.11154	-0.9
	0.1118	-0.8
	0.11206	0.6
	0.11232	0
	0.11258	-0.4
	0.11284	0.2
	0.1131	-0.9
	0.11336	-0.2
	0.11362	-0.1
	0.11388	-0.8
	0.11414	-0.2
	0.1144	-0.8
	0.11466	-0.1
	0.11492	-0.4
	0.11518	-0.5
	0.11544	-0.2
	0.1157	-0.6
	0.11596	-0.2
	0.11622	-0.3
	0.11648	-0.2
	0.11674	-0.4
	0.117	-0.9
	0.11726	-0.1
	0.11752	-0.7
	0.11778	-0.9
	0.11804	-0.4
	0.1183	-0.2
	0.11856	-0.2
	0.11882	-0.3
	0.11908	-0.7
	0.11934	-0.6
	0.1196	-0.1
	0.11986	-0.4
	0.12012	-0.1
	0.12038	-0.1
	0.12064	-0.7
	0.1209	-0.9
	0.12116	-0.9
	0.12142	-0.2
	0.12168	-0.2
	0.12194	-0.6
	0.1222	-0.1
	0.12246	-0.1
	0.12272	-0.2
	0.12298	-0.1
	0.12324	-0.9
	0.1235	-0.4
	0.12376	-0.3
	0.12402	-0.6
	0.12428	-0.8
	0.12454	-0.5
	0.1248	-0.6
	0.12506	-0.4
	0.12532	-0.6
	0.12558	-0.7
	0.12584	-0.9
	0.1261	-0.3
	0.12636	-0.1
	0.12662	-0.3
	0.12688	-0.3
	0.12714	-0.6
	0.1274	-0.9
	0.12766	-0.8
	0.12792	0.6
	0.12818	0
	0.12844	-0.4
	0.1287	0.2
	0.12896	-0.9
	0.12922	-0.2
	0.12948	-0.1
	0.12974	-0.8
	0.13	-0.2
	0.13026	-0.8
	0.13052	-0.1
	0.13078	-0.4
	0.13104	-0.5
	0.1313	-0.2
	0.13156	-0.6
	0.13182	-0.2
	0.13208	-0.3
	0.13234	-0.2
	0.1326	-0.4
	0.13286	-0.9
	0.13312	-0.1
	0.13338	-0.7
	0.13364	-0.9
	0.1339	-0.4
	0.13416	-0.2
	0.13442	-0.2
	0.13468	-0.3
	0.13494	-0.7
	0.1352	-0.6
	0.13546	-0.1
	0.13572	-0.4
	0.13598	-0.1
	0.13624	-0.1
	0.1365	-0.7
	0.13676	-0.9
	0.13702	-0.9
	0.13728	-0.2
	0.13754	-0.2
	0.1378	-0.6
	0.13806	-0.1
	0.13832	-0.1
	0.13858	-0.2
	0.13884	-0.1
	0.1391	-0.9
	0.13936	-0.4
	0.13962	-0.3
	0.13988	-0.6
	0.14014	-0.8
	0.1404	-0.5
	0.14066	-0.6
	0.14092	-0.4
	0.14118	-0.6
	0.14144	-0.7
	0.1417	-0.9
	0.14196	-0.3
	0.14222	-0.2
	0.14248	-0.3
	0.14274	-0.2
	0.143	-0.4
	0.14326	-0.9
	0.14352	-0.1
	0.14378	-0.7
	0.14404	-0.9
	0.1443	-0.4
	0.14456	-0.2
	0.14482	-0.2
	0.14508	-0.3
	0.14534	-0.7
	0.1456	-0.6
	0.14586	-0.1
	0.14612	-0.4
	0.14638	-0.1
	0.14664	-0.1
	0.1469	-0.7
	0.14716	-0.9
	0.14742	-0.9
	0.14768	-0.2
	0.14794	-0.2
	0.1482	-0.6
	0.14846	-0.1
	0.14872	-0.1
	0.14898	-0.2
	0.14924	-0.1
	0.1495	-0.9
	0.14976	-0.4
	0.15002	-0.3
	0.15028	-0.6
	0.15054	-0.8
	0.1508	-0.5
	0.15106	-0.6
	0.15132	-0.4
	0.15158	-0.6
	0.15184	-0.7
	0.1521	-0.9
	0.15236	-0.3
	0.15262	-0.1
	0.15288	-0.3
	0.15314	-0.3
	0.1534	-0.6
	0.15366	-0.9
	0.15392	-0.8
	0.15418	0.6
	0.15444	0
	0.1547	-0.4
	0.15496	0.2
	0.15522	-0.9
	0.15548	-0.2
	0.15574	-0.1
	0.156	-0.8
	0.15626	-0.2
	0.15652	-0.8
	0.15678	-0.1
	0.15704	-0.4
	0.1573	-0.5
	0.15756	-0.2
	0.15782	-0.6
	0.15808	-0.2
	0.15834	-0.3
	0.1586	-0.2
	0.15886	-0.4
	0.15912	-0.9
	0.15938	-0.1
	0.15964	-0.7
	0.1599	-0.9
	0.16016	-0.4
	0.16042	-0.2
	0.16068	-0.2
	0.16094	-0.3
	0.1612	-0.7
	0.16146	-0.6
	0.16172	-0.1
	0.16198	-0.4
	0.16224	-0.1
	0.1625	-0.1
	0.16276	-0.7
	0.16302	-0.9
	0.16328	-0.9
	0.16354	-0.2
	0.1638	-0.2
	0.16406	-0.6
	0.16432	-0.1
	0.16458	-0.1
	0.16484	-0.2
	0.1651	-0.1
	0.16536	-0.9
	0.16562	-0.4
	0.16588	-0.3
	0.16614	-0.6
	0.1664	-0.8
	0.16666	-0.5
	0.16692	-0.6
	0.16718	-0.4
	0.16744	-0.6
	0.1677	-0.7
	0.16796	-0.9
	0.16822	-0.3
	0.16848	-0.6
	0.16874	0.6
	0.169	-0.2
	0.16926	-0.4
	0.16952	-0.9
	0.16978	-0.1
	0.17004	-0.7
	0.1703	-0.9
	0.17056	-0.4
	0.17082	-0.2
	0.17108	-0.2
	0.17134	-0.3
	0.1716	-0.7
	0.17186	-0.6
	0.17212	-0.1
	0.17238	-0.4
	0.17264	-0.1
	0.1729	-0.1
	0.17316	-0.7
	0.17342	-0.9
	0.17368	-0.9
	0.17394	-0.2
	0.1742	-0.2
	0.17446	-0.6
	0.17472	-0.1
	0.17498	-0.1
	0.17524	-0.2
	0.1755	-0.1
	0.17576	-0.9
	0.17602	-0.4
	0.17628	-0.3
	0.17654	-0.8
	0.1768	-0.4
	0.17706	-0.5
	0.17732	-0.2
	0.17758	-0.2
	0.17784	-0.6
	0.1781	-0.2
	0.17836	-0.3
	0.17862	0.4
	0.17888	-0.6
	0.17914	-0.5
	0.1794	-0.3
	0.17966	-0.6
	0.17992	-0.5
	0.18018	-0.9
	0.18044	-0.1
	0.1807	-0.6
	0.18096	-0.9
	0.18122	-0.3
	0.18148	-0.1
	0.18174	-0.1
	0.182	-0.3
	0.18226	-0.3
	0.18252	-0.6
	0.18278	-0.9
	0.18304	-0.8
	0.1833	0.6
	0.18356	0
	0.18382	-0.4
	0.18408	0.2
	0.18434	-0.9
	0.1846	-0.2
	0.18486	-0.1
	0.18512	-0.8
	0.18538	-0.2
	0.18564	-0.8
	0.1859	-0.1
	0.18616	-0.4
	0.18642	-0.5
	0.18668	-0.2
	0.18694	-0.6
	0.1872	-0.2
	0.18746	-0.3
	0.18772	-0.2
	0.18798	-0.4
	0.18824	-0.9
	0.1885	-0.1
	0.18876	-0.7
	0.18902	-0.9
	0.18928	-0.4
	0.18954	-0.2
	0.1898	-0.2
	0.19006	-0.3
	0.19032	-0.7
	0.19058	-0.6
	0.19084	-0.1
	0.1911	-0.4
	0.19136	-0.1
	0.19162	-0.1
	0.19188	-0.7
	0.19214	-0.9
	0.1924	-0.9
	0.19266	-0.2
	0.19292	-0.2
	0.19318	-0.6
	0.19344	-0.1
	0.1937	-0.1
	0.19396	-0.2
	0.19422	-0.1
	0.19448	-0.1
	0.19474	-0.4
	0.195	-0.3
	0.19526	-0.6
	0.19552	-0.8
	0.19578	-0.5
	0.19604	-0.6
	0.1963	-0.4
	0.19656	-0.6
	0.19682	-0.7
	0.19708	-0.9
	0.19734	-0.3
	0.1976	-0.1
	0.19786	-0.9
	0.19812	-0.6
	0.19838	-0.7
	0.19864	-0.2
	0.1989	0.4
	0.19916	-0.1
	0.19942	-0.8
	0.19968	-0.3
	0.19994	-0.2
	0.2002	-0.1
	0.20046	-0.2
	0.20072	-0.1
	0.20098	-0.3
	0.20124	-0.6
	0.2015	-0.1
	0.20176	-0.8
	0.20202	-0.1
	0.20228	-0.7
	0.20254	0.1
	0.2028	-0.1
	0.20306	-0.7
	0.20332	0.7
	0.20358	-0.1
	0.20384	-0.4
	0.2041	-0.1
	0.20436	-0.6
	0.20462	0.4
	0.20488	-0.8
	0.20514	-0.2
	0.2054	-0.5
	0.20566	-0.3
	0.20592	-0.2
	0.20618	-0.8
	0.20644	-0.8
	0.2067	-0.9
	0.20696	-0.3
	0.20722	-0.7
	0.20748	-0.5
	0.20774	-0.2
	0.208	-0.4
	0.20826	-0.6
	0.20852	-0.9
	0.20878	-0.4
	0.20904	-0.3
	0.2093	-0.5
	0.20956	-0.1
	0.20982	-0.4
	0.21008	0.7
	0.21034	0.5
	0.2106	0.6
	0.21086	0.6
	0.21112	0.3
	0.21138	-0.8
	0.21164	-0.4
	0.2119	-0.5
	0.21216	-0.2
	0.21242	-0.2
	0.21268	-0.6
	0.21294	-0.2
	0.2132	-0.3
	0.21346	0.4
	0.21372	-0.6
	0.21398	-0.5
	0.21424	-0.3
	0.2145	-0.6
	0.21476	-0.5
	0.21502	-0.9
	0.21528	-0.1
	0.21554	-0.6
	0.2158	-0.9
	0.21606	-0.3
	0.21632	-0.1
	0.21658	-0.1
	0.21684	-0.3
	0.2171	-0.3
	0.21736	-0.6
	0.21762	-0.9
	0.21788	-0.8
	0.21814	0.6
	0.2184	0
	0.21866	-0.4
	0.21892	0.2
	0.21918	-0.9
	0.21944	-0.2
	0.2197	-0.1
	0.21996	-0.8
	0.22022	-0.2
	0.22048	-0.8
	0.22074	-0.1
	0.221	-0.4
	0.22126	-0.5
	0.22152	-0.2
	0.22178	-0.6
	0.22204	-0.2
	0.2223	-0.3
	0.22256	-0.2
	0.22282	-0.4
	0.22308	-0.9
	0.22334	-0.1
	0.2236	-0.7
	0.22386	-0.9
	0.22412	-0.4
	0.22438	-0.2
	0.22464	-0.2
	0.2249	-0.3
	0.22516	-0.7
	0.22542	-0.6
	0.22568	-0.1
	0.22594	-0.4
	0.2262	-0.1
	0.22646	-0.1
	0.22672	-0.7
	0.22698	-0.9
	0.22724	-0.9
	0.2275	-0.2
	0.22776	-0.2
	0.22802	-0.6
	0.22828	-0.1
	0.22854	-0.1
	0.2288	-0.2
	0.22906	-0.1
	0.22932	-0.9
	0.22958	-0.4
	0.22984	-0.3
	0.2301	-0.6
	0.23036	-0.8
	0.23062	-0.5
	0.23088	-0.6
	0.23114	-0.4
	0.2314	-0.6
	0.23166	-0.7
	0.23192	-0.9
	0.23218	-0.3
	0.23244	-0.1
	0.2327	-0.3
	0.23296	-0.3
	0.23322	-0.6
	0.23348	-0.9
	0.23374	-0.8
	0.234	0.6
	0.23426	0
	0.23452	-0.4
	0.23478	0.2
	0.23504	-0.9
	0.2353	-0.2
	0.23556	-0.1
	0.23582	-0.8
	0.23608	-0.2
	0.23634	-0.8
	0.2366	-0.1
	0.23686	-0.4
	0.23712	-0.5
	0.23738	-0.2
	0.23764	-0.6
	0.2379	-0.2
	0.23816	-0.3
	0.23842	-0.2
	0.23868	-0.4
	0.23894	-0.9
	0.2392	-0.1
	0.23946	-0.7
	0.23972	-0.9
	0.23998	-0.4
	0.24024	-0.2
	0.2405	-0.2
	0.24076	-0.3
	0.24102	-0.7
	0.24128	-0.6
	0.24154	-0.1
	0.2418	-0.4
	0.24206	-0.1
	0.24232	-0.1
	0.24258	-0.7
	0.24284	-0.9
	0.2431	-0.9
	0.24336	-0.2
	0.24362	-0.2
	0.24388	-0.6
	0.24414	-0.1
	0.2444	-0.1
	0.24466	-0.2
	0.24492	-0.1
	0.24518	-0.9
	0.24544	-0.4
	0.2457	-0.3
	0.24596	-0.6
	0.24622	-0.8
	0.24648	-0.5
	0.24674	-0.6
	0.247	-0.4
	0.24726	-0.6
	0.24752	-0.7
	0.24778	-0.9
	0.24804	-0.3
	0.2483	-0.6
	0.24856	-0.2
	0.24882	-0.3
	0.24908	0.4
	0.24934	-0.6
	0.2496	-0.5
	0.24986	-0.3
	0.25012	-0.6
	0.25038	-0.5
	0.25064	-0.9
	0.2509	-0.1
	0.25116	-0.6
	0.25142	-0.9
	0.25168	-0.3
	0.25194	-0.1
	0.2522	-0.1
	0.25246	-0.3
	0.25272	-0.3
	0.25298	-0.6
	0.25324	-0.9
	0.2535	-0.8
	0.25376	0.6
	0.25402	0
	0.25428	-0.4
	0.25454	0.2
	0.2548	-0.9
	0.25506	-0.2
	0.25532	-0.1
	0.25558	-0.8
	0.25584	-0.2
	0.2561	-0.8
	0.25636	-0.1
	0.25662	-0.4
	0.25688	-0.5
	0.25714	-0.2
	0.2574	-0.6
	0.25766	-0.2
	0.25792	-0.3
	0.25818	-0.2
	0.25844	-0.4
	0.2587	-0.9
	0.25896	-0.1
	0.25922	-0.7
	0.25948	-0.9
	0.25974	-0.4
	0.26	-0.2
	0.26026	-0.2
	0.26052	-0.3
	0.26078	-0.7
	0.26104	-0.6
	0.2613	-0.1
	0.26156	-0.4
	0.26182	-0.1
	0.26208	-0.1
	0.26234	-0.7
	0.2626	-0.9
	0.26286	-0.9
	0.26312	-0.2
	0.26338	-0.2
	0.26364	-0.6
	0.2639	-0.1
	0.26416	-0.1
	0.26442	-0.2
	0.26468	-0.1
	0.26494	-0.1
	0.2652	-0.4
	0.26546	-0.3
	0.26572	-0.6
	0.26598	-0.8
	0.26624	-0.5
	0.2665	-0.6
	0.26676	-0.4
	0.26702	-0.6
	0.26728	-0.7
	0.26754	-0.9
	0.2678	-0.3
	0.26806	-0.1
	0.26832	-0.9
	0.26858	-0.6
	0.26884	-0.7
	0.2691	-0.2
	0.26936	0.4
	0.26962	-0.1
	0.26988	-0.8
	0.27014	-0.3
	0.2704	-0.2
	0.27066	-0.1
	0.27092	-0.2
	0.27118	-0.1
	0.27144	-0.3
	0.2717	-0.6
	0.27196	-0.1
	0.27222	-0.8
	0.27248	-0.1
	0.27274	-0.7
	0.273	0.1
	0.27326	-0.1
	0.27352	-0.7
	0.27378	0.7
	0.27404	-0.1
	0.2743	-0.4
	0.27456	-0.1
	0.27482	-0.6
	0.27508	0.4
	0.27534	-0.8
	0.2756	-0.2
	0.27586	-0.5
	0.27612	-0.3
	0.27638	-0.2
	0.27664	-0.8
	0.2769	-0.8
	0.27716	-0.9
	0.27742	-0.3
	0.27768	-0.7
	0.27794	-0.5
	0.2782	-0.2
	0.27846	-0.4
	0.27872	-0.6
	0.27898	-0.9
	0.27924	-0.4
	0.2795	-0.3
	0.27976	-0.5
	0.28002	-0.1
	0.28028	-0.4
	0.28054	0.7
	0.2808	11.8
	0.28106	10.6
	0.28132	11.6
	0.28158	11.4
	0.28184	11.2
	0.2821	11
	0.28236	10.8
	0.28262	10.6
	0.28288	10.4
	0.28314	10.5
	0.2834	10.6
	0.28366	10.7
	0.28392	10.8
	0.28418	10.9
	0.28444	11
	0.2847	11.1
	0.28496	11.2
	0.28522	11.3
	0.28548	11.4
	0.28574	11.5
	0.286	11.6
	0.28626	11.7
	0.28652	11.6
	0.28678	11.4
	0.28704	11.2
	0.2873	11.7
	0.28756	11.8
	0.28782	11.6
	0.28808	11.4
	0.28834	11.2
	0.2886	12
	0.28886	12.4
	0.28912	12
	0.28938	11.1
	0.28964	12.2
	0.2899	12.8
	0.29016	11.7
	0.29042	12.5
	0.29068	11.5
	0.29094	10.5
	0.2912	12
	0.29146	12.2
	0.29172	10.6
	0.29198	11.2
	0.29224	11.2
	0.2925	10.3
	0.29276	13.1
	0.29302	10.3
	0.29328	10.9
	0.29354	11.4
	0.2938	9.9
	0.29406	9.6
	0.29432	11.7
	0.29458	10.8
	0.29484	11.8
	0.2951	11.5
	0.29536	10.7
	0.29562	11.7
	0.29588	13.7
	0.29614	12.6
	0.2964	10.7
	0.29666	10.1
	0.29692	10.9
	0.29718	10.3
	0.29744	11.4
	0.2977	11.6
	0.29796	10.1
	0.29822	11.1
	0.29848	10.7
	0.29874	10.4
	0.299	11.6
	0.29926	10.8
	0.29952	9.9
	0.29978	9.9
	0.30004	9.7
	0.3003	9.2
	0.30056	9.5
	0.30082	9.6
	0.30108	8.1
	0.30134	8.7
	0.3016	10.2
	0.30186	9.5
	0.30212	8.5
	0.30238	11.3
	0.30264	8.4
	0.3029	8
	0.30316	9.2
	0.30342	7.9
	0.30368	8.4
	0.30394	9.5
	0.3042	8.5
	0.30446	10.1
	0.30472	10.8
	0.30498	9
	0.30524	7.8
	0.3055	8.1
	0.30576	9.3
	0.30602	8.8
	0.30628	8.8
	0.30654	9.2
	0.3068	9.5
	0.30706	9.5
	0.30732	9.1
	0.30758	9.2
	0.30784	9.7
	0.3081	9.2
	0.30836	8.5
	0.30862	9.5
	0.30888	7.3
	0.30914	7.8
	0.3094	10.4
	0.30966	11.9
	0.30992	9.4
	0.31018	9.5
	0.31044	9.6
	0.3107	9.4
	0.31096	10.4
	0.31122	11.2
	0.31148	12.7
	0.31174	11.7
	0.312	9.4
	0.31226	9.5
	0.31252	10.2
	0.31278	7.9
	0.31304	9.1
	0.3133	9.8
	0.31356	8.6
	0.31382	8.7
	0.31408	10
	0.31434	7.8
	0.3146	8.9
	0.31486	7.7
	0.31512	6.7
	0.31538	8
	0.31564	8.5
	0.3159	8.6
	0.31616	8.8
	0.31642	7.6
	0.31668	7.2
	0.31694	8.7
	0.3172	8.6
	0.31746	8.6
	0.31772	8.9
	0.31798	10.6
	0.31824	8.8
	0.3185	9
	0.31876	8.8
	0.31902	8
	0.31928	7.8
	0.31954	8.9
	0.3198	9
	0.32006	7.5
	0.32032	9.9
	0.32058	7.9
	0.32084	8.9
	0.3211	9.2
	0.32136	8.2
	0.32162	6.7
	0.32188	8.1
	0.32214	9
	0.3224	7.5
	0.32266	10
	0.32292	7.5
	0.32318	7.1
	0.32344	8.6
	0.3237	7.3
	0.32396	6.4
	0.32422	7.7
	0.32448	6.1
	0.32474	6.6
	0.325	8.7
	0.32526	9.1
	0.32552	8
	0.32578	8.3
	0.32604	9.5
	0.3263	7.6
	0.32656	8.3
	0.32682	7.7
	0.32708	7.4
	0.32734	8.8
	0.3276	7.3
	0.32786	6.9
	0.32812	9.5
	0.32838	7.6
	0.32864	6.8
	0.3289	8
	0.32916	6.9
	0.32942	6.7
	0.32968	8
	0.32994	7.4
	0.3302	7.7
	0.33046	7.6
	0.33072	6.1
	0.33098	8
	0.33124	7.6
	0.3315	5.4
	0.33176	5.9
	0.33202	6.8
	0.33228	6.8
	0.33254	7.9
	0.3328	7.8
	0.33306	7.6
	0.33332	8.5
	0.33358	8.5
	0.33384	7.9
	0.3341	7.3
	0.33436	8.4
	0.33462	6.9
	0.33488	7.5
	0.33514	8.5
	0.3354	8.2
	0.33566	9
	0.33592	9.2
	0.33618	8.4
	0.33644	8.4
	0.3367	8.6
	0.33696	6.9
	0.33722	7.9
	0.33748	9
	0.33774	8.4
	0.338	7.3
	0.33826	8.3
	0.33852	7.9
	0.33878	9.1
	0.33904	8.3
	0.3393	6.8
	0.33956	8
	0.33982	9.9
	0.34008	8.3
	0.34034	7.8
	0.3406	8.9
	0.34086	6.3
	0.34112	8.3
	0.34138	8.9
	0.34164	8.9
	0.3419	9.4
	0.34216	9.8
	0.34242	9.2
	0.34268	9.1
	0.34294	8.8
	0.3432	8.5
	0.34346	8.6
	0.34372	10.1
	0.34398	9.7
	0.34424	8.5
	0.3445	10.3
	0.34476	9.8
	0.34502	9.1
	0.34528	9.2
	0.34554	9.2
	0.3458	9.8
	0.34606	9.7
	0.34632	8.6
	0.34658	8.9
	0.34684	9.4
	0.3471	9.9
	0.34736	8.8
	0.34762	8.4
	0.34788	10.4
	0.34814	9.8
	0.3484	9.7
	0.34866	8.7
	0.34892	9
	0.34918	9.5
	0.34944	9.2
	0.3497	8.4
	0.34996	8.3
	0.35022	7.8
	0.35048	8.2
	0.35074	8.8
	0.351	9.5
	0.35126	7.9
	0.35152	8.3
	0.35178	8.4
	0.35204	9.3
	0.3523	9.6
	0.35256	8.9
	0.35282	8.9
	0.35308	9.1
	0.35334	9.3
	0.3536	10.1
	0.35386	10.4
	0.35412	9.9
	0.35438	9.5
	0.35464	8.3
	0.3549	8.9
	0.35516	9.6
	0.35542	9.1
	0.35568	9.3
	0.35594	10.1
	0.3562	9.1
	0.35646	8.9
	0.35672	9.1
	0.35698	9.8
	0.35724	10.2
	0.3575	10.4
	0.35776	9.4
	0.35802	8.2
	0.35828	9.9
	0.35854	9.1
	0.3588	9.3
	0.35906	10.2
	0.35932	9.1
	0.35958	9.5
	0.35984	10.8
	0.3601	8.5
	0.36036	8.9
	0.36062	9.6
	0.36088	7.3
	0.36114	9
	0.3614	9.3
	0.36166	8
	0.36192	8.3
	0.36218	9.5
	0.36244	7.1
	0.3627	8
	0.36296	8.3
	0.36322	7.7
	0.36348	8
	0.36374	9.3
	0.364	9.2
	0.36426	7.7
	0.36452	9.1
	0.36478	8.4
	0.36504	9.7
	0.3653	10.6
	0.36556	8.4
	0.36582	8
	0.36608	10.9
	0.36634	8.7
	0.3666	10.1
	0.36686	10.9
	0.36712	8.4
	0.36738	10.2
	0.36764	11.1
	0.3679	8.5
	0.36816	8.2
	0.36842	8.5
	0.36868	7.5
	0.36894	9.1
	0.3692	9.4
	0.36946	9.2
	0.36972	9.3
	0.36998	10.5
	0.37024	9.4
	0.3705	9.2
	0.37076	9.3
	0.37102	8.1
	0.37128	9.4
	0.37154	10.3
	0.3718	8
	0.37206	9.3
	0.37232	10.6
	0.37258	9.1
	0.37284	10.5
	0.3731	8.9
	0.37336	8.6
	0.37362	10.4
	0.37388	9.8
	0.37414	8.1
	0.3744	8.6
	0.37466	10.5
	0.37492	10.5
	0.37518	8.9
	0.37544	8.4
	0.3757	8.3
	0.37596	8.9
	0.37622	8.6
	0.37648	8.4
	0.37674	10.7
	0.377	9.3
	0.37726	9
	0.37752	10.6
	0.37778	9.6
	0.37804	7.3
	0.3783	9.9
	0.37856	8.6
	0.37882	8.1
	0.37908	8.6
	0.37934	8.4
	0.3796	8
	0.37986	8.7
	0.38012	8.2
	0.38038	7.6
	0.38064	9
	0.3809	8.5
	0.38116	8.9
	0.38142	9.7
	0.38168	9.1
	0.38194	8.8
	0.3822	9.4
	0.38246	8
	0.38272	8
	0.38298	9.6
	0.38324	8.9
	0.3835	7.2
	0.38376	7
	0.38402	6.9
	0.38428	7.9
	0.38454	8.6
	0.3848	8.1
	0.38506	7.4
	0.38532	8.4
	0.38558	7.9
	0.38584	7.2
	0.3861	8.3
	0.38636	8.7
	0.38662	8.4
	0.38688	8.5
	0.38714	7.5
	0.3874	8
	0.38766	10.4
	0.38792	10.2
	0.38818	8.8
	0.38844	7.9
	0.3887	8.1
	0.38896	8.2
	0.38922	8.1
	0.38948	7.9
	0.38974	7.9
	0.39	8.6
	0.39026	8.7
	0.39052	9
	0.39078	8.3
	0.39104	8.3
	0.3913	8.1
	0.39156	9
	0.39182	9.7
	0.39208	9.5
	0.39234	9.4
	0.3926	12.4
	0.39286	9.3
	0.39312	8.7
	0.39338	9.5
	0.39364	8.7
	0.3939	8
	0.39416	9.2
	0.39442	8.6
	0.39468	10.1
	0.39494	9.3
	0.3952	8
	0.39546	9.1
	0.39572	10.1
	0.39598	8.7
	0.39624	8
	0.3965	9.2
	0.39676	8.2
	0.39702	8.9
	0.39728	9.2
	0.39754	8.9
	0.3978	9.4
	0.39806	9.2
	0.39832	8.5
	0.39858	9
	0.39884	8.7
	0.3991	9
	0.39936	9.2
	0.39962	9.2
	0.39988	10
	0.40014	9.4
	0.4004	9.7
	0.40066	8.8
	0.40092	9.4
	0.40118	10
	0.40144	9
	0.4017	8.8
	0.40196	10.9
	0.40222	9.8
	0.40248	10
	0.40274	10.5
	0.403	8.5
	0.40326	10.2
	0.40352	11.3
	0.40378	9.2
	0.40404	8.6
	0.4043	10
	0.40456	9.1
	0.40482	10.1
	0.40508	9.6
	0.40534	9
	0.4056	9.8
	0.40586	10.8
	0.40612	8.8
	0.40638	9.2
	0.40664	9.6
	0.4069	8.5
	0.40716	9.7
	0.40742	9.8
	0.40768	10
	0.40794	8.6
	0.4082	10.1
	0.40846	10.2
	0.40872	10.2
	0.40898	10.2
	0.40924	8.9
	0.4095	8.1
	0.40976	8.9
	0.41002	10.2
	0.41028	9.1
	0.41054	10.2
	0.4108	8.7
	0.41106	9.8
	0.41132	11.2
	0.41158	10.3
	0.41184	9.9
	0.4121	11.1
	0.41236	8.9
	0.41262	10.4
	0.41288	10.6
	0.41314	9.3
	0.4134	9.4
	0.41366	9.6
	0.41392	10
	0.41418	9.7
	0.41444	9.5
	0.4147	9.7
	0.41496	8.3
	0.41522	8.8
	0.41548	9.7
	0.41574	9.6
	0.416	9.9
	0.41626	10.9
	0.41652	10
	0.41678	11.1
	0.41704	11.7
	0.4173	10.6
	0.41756	9.7
	0.41782	10.7
	0.41808	11.4
	0.41834	9.9
	0.4186	10.9
	0.41886	9.7
	0.41912	11.1
	0.41938	11
	0.41964	9.6
	0.4199	9.9
	0.42016	11.5
	0.42042	10.2
	0.42068	9.3
	0.42094	10.2
	0.4212	9.4
	0.42146	9.8
	0.42172	10
	0.42198	10.4
	0.42224	9.4
	0.4225	10
	0.42276	10
	0.42302	9.3
	0.42328	9.8
	0.42354	11.4
	0.4238	10.6
	0.42406	9.7
	0.42432	11.2
	0.42458	10
	0.42484	11.1
	0.4251	10.9
	0.42536	10.4
	0.42562	10.8
	0.42588	11.6
	0.42614	11.5
	0.4264	10.8
	0.42666	11.5
	0.42692	11.4
	0.42718	10
	0.42744	11.1
	0.4277	11.8
	0.42796	10.3
	0.42822	9.6
	0.42848	11.9
	0.42874	10.4
	0.429	11
	0.42926	10.9
	0.42952	10.6
	0.42978	11.7
	0.43004	12.1
	0.4303	11.6
	0.43056	11.6
	0.43082	10.2
	0.43108	9.9
	0.43134	9.8
	0.4316	10
	0.43186	10
	0.43212	10.4
	0.43238	10
	0.43264	10.8
	0.4329	10.3
	0.43316	9.7
	0.43342	10
	0.43368	10.4
	0.43394	10.6
	0.4342	9.8
	0.43446	9.3
	0.43472	10.5
	0.43498	10
	0.43524	8.2
	0.4355	9.3
	0.43576	10.8
	0.43602	9.6
	0.43628	10.5
	0.43654	10.3
	0.4368	11.2
	0.43706	11.4
	0.43732	10.6
	0.43758	10.4
	0.43784	9.7
	0.4381	9.3
	0.43836	9.9
	0.43862	10
	0.43888	8.8
	0.43914	9.3
	0.4394	9.9
	0.43966	10
	0.43992	10.2
	0.44018	10.5
	0.44044	10.4
	0.4407	9.7
	0.44096	9.8
	0.44122	10.4
	0.44148	10.5
	0.44174	10.6
	0.442	10.4
	0.44226	9.7
	0.44252	11.2
	0.44278	10.6
	0.44304	10.6
	0.4433	11.8
	0.44356	11.8
	0.44382	10.1
	0.44408	10.7
	0.44434	10.7
	0.4446	10.4
	0.44486	12.6
	0.44512	9.9
	0.44538	11.4
	0.44564	12.9
	0.4459	10.4
	0.44616	11.1
	0.44642	11.6
	0.44668	9.4
	0.44694	10.9
	0.4472	11.6
	0.44746	11
	0.44772	11.7
	0.44798	13.7
	0.44824	10.6
	0.4485	11.6
	0.44876	14
	0.44902	11.6
	0.44928	10.9
	0.44954	11.5
	0.4498	11.2
	0.45006	10.6
	0.45032	11
	0.45058	9.7
	0.45084	10.1
	0.4511	11.3
	0.45136	11.1
	0.45162	11
	0.45188	12.1
	0.45214	11.1
	0.4524	11.6
	0.45266	11.5
	0.45292	10
	0.45318	11.7
	0.45344	12
	0.4537	9.6
	0.45396	10.8
	0.45422	12.8
	0.45448	10.3
	0.45474	12.5
	0.455	11.6
	0.45526	10.1
	0.45552	12.1
	0.45578	12.7
	0.45604	9.7
	0.4563	11.1
	0.45656	11.4
	0.45682	11.2
	0.45708	12.7
	0.45734	11.9
	0.4576	10.4
	0.45786	11.6
	0.45812	11.2
	0.45838	11.1
	0.45864	13
	0.4589	10.9
	0.45916	10.8
	0.45942	12.7
	0.45968	12.6
	0.45994	11.4
	0.4602	12.2
	0.46046	11.4
	0.46072	10.9
	0.46098	11.6
	0.46124	11.8
	0.4615	10.9
	0.46176	11.2
	0.46202	12.4
	0.46228	10.6
	0.46254	11.1
	0.4628	10.2
	0.46306	9.6
	0.46332	11.8
	0.46358	12.1
	0.46384	10.8
	0.4641	11.5
	0.46436	12.9
	0.46462	13.8
	0.46488	11.8
	0.46514	10.4
	0.4654	9.2
	0.46566	9.9
	0.46592	10.8
	0.46618	9.3
	0.46644	11.2
	0.4667	10.5
	0.46696	9.6
	0.46722	11.2
	0.46748	12.1
	0.46774	11
	0.468	10.6
	0.46826	12.7
	0.46852	10.4
	0.46878	10.3
	0.46904	11.2
	0.4693	10.7
	0.46956	11.1
	0.46982	12.6
	0.47008	12.1
	0.47034	10.9
	0.4706	12.6
	0.47086	10.5
	0.47112	10.3
	0.47138	11.8
	0.47164	12.1
	0.4719	11.2
	0.47216	10.9
	0.47242	11.2
	0.47268	10
	0.47294	11.4
	0.4732	10.7
	0.47346	9.7
	0.47372	9.2
	0.47398	10.1
	0.47424	9.8
	0.4745	11.3
	0.47476	10.6
	0.47502	9.4
	0.47528	10.5
	0.47554	12.2
	0.4758	10.6
	0.47606	10.6
	0.47632	11.8
	0.47658	9.4
	0.47684	10.7
	0.4771	10.2
	0.47736	10
	0.47762	11
	0.47788	10.8
	0.47814	10
	0.4784	8.9
	0.47866	8.8
	0.47892	9.7
	0.47918	10.2
	0.47944	11.1
	0.4797	11.1
	0.47996	10.7
	0.48022	11.2
	0.48048	9.5
	0.48074	10.4
	0.481	9.8
	0.48126	9.2
	0.48152	9.4
	0.48178	10.8
	0.48204	10.9
	0.4823	8.7
	0.48256	9.8
	0.48282	9
	0.48308	9.4
	0.48334	9
	0.4836	8.8
	0.48386	9.3
	0.48412	9.7
	0.48438	8.9
	0.48464	9
	0.4849	8.6
	0.48516	8
	0.48542	8.7
	0.48568	9.9
	0.48594	9
	0.4862	9.3
	0.48646	9.7
	0.48672	8.5
	0.48698	9.3
	0.48724	7.8
	0.4875	7.5
	0.48776	8.7
	0.48802	8.8
	0.48828	9.5
	0.48854	8.8
	0.4888	9.1
	0.48906	9.3
	0.48932	9
	0.48958	9
	0.48984	8.4
	0.4901	8.5
	0.49036	9.2
	0.49062	7.5
	0.49088	8.6
	0.49114	9.5
	0.4914	8.9
	0.49166	8.9
	0.49192	10.2
	0.49218	10.6
	0.49244	8.7
	0.4927	10.2
	0.49296	9.3
	0.49322	9
	0.49348	9.5
	0.49374	9.1
	0.494	8.2
	0.49426	9.4
	0.49452	8.3
	0.49478	8.2
	0.49504	9.9
	0.4953	9.1
	0.49556	8.9
	0.49582	10.3
	0.49608	8.9
	0.49634	7.9
	0.4966	7.7
	0.49686	7.6
	0.49712	8.8
	0.49738	8.6
	0.49764	8.1
	0.4979	8.1
	0.49816	7.6
	0.49842	8
	0.49868	7.9
	0.49894	8.8
	0.4992	8.6
	0.49946	8.2
	0.49972	8.7
	0.49998	9.2
	0.50024	7.5
	0.5005	8.2
	0.50076	9.3
