# Supplementary material for: Wearable perovskite solar cells by aligned liquid crystal elastomers
Source: Nat Commun. 2023 Mar 2;14:1204. doi: 10.1038/s41467-023-36938-7 (PMC9981560; doi:10.1038/s41467-023-36938-7)
Supplement: Supplementary file 3 — Source Data [file 41467_2023_36938_MOESM3_ESM.zip › Source data/Supplementary Fig.5.xlsx]

## Sheet: Supplementary Fig.5
Supplementary Fig.5
	2 Theta (degree)	Intensity	2 Theta (degree)	Intensity	2 Theta (degree)	Intensity	2 Theta (degree)	Intensity
	10.013	144	10.013	917	10.013	1711	10.013	2551
	10.0393	131	10.0393	932	10.0393	1746	10.0393	2539
	10.0655	122	10.0655	935	10.0655	1739	10.0655	2531
	10.0918	140	10.0918	927	10.0918	1708	10.0918	2537
	10.1181	140	10.1181	930	10.1181	1716	10.1181	2553
	10.1443	134	10.1443	913	10.1443	1714	10.1443	2507
	10.1706	120	10.1706	937	10.1706	1735	10.1706	2543
	10.1968	124	10.1968	934	10.1968	1722	10.1968	2518
	10.2231	127	10.2231	924	10.2231	1714	10.2231	2510
	10.2494	131	10.2494	920	10.2494	1740	10.2494	2527
	10.2756	112	10.2756	934	10.2756	1712	10.2756	2558
	10.3019	101	10.3019	941	10.3019	1719	10.3019	2521
	10.3282	109	10.3282	920	10.3282	1715	10.3282	2531
	10.3544	98	10.3544	924	10.3544	1717	10.3544	2522
	10.3807	121	10.3807	919	10.3807	1729	10.3807	2538
	10.4069	131	10.4069	888	10.4069	1706	10.4069	2535
	10.4332	111	10.4332	908	10.4332	1724	10.4332	2548
	10.4595	135	10.4595	940	10.4595	1726	10.4595	2534
	10.4857	97	10.4857	920	10.4857	1705	10.4857	2533
	10.512	108	10.512	928	10.512	1713	10.512	2519
	10.5382	127	10.5382	914	10.5382	1723	10.5382	2533
	10.5645	116	10.5645	907	10.5645	1717	10.5645	2526
	10.5908	123	10.5908	915	10.5908	1705	10.5908	2524
	10.617	111	10.617	919	10.617	1712	10.617	2534
	10.6433	109	10.6433	905	10.6433	1725	10.6433	2531
	10.6695	115	10.6695	914	10.6695	1719	10.6695	2527
	10.6958	122	10.6958	915	10.6958	1720	10.6958	2531
	10.7221	125	10.7221	925	10.7221	1701	10.7221	2537
	10.7483	119	10.7483	926	10.7483	1702	10.7483	2534
	10.7746	120	10.7746	923	10.7746	1715	10.7746	2532
	10.8008	115	10.8008	936	10.8008	1713	10.8008	2522
	10.8271	105	10.8271	925	10.8271	1729	10.8271	2502
	10.8534	127	10.8534	929	10.8534	1696	10.8534	2524
	10.8796	108	10.8796	927	10.8796	1736	10.8796	2527
	10.9059	104	10.9059	907	10.9059	1730	10.9059	2519
	10.9322	104	10.9322	924	10.9322	1716	10.9322	2534
	10.9584	107	10.9584	931	10.9584	1727	10.9584	2520
	10.9847	105	10.9847	911	10.9847	1707	10.9847	2509
	11.0109	122	11.0109	922	11.0109	1706	11.0109	2529
	11.0372	104	11.0372	922	11.0372	1718	11.0372	2504
	11.0634	123	11.0634	926	11.0634	1715	11.0634	2516
	11.0897	112	11.0897	949	11.0897	1724	11.0897	2522
	11.116	118	11.116	910	11.116	1704	11.116	2521
	11.1422	109	11.1422	913	11.1422	1721	11.1422	2511
	11.1685	118	11.1685	909	11.1685	1693	11.1685	2520
	11.1948	112	11.1948	908	11.1948	1734	11.1948	2512
	11.221	107	11.221	918	11.221	1719	11.221	2498
	11.2473	109	11.2473	890	11.2473	1713	11.2473	2541
	11.2735	118	11.2735	899	11.2735	1714	11.2735	2524
	11.2998	103	11.2998	912	11.2998	1703	11.2998	2529
	11.3261	101	11.3261	929	11.3261	1719	11.3261	2539
	11.3523	130	11.3523	905	11.3523	1740	11.3523	2541
	11.3786	106	11.3786	910	11.3786	1703	11.3786	2521
	11.4048	131	11.4048	925	11.4048	1729	11.4048	2498
	11.4311	114	11.4311	904	11.4311	1704	11.4311	2538
	11.4574	92	11.4574	906	11.4574	1707	11.4574	2511
	11.4836	121	11.4836	916	11.4836	1718	11.4836	2540
	11.5099	123	11.5099	917	11.5099	1713	11.5099	2533
	11.5361	122	11.5361	904	11.5361	1730	11.5361	2511
	11.5624	120	11.5624	913	11.5624	1715	11.5624	2537
	11.5887	139	11.5887	932	11.5887	1716	11.5887	2515
	11.6149	129	11.6149	916	11.6149	1722	11.6149	2522
	11.6412	114	11.6412	922	11.6412	1730	11.6412	2530
	11.6674	133	11.6674	898	11.6674	1712	11.6674	2538
	11.6937	104	11.6937	911	11.6937	1702	11.6937	2505
	11.72	109	11.72	908	11.72	1705	11.72	2508
	11.7462	125	11.7462	898	11.7462	1725	11.7462	2501
	11.7725	120	11.7725	926	11.7725	1708	11.7725	2511
	11.7987	118	11.7987	906	11.7987	1703	11.7987	2511
	11.825	100	11.825	914	11.825	1712	11.825	2512
	11.8513	106	11.8513	918	11.8513	1689	11.8513	2506
	11.8775	121	11.8775	906	11.8775	1715	11.8775	2535
	11.9038	103	11.9038	923	11.9038	1704	11.9038	2505
	11.93	126	11.93	907	11.93	1691	11.93	2516
	11.9563	108	11.9563	917	11.9563	1703	11.9563	2514
	11.9826	102	11.9826	907	11.9826	1710	11.9826	2519
	12.0088	112	12.0088	889	12.0088	1700	12.0088	2524
	12.0351	103	12.0351	906	12.0351	1709	12.0351	2510
	12.0613	108	12.0613	911	12.0613	1710	12.0613	2510
	12.0876	105	12.0876	906	12.0876	1722	12.0876	2512
	12.1139	112	12.1139	902	12.1139	1699	12.1139	2532
	12.1401	111	12.1401	921	12.1401	1703	12.1401	2521
	12.1664	101	12.1664	910	12.1664	1718	12.1664	2492
	12.1927	122	12.1927	919	12.1927	1713	12.1927	2507
	12.2189	120	12.2189	915	12.2189	1699	12.2189	2517
	12.2452	114	12.2452	915	12.2452	1739	12.2452	2519
	12.2714	109	12.2714	917	12.2714	1709	12.2714	2514
	12.2977	129	12.2977	915	12.2977	1733	12.2977	2531
	12.3239	94	12.3239	908	12.3239	1730	12.3239	2513
	12.3502	125	12.3502	916	12.3502	1717	12.3502	2499
	12.3765	124	12.3765	918	12.3765	1729	12.3765	2518
	12.4027	131	12.4027	929	12.4027	1720	12.4027	2508
	12.429	156	12.429	916	12.429	1723	12.429	2508
	12.4553	157	12.4553	919	12.4553	1747	12.4553	2510
	12.4815	164	12.4815	917	12.4815	1763	12.4815	2512
	12.5078	162	12.5078	935	12.5078	1767	12.5078	2522
	12.534	187	12.534	922	12.534	1778	12.534	2522
	12.5603	232	12.5603	935	12.5603	1806	12.5603	2562
	12.5866	242	12.5866	947	12.5866	1799	12.5866	2567
	12.6128	258	12.6128	963	12.6128	1849	12.6128	2534
	12.6391	273	12.6391	939	12.6391	1831	12.6391	2552
	12.6653	248	12.6653	977	12.6653	1839	12.6653	2553
	12.6916	255	12.6916	949	12.6916	1818	12.6916	2569
	12.7179	188	12.7179	923	12.7179	1848	12.7179	2540
	12.7441	200	12.7441	910	12.7441	1750	12.7441	2532
	12.7704	138	12.7704	915	12.7704	1737	12.7704	2529
	12.7966	138	12.7966	914	12.7966	1714	12.7966	2514
	12.8229	108	12.8229	915	12.8229	1711	12.8229	2507
	12.8492	130	12.8492	879	12.8492	1708	12.8492	2521
	12.8754	145	12.8754	885	12.8754	1700	12.8754	2513
	12.9017	106	12.9017	893	12.9017	1726	12.9017	2507
	12.9279	113	12.9279	906	12.9279	1706	12.9279	2500
	12.9542	117	12.9542	908	12.9542	1702	12.9542	2496
	12.9805	104	12.9805	891	12.9805	1701	12.9805	2495
	13.0067	104	13.0067	907	13.0067	1694	13.0067	2513
	13.033	96	13.033	896	13.033	1691	13.033	2500
	13.0593	108	13.0593	903	13.0593	1701	13.0593	2495
	13.0855	110	13.0855	920	13.0855	1707	13.0855	2512
	13.1118	102	13.1118	889	13.1118	1685	13.1118	2513
	13.138	117	13.138	885	13.138	1701	13.138	2501
	13.1643	92	13.1643	896	13.1643	1702	13.1643	2507
	13.1905	102	13.1905	908	13.1905	1692	13.1905	2501
	13.2168	105	13.2168	903	13.2168	1702	13.2168	2493
	13.2431	97	13.2431	912	13.2431	1692	13.2431	2519
	13.2693	121	13.2693	926	13.2693	1696	13.2693	2503
	13.2956	111	13.2956	914	13.2956	1702	13.2956	2512
	13.3219	102	13.3219	907	13.3219	1677	13.3219	2501
	13.3481	114	13.3481	918	13.3481	1700	13.3481	2505
	13.3744	93	13.3744	910	13.3744	1711	13.3744	2496
	13.4006	113	13.4006	904	13.4006	1701	13.4006	2506
	13.4269	106	13.4269	913	13.4269	1705	13.4269	2508
	13.4532	95	13.4532	900	13.4532	1692	13.4532	2496
	13.4794	113	13.4794	911	13.4794	1705	13.4794	2511
	13.5057	90	13.5057	919	13.5057	1723	13.5057	2514
	13.5319	125	13.5319	910	13.5319	1719	13.5319	2515
	13.5582	118	13.5582	915	13.5582	1705	13.5582	2505
	13.5845	111	13.5845	914	13.5845	1715	13.5845	2513
	13.6107	134	13.6107	953	13.6107	1708	13.6107	2510
	13.637	144	13.637	922	13.637	1722	13.637	2525
	13.6632	147	13.6632	949	13.6632	1719	13.6632	2543
	13.6895	148	13.6895	943	13.6895	1750	13.6895	2543
	13.7158	158	13.7158	948	13.7158	1767	13.7158	2527
	13.742	163	13.742	974	13.742	1745	13.742	2536
	13.7683	171	13.7683	985	13.7683	1784	13.7683	2567
	13.7945	200	13.7945	1026	13.7945	1800	13.7945	2571
	13.8208	188	13.8208	1061	13.8208	1853	13.8208	2562
	13.8471	237	13.8471	1056	13.8471	1852	13.8471	2599
	13.8733	277	13.8733	1119	13.8733	1883	13.8733	2633
	13.8996	308	13.8996	1144	13.8996	1918	13.8996	2672
	13.9259	343	13.9259	1243	13.9259	1993	13.9259	2722
	13.9521	445	13.9521	1356	13.9521	2062	13.9521	2823
	13.9784	511	13.9784	1429	13.9784	2177	13.9784	2903
	14.0046	550	14.0046	1559	14.0046	2263	14.0046	3038
	14.0309	481	14.0309	1572	14.0309	2191	14.0309	3173
	14.0572	386	14.0572	1327	14.0572	2031	14.0572	3110
	14.0834	213	14.0834	1125	14.0834	1916	14.0834	2872
	14.1097	163	14.1097	1040	14.1097	1799	14.1097	2690
	14.1359	146	14.1359	983	14.1359	1766	14.1359	2608
	14.1622	126	14.1622	941	14.1622	1730	14.1622	2556
	14.1884	115	14.1884	928	14.1884	1720	14.1884	2560
	14.2147	102	14.2147	933	14.2147	1737	14.2147	2536
	14.241	117	14.241	901	14.241	1702	14.241	2518
	14.2672	110	14.2672	933	14.2672	1715	14.2672	2533
	14.2935	84	14.2935	908	14.2935	1705	14.2935	2498
	14.3198	106	14.3198	927	14.3198	1698	14.3198	2513
	14.346	97	14.346	876	14.346	1698	14.346	2507
	14.3723	86	14.3723	902	14.3723	1713	14.3723	2486
	14.3985	110	14.3985	911	14.3985	1694	14.3985	2511
	14.4248	83	14.4248	882	14.4248	1700	14.4248	2501
	14.4511	86	14.4511	891	14.4511	1699	14.4511	2491
	14.4773	95	14.4773	895	14.4773	1702	14.4773	2502
	14.5036	96	14.5036	886	14.5036	1678	14.5036	2488
	14.5298	92	14.5298	912	14.5298	1697	14.5298	2493
	14.5561	88	14.5561	890	14.5561	1691	14.5561	2505
	14.5824	114	14.5824	898	14.5824	1700	14.5824	2523
	14.6086	80	14.6086	904	14.6086	1693	14.6086	2492
	14.6349	100	14.6349	904	14.6349	1704	14.6349	2496
	14.6611	112	14.6611	884	14.6611	1683	14.6611	2505
	14.6874	89	14.6874	895	14.6874	1694	14.6874	2473
	14.7137	90	14.7137	894	14.7137	1689	14.7137	2490
	14.7399	99	14.7399	895	14.7399	1684	14.7399	2476
	14.7662	97	14.7662	877	14.7662	1679	14.7662	2502
	14.7925	101	14.7925	897	14.7925	1691	14.7925	2484
	14.8187	91	14.8187	897	14.8187	1685	14.8187	2487
	14.845	111	14.845	902	14.845	1693	14.845	2489
	14.8712	89	14.8712	892	14.8712	1692	14.8712	2481
	14.8975	90	14.8975	892	14.8975	1690	14.8975	2482
	14.9238	97	14.9238	875	14.9238	1705	14.9238	2492
	14.95	116	14.95	901	14.95	1690	14.95	2491
	14.9763	91	14.9763	891	14.9763	1673	14.9763	2494
	15.0025	92	15.0025	890	15.0025	1687	15.0025	2505
	15.0288	95	15.0288	887	15.0288	1685	15.0288	2469
	15.055	92	15.055	879	15.055	1677	15.055	2503
	15.0813	82	15.0813	877	15.0813	1703	15.0813	2487
	15.1076	93	15.1076	885	15.1076	1693	15.1076	2491
	15.1338	105	15.1338	900	15.1338	1678	15.1338	2478
	15.1601	81	15.1601	888	15.1601	1698	15.1601	2491
	15.1864	83	15.1864	892	15.1864	1704	15.1864	2494
	15.2126	79	15.2126	887	15.2126	1688	15.2126	2492
	15.2389	71	15.2389	904	15.2389	1682	15.2389	2505
	15.2651	79	15.2651	897	15.2651	1681	15.2651	2492
	15.2914	94	15.2914	902	15.2914	1701	15.2914	2478
	15.3177	91	15.3177	881	15.3177	1688	15.3177	2498
	15.3439	75	15.3439	889	15.3439	1676	15.3439	2500
	15.3702	88	15.3702	904	15.3702	1683	15.3702	2497
	15.3964	74	15.3964	886	15.3964	1680	15.3964	2493
	15.4227	80	15.4227	891	15.4227	1668	15.4227	2487
	15.449	85	15.449	891	15.449	1679	15.449	2494
	15.4752	82	15.4752	912	15.4752	1672	15.4752	2475
	15.5015	89	15.5015	892	15.5015	1683	15.5015	2495
	15.5277	83	15.5277	875	15.5277	1692	15.5277	2494
	15.554	94	15.554	886	15.554	1679	15.554	2474
	15.5803	95	15.5803	881	15.5803	1694	15.5803	2471
	15.6065	76	15.6065	876	15.6065	1686	15.6065	2506
	15.6328	85	15.6328	889	15.6328	1693	15.6328	2481
	15.6591	87	15.6591	890	15.6591	1691	15.6591	2489
	15.6853	76	15.6853	883	15.6853	1675	15.6853	2480
	15.7116	90	15.7116	882	15.7116	1673	15.7116	2488
	15.7378	89	15.7378	886	15.7378	1687	15.7378	2465
	15.7641	79	15.7641	887	15.7641	1673	15.7641	2499
	15.7904	82	15.7904	888	15.7904	1682	15.7904	2494
	15.8166	97	15.8166	914	15.8166	1662	15.8166	2495
	15.8429	86	15.8429	891	15.8429	1666	15.8429	2489
	15.8691	79	15.8691	881	15.8691	1691	15.8691	2493
	15.8954	79	15.8954	880	15.8954	1667	15.8954	2492
	15.9216	87	15.9216	869	15.9216	1676	15.9216	2481
	15.9479	80	15.9479	888	15.9479	1678	15.9479	2510
	15.9742	88	15.9742	876	15.9742	1689	15.9742	2486
	16.0004	96	16.0004	876	16.0004	1684	16.0004	2473
	16.0267	81	16.0267	890	16.0267	1697	16.0267	2471
	16.0529	92	16.0529	872	16.0529	1674	16.0529	2477
	16.0792	79	16.0792	895	16.0792	1684	16.0792	2494
	16.1055	75	16.1055	887	16.1055	1686	16.1055	2476
	16.1317	72	16.1317	887	16.1317	1694	16.1317	2478
	16.158	86	16.158	904	16.158	1679	16.158	2480
	16.1843	84	16.1843	885	16.1843	1680	16.1843	2515
	16.2105	95	16.2105	865	16.2105	1677	16.2105	2480
	16.2368	81	16.2368	875	16.2368	1674	16.2368	2490
	16.263	88	16.263	871	16.263	1673	16.263	2495
	16.2893	80	16.2893	881	16.2893	1696	16.2893	2477
	16.3156	82	16.3156	883	16.3156	1693	16.3156	2504
	16.3418	76	16.3418	889	16.3418	1686	16.3418	2490
	16.3681	77	16.3681	883	16.3681	1684	16.3681	2484
	16.3943	94	16.3943	876	16.3943	1689	16.3943	2493
	16.4206	91	16.4206	880	16.4206	1676	16.4206	2510
	16.4469	105	16.4469	887	16.4469	1677	16.4469	2479
	16.4731	83	16.4731	901	16.4731	1679	16.4731	2482
	16.4994	92	16.4994	893	16.4994	1684	16.4994	2494
	16.5256	74	16.5256	886	16.5256	1686	16.5256	2473
	16.5519	86	16.5519	886	16.5519	1684	16.5519	2503
	16.5782	78	16.5782	886	16.5782	1677	16.5782	2491
	16.6044	80	16.6044	887	16.6044	1680	16.6044	2491
	16.6307	80	16.6307	872	16.6307	1678	16.6307	2486
	16.6569	94	16.6569	876	16.6569	1679	16.6569	2479
	16.6832	68	16.6832	870	16.6832	1693	16.6832	2485
	16.7095	89	16.7095	888	16.7095	1688	16.7095	2485
	16.7357	84	16.7357	877	16.7357	1693	16.7357	2476
	16.762	90	16.762	877	16.762	1697	16.762	2479
	16.7883	86	16.7883	875	16.7883	1686	16.7883	2488
	16.8145	89	16.8145	884	16.8145	1686	16.8145	2508
	16.8408	80	16.8408	884	16.8408	1682	16.8408	2484
	16.867	86	16.867	873	16.867	1673	16.867	2499
	16.8933	85	16.8933	884	16.8933	1692	16.8933	2467
	16.9196	90	16.9196	883	16.9196	1689	16.9196	2501
	16.9458	77	16.9458	916	16.9458	1676	16.9458	2484
	16.9721	86	16.9721	895	16.9721	1687	16.9721	2491
	16.9983	76	16.9983	887	16.9983	1673	16.9983	2490
	17.0246	97	17.0246	880	17.0246	1680	17.0246	2492
	17.0509	89	17.0509	900	17.0509	1689	17.0509	2497
	17.0771	91	17.0771	890	17.0771	1692	17.0771	2485
	17.1034	78	17.1034	874	17.1034	1685	17.1034	2503
	17.1296	81	17.1296	890	17.1296	1700	17.1296	2496
	17.1559	90	17.1559	885	17.1559	1670	17.1559	2490
	17.1822	85	17.1822	888	17.1822	1691	17.1822	2496
	17.2084	88	17.2084	902	17.2084	1683	17.2084	2479
	17.2347	95	17.2347	885	17.2347	1685	17.2347	2505
	17.2609	99	17.2609	896	17.2609	1676	17.2609	2485
	17.2872	91	17.2872	887	17.2872	1689	17.2872	2495
	17.3135	92	17.3135	877	17.3135	1691	17.3135	2494
	17.3397	84	17.3397	893	17.3397	1710	17.3397	2488
	17.366	71	17.366	891	17.366	1692	17.366	2486
	17.3922	85	17.3922	902	17.3922	1689	17.3922	2496
	17.4185	86	17.4185	883	17.4185	1703	17.4185	2484
	17.4448	84	17.4448	870	17.4448	1703	17.4448	2495
	17.471	81	17.471	880	17.471	1691	17.471	2481
	17.4973	90	17.4973	872	17.4973	1699	17.4973	2504
	17.5236	68	17.5236	873	17.5236	1675	17.5236	2485
	17.5498	79	17.5498	888	17.5498	1690	17.5498	2478
	17.5761	82	17.5761	882	17.5761	1696	17.5761	2485
	17.6023	94	17.6023	887	17.6023	1667	17.6023	2485
	17.6286	90	17.6286	879	17.6286	1686	17.6286	2480
	17.6548	98	17.6548	890	17.6548	1673	17.6548	2495
	17.6811	93	17.6811	906	17.6811	1677	17.6811	2493
	17.7074	94	17.7074	886	17.7074	1693	17.7074	2495
	17.7336	80	17.7336	895	17.7336	1676	17.7336	2488
	17.7599	71	17.7599	886	17.7599	1679	17.7599	2481
	17.7861	84	17.7861	884	17.7861	1703	17.7861	2493
	17.8124	92	17.8124	890	17.8124	1693	17.8124	2507
	17.8387	94	17.8387	900	17.8387	1695	17.8387	2511
	17.8649	76	17.8649	886	17.8649	1662	17.8649	2484
	17.8912	90	17.8912	902	17.8912	1680	17.8912	2483
	17.9174	94	17.9174	890	17.9174	1680	17.9174	2510
	17.9437	90	17.9437	872	17.9437	1684	17.9437	2514
	17.97	91	17.97	886	17.97	1697	17.97	2494
	17.9962	85	17.9962	903	17.9962	1697	17.9962	2478
	18.0225	74	18.0225	873	18.0225	1681	18.0225	2494
	18.0488	91	18.0488	881	18.0488	1676	18.0488	2483
	18.075	87	18.075	887	18.075	1689	18.075	2482
	18.1013	100	18.1013	879	18.1013	1683	18.1013	2488
	18.1275	99	18.1275	888	18.1275	1695	18.1275	2489
	18.1538	90	18.1538	894	18.1538	1680	18.1538	2502
	18.1801	90	18.1801	910	18.1801	1691	18.1801	2507
	18.2063	90	18.2063	879	18.2063	1681	18.2063	2496
	18.2326	105	18.2326	899	18.2326	1711	18.2326	2496
	18.2588	94	18.2588	861	18.2588	1665	18.2588	2482
	18.2851	93	18.2851	879	18.2851	1688	18.2851	2491
	18.3114	96	18.3114	896	18.3114	1685	18.3114	2499
	18.3376	91	18.3376	891	18.3376	1702	18.3376	2502
	18.3639	102	18.3639	880	18.3639	1692	18.3639	2484
	18.3901	86	18.3901	900	18.3901	1690	18.3901	2486
	18.4164	95	18.4164	900	18.4164	1687	18.4164	2493
	18.4427	102	18.4427	906	18.4427	1688	18.4427	2483
	18.4689	89	18.4689	892	18.4689	1683	18.4689	2494
	18.4952	86	18.4952	890	18.4952	1678	18.4952	2502
	18.5215	88	18.5215	896	18.5215	1692	18.5215	2481
	18.5477	109	18.5477	900	18.5477	1690	18.5477	2487
	18.574	72	18.574	878	18.574	1693	18.574	2502
	18.6002	79	18.6002	889	18.6002	1667	18.6002	2487
	18.6265	103	18.6265	910	18.6265	1684	18.6265	2487
	18.6528	95	18.6528	900	18.6528	1705	18.6528	2497
	18.679	87	18.679	875	18.679	1680	18.679	2501
	18.7053	89	18.7053	891	18.7053	1693	18.7053	2495
	18.7315	84	18.7315	890	18.7315	1690	18.7315	2505
	18.7578	99	18.7578	892	18.7578	1685	18.7578	2498
	18.7841	103	18.7841	904	18.7841	1691	18.7841	2486
	18.8103	97	18.8103	886	18.8103	1691	18.8103	2491
	18.8366	95	18.8366	890	18.8366	1695	18.8366	2487
	18.8628	91	18.8628	881	18.8628	1682	18.8628	2501
	18.8891	84	18.8891	886	18.8891	1676	18.8891	2508
	18.9154	89	18.9154	889	18.9154	1699	18.9154	2493
	18.9416	99	18.9416	903	18.9416	1676	18.9416	2496
	18.9679	96	18.9679	905	18.9679	1695	18.9679	2489
	18.9941	101	18.9941	896	18.9941	1698	18.9941	2477
	19.0204	93	19.0204	893	19.0204	1694	19.0204	2487
	19.0467	96	19.0467	894	19.0467	1705	19.0467	2483
	19.0729	102	19.0729	889	19.0729	1698	19.0729	2483
	19.0992	89	19.0992	914	19.0992	1679	19.0992	2490
	19.1254	92	19.1254	895	19.1254	1693	19.1254	2497
	19.1517	94	19.1517	904	19.1517	1694	19.1517	2502
	19.178	95	19.178	894	19.178	1694	19.178	2497
	19.2042	108	19.2042	875	19.2042	1694	19.2042	2498
	19.2305	104	19.2305	899	19.2305	1710	19.2305	2502
	19.2567	94	19.2567	899	19.2567	1704	19.2567	2507
	19.283	88	19.283	890	19.283	1688	19.283	2498
	19.3093	110	19.3093	905	19.3093	1700	19.3093	2500
	19.3355	87	19.3355	896	19.3355	1697	19.3355	2490
	19.3618	96	19.3618	902	19.3618	1704	19.3618	2498
	19.388	104	19.388	898	19.388	1688	19.388	2498
	19.4143	103	19.4143	893	19.4143	1684	19.4143	2497
	19.4406	99	19.4406	909	19.4406	1701	19.4406	2504
	19.4668	113	19.4668	892	19.4668	1690	19.4668	2500
	19.4931	95	19.4931	907	19.4931	1715	19.4931	2485
	19.5193	130	19.5193	913	19.5193	1689	19.5193	2516
	19.5456	109	19.5456	901	19.5456	1700	19.5456	2507
	19.5719	105	19.5719	903	19.5719	1711	19.5719	2511
	19.5981	113	19.5981	904	19.5981	1702	19.5981	2492
	19.6244	118	19.6244	920	19.6244	1720	19.6244	2514
	19.6506	112	19.6506	907	19.6506	1721	19.6506	2523
	19.6769	126	19.6769	919	19.6769	1740	19.6769	2510
	19.7032	140	19.7032	916	19.7032	1751	19.7032	2507
	19.7294	128	19.7294	924	19.7294	1746	19.7294	2519
	19.7557	153	19.7557	959	19.7557	1758	19.7557	2532
	19.782	206	19.782	959	19.782	1760	19.782	2540
	19.8082	236	19.8082	1012	19.8082	1838	19.8082	2554
	19.8345	287	19.8345	1034	19.8345	1885	19.8345	2584
	19.8607	348	19.8607	1072	19.8607	1952	19.8607	2647
	19.887	356	19.887	1119	19.887	1979	19.887	2680
	19.9133	302	19.9133	1118	19.9133	1928	19.9133	2709
	19.9395	244	19.9395	1054	19.9395	1879	19.9395	2660
	19.9658	170	19.9658	1025	19.9658	1795	19.9658	2600
	19.992	141	19.992	949	19.992	1748	19.992	2543
	20.0183	115	20.0183	936	20.0183	1721	20.0183	2531
	20.0446	106	20.0446	938	20.0446	1723	20.0446	2526
	20.0708	133	20.0708	905	20.0708	1701	20.0708	2510
	20.0971	99	20.0971	911	20.0971	1720	20.0971	2499
	20.1233	134	20.1233	899	20.1233	1713	20.1233	2509
	20.1496	108	20.1496	890	20.1496	1699	20.1496	2516
	20.1759	94	20.1759	898	20.1759	1722	20.1759	2518
	20.2021	89	20.2021	897	20.2021	1716	20.2021	2507
	20.2284	105	20.2284	885	20.2284	1702	20.2284	2523
	20.2547	103	20.2547	912	20.2547	1715	20.2547	2509
	20.2809	103	20.2809	904	20.2809	1708	20.2809	2502
	20.3072	108	20.3072	891	20.3072	1721	20.3072	2505
	20.3334	88	20.3334	927	20.3334	1719	20.3334	2513
	20.3597	97	20.3597	903	20.3597	1703	20.3597	2506
	20.386	112	20.386	897	20.386	1706	20.386	2491
	20.4122	102	20.4122	897	20.4122	1690	20.4122	2487
	20.4385	80	20.4385	905	20.4385	1705	20.4385	2500
	20.4647	121	20.4647	902	20.4647	1705	20.4647	2517
	20.491	112	20.491	896	20.491	1706	20.491	2498
	20.5173	100	20.5173	918	20.5173	1701	20.5173	2510
	20.5435	108	20.5435	884	20.5435	1696	20.5435	2514
	20.5698	101	20.5698	906	20.5698	1707	20.5698	2496
	20.596	92	20.596	924	20.596	1699	20.596	2497
	20.6223	86	20.6223	905	20.6223	1701	20.6223	2509
	20.6486	104	20.6486	892	20.6486	1701	20.6486	2503
	20.6748	117	20.6748	910	20.6748	1708	20.6748	2510
	20.7011	109	20.7011	926	20.7011	1705	20.7011	2504
	20.7273	97	20.7273	913	20.7273	1690	20.7273	2494
	20.7536	84	20.7536	895	20.7536	1698	20.7536	2492
	20.7799	97	20.7799	911	20.7799	1696	20.7799	2503
	20.8061	114	20.8061	903	20.8061	1714	20.8061	2512
	20.8324	98	20.8324	917	20.8324	1695	20.8324	2497
	20.8586	128	20.8586	914	20.8586	1705	20.8586	2511
	20.8849	103	20.8849	921	20.8849	1704	20.8849	2497
	20.9112	100	20.9112	904	20.9112	1700	20.9112	2509
	20.9374	107	20.9374	905	20.9374	1714	20.9374	2499
	20.9637	123	20.9637	920	20.9637	1699	20.9637	2513
	20.9899	99	20.9899	901	20.9899	1705	20.9899	2514
	21.0162	110	21.0162	908	21.0162	1724	21.0162	2502
	21.0425	90	21.0425	915	21.0425	1710	21.0425	2532
	21.0687	128	21.0687	909	21.0687	1698	21.0687	2499
	21.095	108	21.095	897	21.095	1707	21.095	2534
	21.1212	124	21.1212	922	21.1212	1724	21.1212	2517
	21.1475	144	21.1475	927	21.1475	1727	21.1475	2496
	21.1738	140	21.1738	922	21.1738	1724	21.1738	2542
	21.2	134	21.2	956	21.2	1721	21.2	2525
	21.2263	137	21.2263	936	21.2263	1729	21.2263	2537
	21.2525	143	21.2525	937	21.2525	1722	21.2525	2537
	21.2788	148	21.2788	961	21.2788	1746	21.2788	2542
	21.3051	132	21.3051	929	21.3051	1736	21.3051	2530
	21.3313	143	21.3313	951	21.3313	1723	21.3313	2514
	21.3576	122	21.3576	941	21.3576	1738	21.3576	2515
	21.3838	119	21.3838	920	21.3838	1727	21.3838	2550
	21.4101	112	21.4101	908	21.4101	1724	21.4101	2494
	21.4364	108	21.4364	910	21.4364	1736	21.4364	2509
	21.4626	118	21.4626	908	21.4626	1723	21.4626	2521
	21.4889	120	21.4889	893	21.4889	1703	21.4889	2497
	21.5151	124	21.5151	914	21.5151	1741	21.5151	2524
	21.5414	123	21.5414	912	21.5414	1702	21.5414	2507
	21.5677	93	21.5677	932	21.5677	1694	21.5677	2515
	21.5939	123	21.5939	911	21.5939	1727	21.5939	2514
	21.6202	106	21.6202	900	21.6202	1718	21.6202	2514
	21.6465	102	21.6465	899	21.6465	1712	21.6465	2508
	21.6727	119	21.6727	903	21.6727	1707	21.6727	2509
	21.699	114	21.699	913	21.699	1711	21.699	2498
	21.7252	100	21.7252	909	21.7252	1700	21.7252	2522
	21.7515	117	21.7515	910	21.7515	1695	21.7515	2512
	21.7778	135	21.7778	913	21.7778	1718	21.7778	2522
	21.804	111	21.804	893	21.804	1705	21.804	2501
	21.8303	118	21.8303	904	21.8303	1715	21.8303	2505
	21.8565	117	21.8565	911	21.8565	1705	21.8565	2518
	21.8828	103	21.8828	908	21.8828	1699	21.8828	2521
	21.9091	119	21.9091	923	21.9091	1700	21.9091	2514
	21.9353	121	21.9353	891	21.9353	1712	21.9353	2506
	21.9616	110	21.9616	902	21.9616	1692	21.9616	2495
	21.9878	117	21.9878	911	21.9878	1711	21.9878	2514
	22.0141	104	22.0141	911	22.0141	1702	22.0141	2498
	22.0404	108	22.0404	927	22.0404	1712	22.0404	2509
	22.0666	104	22.0666	914	22.0666	1705	22.0666	2506
	22.0929	98	22.0929	904	22.0929	1703	22.0929	2520
	22.1192	101	22.1192	908	22.1192	1713	22.1192	2527
	22.1454	96	22.1454	888	22.1454	1705	22.1454	2525
	22.1717	100	22.1717	923	22.1717	1719	22.1717	2520
	22.1979	111	22.1979	915	22.1979	1712	22.1979	2516
	22.2242	107	22.2242	921	22.2242	1720	22.2242	2518
	22.2505	102	22.2505	907	22.2505	1709	22.2505	2520
	22.2767	113	22.2767	920	22.2767	1698	22.2767	2506
	22.303	95	22.303	911	22.303	1699	22.303	2507
	22.3292	104	22.3292	909	22.3292	1692	22.3292	2510
	22.3555	93	22.3555	928	22.3555	1709	22.3555	2515
	22.3818	130	22.3818	901	22.3818	1714	22.3818	2526
	22.408	119	22.408	908	22.408	1718	22.408	2521
	22.4343	109	22.4343	921	22.4343	1734	22.4343	2505
	22.4605	108	22.4605	935	22.4605	1716	22.4605	2524
	22.4868	102	22.4868	889	22.4868	1721	22.4868	2515
	22.513	103	22.513	901	22.513	1717	22.513	2513
	22.5393	108	22.5393	919	22.5393	1707	22.5393	2513
	22.5656	97	22.5656	924	22.5656	1723	22.5656	2515
	22.5918	104	22.5918	905	22.5918	1699	22.5918	2504
	22.6181	94	22.6181	910	22.6181	1699	22.6181	2525
	22.6444	117	22.6444	907	22.6444	1706	22.6444	2512
	22.6706	120	22.6706	923	22.6706	1713	22.6706	2520
	22.6969	110	22.6969	898	22.6969	1729	22.6969	2512
	22.7231	95	22.7231	915	22.7231	1720	22.7231	2503
	22.7494	118	22.7494	901	22.7494	1734	22.7494	2487
	22.7757	113	22.7757	902	22.7757	1712	22.7757	2541
	22.8019	131	22.8019	900	22.8019	1720	22.8019	2505
	22.8282	104	22.8282	923	22.8282	1702	22.8282	2512
	22.8544	116	22.8544	933	22.8544	1717	22.8544	2516
	22.8807	119	22.8807	920	22.8807	1705	22.8807	2505
	22.907	120	22.907	910	22.907	1711	22.907	2500
	22.9332	142	22.9332	912	22.9332	1722	22.9332	2546
	22.9595	119	22.9595	923	22.9595	1716	22.9595	2521
	22.9857	103	22.9857	917	22.9857	1716	22.9857	2515
	23.012	118	23.012	900	23.012	1747	23.012	2511
	23.0383	101	23.0383	902	23.0383	1711	23.0383	2497
	23.0645	112	23.0645	931	23.0645	1715	23.0645	2514
	23.0908	115	23.0908	912	23.0908	1716	23.0908	2494
	23.117	108	23.117	912	23.117	1717	23.117	2511
	23.1433	111	23.1433	912	23.1433	1727	23.1433	2503
	23.1696	119	23.1696	918	23.1696	1717	23.1696	2513
	23.1958	107	23.1958	921	23.1958	1707	23.1958	2516
	23.2221	91	23.2221	916	23.2221	1694	23.2221	2525
	23.2483	108	23.2483	919	23.2483	1709	23.2483	2498
	23.2746	106	23.2746	913	23.2746	1731	23.2746	2517
	23.3009	135	23.3009	910	23.3009	1722	23.3009	2500
	23.3271	112	23.3271	897	23.3271	1717	23.3271	2514
	23.3534	102	23.3534	918	23.3534	1702	23.3534	2523
	23.3797	135	23.3797	905	23.3797	1707	23.3797	2509
	23.4059	121	23.4059	928	23.4059	1721	23.4059	2497
	23.4322	101	23.4322	911	23.4322	1703	23.4322	2511
	23.4584	123	23.4584	917	23.4584	1701	23.4584	2526
	23.4847	108	23.4847	909	23.4847	1729	23.4847	2512
	23.511	112	23.511	915	23.511	1716	23.511	2510
	23.5372	108	23.5372	895	23.5372	1692	23.5372	2496
	23.5635	95	23.5635	937	23.5635	1722	23.5635	2506
	23.5897	110	23.5897	933	23.5897	1718	23.5897	2501
	23.616	122	23.616	909	23.616	1677	23.616	2509
	23.6423	111	23.6423	907	23.6423	1714	23.6423	2506
	23.6685	103	23.6685	908	23.6685	1694	23.6685	2505
	23.6948	101	23.6948	926	23.6948	1710	23.6948	2512
	23.721	120	23.721	923	23.721	1739	23.721	2503
	23.7473	114	23.7473	915	23.7473	1725	23.7473	2534
	23.7736	99	23.7736	934	23.7736	1719	23.7736	2514
	23.7998	111	23.7998	904	23.7998	1723	23.7998	2531
	23.8261	112	23.8261	910	23.8261	1709	23.8261	2494
	23.8523	90	23.8523	904	23.8523	1711	23.8523	2518
	23.8786	121	23.8786	913	23.8786	1696	23.8786	2525
	23.9049	112	23.9049	896	23.9049	1701	23.9049	2514
	23.9311	101	23.9311	908	23.9311	1686	23.9311	2521
	23.9574	112	23.9574	917	23.9574	1707	23.9574	2511
	23.9837	126	23.9837	902	23.9837	1707	23.9837	2512
	24.0099	104	24.0099	937	24.0099	1719	24.0099	2519
	24.0362	125	24.0362	899	24.0362	1705	24.0362	2507
	24.0624	106	24.0624	932	24.0624	1716	24.0624	2513
	24.0887	105	24.0887	911	24.0887	1714	24.0887	2519
	24.115	114	24.115	907	24.115	1709	24.115	2513
	24.1412	124	24.1412	926	24.1412	1721	24.1412	2521
	24.1675	120	24.1675	926	24.1675	1752	24.1675	2526
	24.1937	116	24.1937	913	24.1937	1704	24.1937	2508
	24.22	129	24.22	926	24.22	1711	24.22	2550
	24.2462	121	24.2462	929	24.2462	1741	24.2462	2529
	24.2725	146	24.2725	928	24.2725	1747	24.2725	2536
	24.2988	179	24.2988	954	24.2988	1741	24.2988	2546
	24.325	177	24.325	980	24.325	1771	24.325	2529
	24.3513	206	24.3513	995	24.3513	1817	24.3513	2573
	24.3775	276	24.3775	1033	24.3775	1881	24.3775	2568
	24.4038	276	24.4038	1082	24.4038	1852	24.4038	2613
	24.4301	256	24.4301	1088	24.4301	1870	24.4301	2654
	24.4563	237	24.4563	1087	24.4563	1850	24.4563	2657
	24.4826	207	24.4826	1015	24.4826	1795	24.4826	2613
	24.5089	139	24.5089	975	24.5089	1747	24.5089	2569
	24.5351	140	24.5351	952	24.5351	1735	24.5351	2544
	24.5614	128	24.5614	930	24.5614	1734	24.5614	2534
	24.5876	120	24.5876	917	24.5876	1716	24.5876	2511
	24.6139	108	24.6139	917	24.6139	1716	24.6139	2536
	24.6402	112	24.6402	926	24.6402	1713	24.6402	2505
	24.6664	123	24.6664	901	24.6664	1715	24.6664	2514
	24.6927	118	24.6927	922	24.6927	1702	24.6927	2502
	24.7189	106	24.7189	943	24.7189	1720	24.7189	2507
	24.7452	110	24.7452	918	24.7452	1730	24.7452	2523
	24.7715	111	24.7715	905	24.7715	1718	24.7715	2517
	24.7977	142	24.7977	920	24.7977	1716	24.7977	2515
	24.824	113	24.824	902	24.824	1685	24.824	2515
	24.8502	89	24.8502	913	24.8502	1734	24.8502	2534
	24.8765	122	24.8765	904	24.8765	1704	24.8765	2509
	24.9028	117	24.9028	909	24.9028	1719	24.9028	2515
	24.929	101	24.929	910	24.929	1718	24.929	2485
	24.9553	118	24.9553	918	24.9553	1720	24.9553	2515
	24.9815	123	24.9815	901	24.9815	1710	24.9815	2508
	25.0078	95	25.0078	907	25.0078	1705	25.0078	2509
	25.0341	86	25.0341	921	25.0341	1693	25.0341	2512
	25.0603	125	25.0603	913	25.0603	1711	25.0603	2507
	25.0866	104	25.0866	927	25.0866	1708	25.0866	2516
	25.1129	108	25.1129	912	25.1129	1735	25.1129	2527
	25.1391	123	25.1391	926	25.1391	1709	25.1391	2503
	25.1654	96	25.1654	916	25.1654	1705	25.1654	2509
	25.1916	114	25.1916	918	25.1916	1713	25.1916	2517
	25.2179	104	25.2179	917	25.2179	1717	25.2179	2517
	25.2442	107	25.2442	927	25.2442	1704	25.2442	2503
	25.2704	114	25.2704	902	25.2704	1710	25.2704	2500
	25.2967	100	25.2967	905	25.2967	1709	25.2967	2487
	25.3229	107	25.3229	897	25.3229	1710	25.3229	2518
	25.3492	117	25.3492	903	25.3492	1723	25.3492	2499
	25.3755	89	25.3755	935	25.3755	1727	25.3755	2513
	25.4017	123	25.4017	906	25.4017	1710	25.4017	2499
	25.428	113	25.428	900	25.428	1705	25.428	2510
	25.4542	121	25.4542	913	25.4542	1723	25.4542	2527
	25.4805	110	25.4805	901	25.4805	1704	25.4805	2501
	25.5068	120	25.5068	921	25.5068	1702	25.5068	2515
	25.533	110	25.533	912	25.533	1702	25.533	2498
	25.5593	103	25.5593	912	25.5593	1711	25.5593	2529
	25.5855	115	25.5855	920	25.5855	1718	25.5855	2503
	25.6118	100	25.6118	911	25.6118	1710	25.6118	2512
	25.6381	124	25.6381	913	25.6381	1703	25.6381	2498
	25.6643	118	25.6643	927	25.6643	1716	25.6643	2511
	25.6906	97	25.6906	916	25.6906	1733	25.6906	2516
	25.7168	118	25.7168	901	25.7168	1695	25.7168	2511
	25.7431	103	25.7431	923	25.7431	1703	25.7431	2498
	25.7694	94	25.7694	901	25.7694	1700	25.7694	2503
	25.7956	102	25.7956	900	25.7956	1712	25.7956	2507
	25.8219	114	25.8219	932	25.8219	1714	25.8219	2514
	25.8482	120	25.8482	892	25.8482	1737	25.8482	2492
	25.8744	107	25.8744	914	25.8744	1719	25.8744	2506
	25.9007	108	25.9007	918	25.9007	1717	25.9007	2525
	25.9269	101	25.9269	889	25.9269	1710	25.9269	2523
	25.9532	115	25.9532	910	25.9532	1711	25.9532	2507
	25.9794	117	25.9794	906	25.9794	1702	25.9794	2505
	26.0057	107	26.0057	917	26.0057	1705	26.0057	2518
	26.032	102	26.032	894	26.032	1706	26.032	2513
	26.0582	119	26.0582	902	26.0582	1707	26.0582	2502
	26.0845	114	26.0845	892	26.0845	1700	26.0845	2512
	26.1107	120	26.1107	916	26.1107	1698	26.1107	2518
	26.137	91	26.137	919	26.137	1705	26.137	2515
	26.1633	98	26.1633	901	26.1633	1706	26.1633	2503
	26.1895	99	26.1895	912	26.1895	1712	26.1895	2523
	26.2158	99	26.2158	889	26.2158	1716	26.2158	2517
	26.242	107	26.242	916	26.242	1709	26.242	2505
	26.2683	101	26.2683	912	26.2683	1716	26.2683	2503
	26.2946	102	26.2946	924	26.2946	1710	26.2946	2517
	26.3208	107	26.3208	880	26.3208	1721	26.3208	2523
	26.3471	108	26.3471	888	26.3471	1717	26.3471	2509
	26.3734	110	26.3734	912	26.3734	1698	26.3734	2522
	26.3996	126	26.3996	903	26.3996	1703	26.3996	2518
	26.4259	102	26.4259	924	26.4259	1697	26.4259	2507
	26.4521	82	26.4521	907	26.4521	1713	26.4521	2522
	26.4784	106	26.4784	920	26.4784	1717	26.4784	2499
	26.5047	111	26.5047	912	26.5047	1699	26.5047	2504
	26.5309	101	26.5309	902	26.5309	1703	26.5309	2509
	26.5572	87	26.5572	901	26.5572	1703	26.5572	2504
	26.5834	114	26.5834	911	26.5834	1720	26.5834	2494
	26.6097	97	26.6097	914	26.6097	1710	26.6097	2507
	26.636	105	26.636	906	26.636	1716	26.636	2518
	26.6622	111	26.6622	912	26.6622	1735	26.6622	2513
	26.6885	98	26.6885	889	26.6885	1693	26.6885	2505
	26.7147	120	26.7147	914	26.7147	1709	26.7147	2493
	26.741	99	26.741	902	26.741	1698	26.741	2494
	26.7673	111	26.7673	909	26.7673	1707	26.7673	2502
	26.7935	107	26.7935	914	26.7935	1689	26.7935	2512
	26.8198	100	26.8198	908	26.8198	1710	26.8198	2505
	26.8461	81	26.8461	895	26.8461	1699	26.8461	2494
	26.8723	99	26.8723	917	26.8723	1722	26.8723	2513
	26.8986	114	26.8986	909	26.8986	1715	26.8986	2508
	26.9248	107	26.9248	902	26.9248	1701	26.9248	2498
	26.9511	94	26.9511	893	26.9511	1700	26.9511	2497
	26.9774	114	26.9774	911	26.9774	1695	26.9774	2510
	27.0036	102	27.0036	896	27.0036	1703	27.0036	2501
	27.0299	100	27.0299	885	27.0299	1685	27.0299	2507
	27.0561	103	27.0561	890	27.0561	1706	27.0561	2500
	27.0824	102	27.0824	912	27.0824	1697	27.0824	2489
	27.1087	108	27.1087	886	27.1087	1688	27.1087	2506
	27.1349	75	27.1349	914	27.1349	1725	27.1349	2510
	27.1612	98	27.1612	902	27.1612	1704	27.1612	2487
	27.1874	96	27.1874	912	27.1874	1691	27.1874	2495
	27.2137	87	27.2137	914	27.2137	1707	27.2137	2484
	27.24	110	27.24	904	27.24	1705	27.24	2511
	27.2662	108	27.2662	902	27.2662	1697	27.2662	2490
	27.2925	108	27.2925	907	27.2925	1692	27.2925	2502
	27.3187	111	27.3187	902	27.3187	1695	27.3187	2495
	27.345	104	27.345	904	27.345	1694	27.345	2488
	27.3713	112	27.3713	902	27.3713	1701	27.3713	2508
	27.3975	101	27.3975	890	27.3975	1706	27.3975	2497
	27.4238	98	27.4238	892	27.4238	1704	27.4238	2503
	27.45	86	27.45	885	27.45	1712	27.45	2479
	27.4763	95	27.4763	887	27.4763	1709	27.4763	2499
	27.5026	89	27.5026	903	27.5026	1698	27.5026	2483
	27.5288	90	27.5288	915	27.5288	1700	27.5288	2494
	27.5551	86	27.5551	912	27.5551	1699	27.5551	2498
	27.5813	113	27.5813	912	27.5813	1712	27.5813	2480
	27.6076	82	27.6076	916	27.6076	1700	27.6076	2500
	27.6339	105	27.6339	900	27.6339	1701	27.6339	2501
	27.6601	83	27.6601	914	27.6601	1697	27.6601	2494
	27.6864	103	27.6864	909	27.6864	1692	27.6864	2501
	27.7127	90	27.7127	925	27.7127	1702	27.7127	2508
	27.7389	92	27.7389	916	27.7389	1688	27.7389	2506
	27.7652	100	27.7652	907	27.7652	1701	27.7652	2510
	27.7914	111	27.7914	884	27.7914	1698	27.7914	2506
	27.8177	105	27.8177	897	27.8177	1685	27.8177	2500
	27.8439	102	27.8439	886	27.8439	1686	27.8439	2505
	27.8702	101	27.8702	915	27.8702	1712	27.8702	2494
	27.8965	97	27.8965	906	27.8965	1713	27.8965	2497
	27.9227	118	27.9227	913	27.9227	1696	27.9227	2507
	27.949	137	27.949	914	27.949	1697	27.949	2527
	27.9752	140	27.9752	904	27.9752	1702	27.9752	2519
	28.0015	121	28.0015	908	28.0015	1721	28.0015	2503
	28.0278	114	28.0278	920	28.0278	1713	28.0278	2518
	28.054	113	28.054	922	28.054	1748	28.054	2519
	28.0803	162	28.0803	961	28.0803	1741	28.0803	2542
	28.1065	152	28.1065	957	28.1065	1760	28.1065	2536
	28.1328	183	28.1328	1007	28.1328	1793	28.1328	2539
	28.1591	197	28.1591	1032	28.1591	1819	28.1591	2559
	28.1853	231	28.1853	1051	28.1853	1819	28.1853	2611
	28.2116	261	28.2116	1087	28.2116	1895	28.2116	2658
	28.2379	286	28.2379	1149	28.2379	1925	28.2379	2697
	28.2641	279	28.2641	1156	28.2641	1933	28.2641	2772
	28.2904	243	28.2904	1099	28.2904	1857	28.2904	2757
	28.3166	220	28.3166	1055	28.3166	1848	28.3166	2722
	28.3429	186	28.3429	1011	28.3429	1794	28.3429	2684
	28.3692	126	28.3692	1000	28.3692	1763	28.3692	2618
	28.3954	120	28.3954	958	28.3954	1743	28.3954	2558
	28.4217	123	28.4217	932	28.4217	1718	28.4217	2552
	28.4479	123	28.4479	909	28.4479	1726	28.4479	2525
	28.4742	111	28.4742	924	28.4742	1725	28.4742	2533
	28.5005	103	28.5005	906	28.5005	1691	28.5005	2537
	28.5267	95	28.5267	919	28.5267	1701	28.5267	2512
	28.553	90	28.553	886	28.553	1697	28.553	2507
	28.5792	104	28.5792	901	28.5792	1695	28.5792	2502
	28.6055	98	28.6055	874	28.6055	1705	28.6055	2498
	28.6318	104	28.6318	883	28.6318	1698	28.6318	2487
	28.658	102	28.658	910	28.658	1703	28.658	2484
	28.6843	100	28.6843	895	28.6843	1707	28.6843	2501
	28.7106	110	28.7106	895	28.7106	1698	28.7106	2486
	28.7368	106	28.7368	888	28.7368	1705	28.7368	2504
	28.7631	92	28.7631	899	28.7631	1697	28.7631	2506
	28.7893	92	28.7893	907	28.7893	1693	28.7893	2503
	28.8156	100	28.8156	904	28.8156	1693	28.8156	2512
	28.8419	99	28.8419	895	28.8419	1699	28.8419	2497
	28.8681	104	28.8681	901	28.8681	1714	28.8681	2509
	28.8944	81	28.8944	899	28.8944	1685	28.8944	2488
	28.9206	84	28.9206	889	28.9206	1675	28.9206	2518
	28.9469	104	28.9469	889	28.9469	1699	28.9469	2493
	28.9732	86	28.9732	901	28.9732	1691	28.9732	2490
	28.9994	100	28.9994	884	28.9994	1692	28.9994	2493
	29.0257	99	29.0257	898	29.0257	1682	29.0257	2492
	29.0519	85	29.0519	906	29.0519	1714	29.0519	2494
	29.0782	102	29.0782	902	29.0782	1675	29.0782	2502
	29.1045	105	29.1045	900	29.1045	1675	29.1045	2478
	29.1307	114	29.1307	900	29.1307	1698	29.1307	2506
	29.157	116	29.157	902	29.157	1707	29.157	2494
	29.1832	96	29.1832	904	29.1832	1705	29.1832	2499
	29.2095	121	29.2095	890	29.2095	1692	29.2095	2493
	29.2358	77	29.2358	878	29.2358	1685	29.2358	2497
	29.262	112	29.262	904	29.262	1690	29.262	2480
	29.2883	94	29.2883	887	29.2883	1680	29.2883	2492
	29.3145	92	29.3145	880	29.3145	1696	29.3145	2502
	29.3408	96	29.3408	906	29.3408	1674	29.3408	2487
	29.3671	95	29.3671	901	29.3671	1689	29.3671	2494
	29.3933	88	29.3933	893	29.3933	1693	29.3933	2504
	29.4196	79	29.4196	887	29.4196	1707	29.4196	2502
	29.4458	78	29.4458	881	29.4458	1702	29.4458	2492
	29.4721	74	29.4721	876	29.4721	1673	29.4721	2498
	29.4984	88	29.4984	897	29.4984	1695	29.4984	2483
	29.5246	99	29.5246	900	29.5246	1690	29.5246	2479
	29.5509	91	29.5509	898	29.5509	1694	29.5509	2506
	29.5771	92	29.5771	870	29.5771	1685	29.5771	2498
	29.6034	88	29.6034	892	29.6034	1692	29.6034	2492
	29.6297	79	29.6297	892	29.6297	1699	29.6297	2486
	29.6559	82	29.6559	896	29.6559	1696	29.6559	2509
	29.6822	116	29.6822	900	29.6822	1710	29.6822	2499
	29.7084	90	29.7084	905	29.7084	1704	29.7084	2481
	29.7347	91	29.7347	892	29.7347	1700	29.7347	2495
	29.761	71	29.761	886	29.761	1679	29.761	2490
	29.7872	83	29.7872	894	29.7872	1682	29.7872	2491
	29.8135	84	29.8135	877	29.8135	1680	29.8135	2487
	29.8397	89	29.8397	903	29.8397	1699	29.8397	2486
	29.866	107	29.866	902	29.866	1697	29.866	2505
	29.8923	104	29.8923	902	29.8923	1725	29.8923	2507
	29.9185	109	29.9185	914	29.9185	1711	29.9185	2519
	29.9448	129	29.9448	906	29.9448	1700	29.9448	2512
	29.9711	127	29.9711	936	29.9711	1717	29.9711	2497
	29.9973	133	29.9973	924	29.9973	1722	29.9973	2511
	30.0236	160	30.0236	950	30.0236	1725	30.0236	2509
	30.0498	160	30.0498	933	30.0498	1731	30.0498	2527
	30.0761	147	30.0761	941	30.0761	1746	30.0761	2536
	30.1024	141	30.1024	950	30.1024	1754	30.1024	2542
	30.1286	165	30.1286	968	30.1286	1761	30.1286	2540
	30.1549	192	30.1549	967	30.1549	1783	30.1549	2537
	30.1811	167	30.1811	989	30.1811	1778	30.1811	2569
	30.2074	177	30.2074	958	30.2074	1794	30.2074	2560
	30.2337	182	30.2337	993	30.2337	1763	30.2337	2597
	30.2599	202	30.2599	990	30.2599	1791	30.2599	2570
	30.2862	169	30.2862	980	30.2862	1796	30.2862	2559
	30.3124	190	30.3124	973	30.3124	1795	30.3124	2550
	30.3387	179	30.3387	960	30.3387	1778	30.3387	2535
	30.365	150	30.365	960	30.365	1748	30.365	2554
	30.3912	157	30.3912	934	30.3912	1738	30.3912	2536
	30.4175	131	30.4175	957	30.4175	1765	30.4175	2515
	30.4437	125	30.4437	940	30.4437	1721	30.4437	2516
	30.47	109	30.47	909	30.47	1741	30.47	2520
	30.4963	120	30.4963	927	30.4963	1728	30.4963	2514
	30.5225	102	30.5225	917	30.5225	1734	30.5225	2497
	30.5488	111	30.5488	912	30.5488	1700	30.5488	2513
	30.5751	106	30.5751	912	30.5751	1703	30.5751	2522
	30.6013	81	30.6013	912	30.6013	1705	30.6013	2505
	30.6276	107	30.6276	886	30.6276	1701	30.6276	2496
	30.6538	117	30.6538	906	30.6538	1712	30.6538	2526
	30.6801	105	30.6801	904	30.6801	1698	30.6801	2487
	30.7064	83	30.7064	904	30.7064	1694	30.7064	2496
	30.7326	98	30.7326	906	30.7326	1690	30.7326	2505
	30.7589	79	30.7589	899	30.7589	1694	30.7589	2492
	30.7851	89	30.7851	909	30.7851	1702	30.7851	2483
	30.8114	99	30.8114	875	30.8114	1679	30.8114	2486
	30.8377	98	30.8377	899	30.8377	1696	30.8377	2485
	30.8639	83	30.8639	895	30.8639	1687	30.8639	2500
	30.8902	94	30.8902	905	30.8902	1683	30.8902	2517
	30.9164	87	30.9164	888	30.9164	1703	30.9164	2484
	30.9427	80	30.9427	885	30.9427	1696	30.9427	2495
	30.969	104	30.969	917	30.969	1697	30.969	2503
	30.9952	86	30.9952	904	30.9952	1698	30.9952	2473
	31.0215	79	31.0215	900	31.0215	1689	31.0215	2479
	31.0477	112	31.0477	894	31.0477	1692	31.0477	2508
	31.074	98	31.074	888	31.074	1685	31.074	2506
	31.1003	78	31.1003	877	31.1003	1685	31.1003	2475
	31.1265	82	31.1265	902	31.1265	1693	31.1265	2489
	31.1528	96	31.1528	891	31.1528	1720	31.1528	2488
	31.179	88	31.179	896	31.179	1706	31.179	2491
	31.2053	96	31.2053	882	31.2053	1686	31.2053	2489
	31.2316	93	31.2316	884	31.2316	1699	31.2316	2482
	31.2578	83	31.2578	883	31.2578	1680	31.2578	2486
	31.2841	99	31.2841	906	31.2841	1681	31.2841	2477
	31.3103	87	31.3103	875	31.3103	1677	31.3103	2509
	31.3366	92	31.3366	870	31.3366	1686	31.3366	2497
	31.3629	90	31.3629	914	31.3629	1693	31.3629	2490
	31.3891	89	31.3891	911	31.3891	1696	31.3891	2485
	31.4154	80	31.4154	889	31.4154	1710	31.4154	2488
	31.4416	100	31.4416	908	31.4416	1714	31.4416	2483
	31.4679	108	31.4679	919	31.4679	1717	31.4679	2486
	31.4942	129	31.4942	917	31.4942	1722	31.4942	2488
	31.5204	166	31.5204	946	31.5204	1729	31.5204	2518
	31.5467	178	31.5467	974	31.5467	1784	31.5467	2518
	31.5729	221	31.5729	1015	31.5729	1807	31.5729	2538
	31.5992	250	31.5992	1041	31.5992	1870	31.5992	2560
	31.6255	387	31.6255	1117	31.6255	1963	31.6255	2604
	31.6517	456	31.6517	1170	31.6517	2050	31.6517	2673
	31.678	469	31.678	1252	31.678	2138	31.678	2758
	31.7042	364	31.7042	1265	31.7042	2012	31.7042	2780
	31.7305	354	31.7305	1158	31.7305	1941	31.7305	2749
	31.7568	319	31.7568	1136	31.7568	1908	31.7568	2696
	31.783	220	31.783	1104	31.783	1867	31.783	2654
	31.8093	161	31.8093	1025	31.8093	1793	31.8093	2617
	31.8356	120	31.8356	951	31.8356	1738	31.8356	2549
	31.8618	87	31.8618	904	31.8618	1714	31.8618	2512
	31.8881	92	31.8881	910	31.8881	1707	31.8881	2513
	31.9143	106	31.9143	909	31.9143	1698	31.9143	2511
	31.9406	97	31.9406	897	31.9406	1707	31.9406	2501
	31.9669	106	31.9669	911	31.9669	1699	31.9669	2490
	31.9931	85	31.9931	883	31.9931	1687	31.9931	2486
	32.0194	92	32.0194	886	32.0194	1680	32.0194	2495
	32.0456	83	32.0456	890	32.0456	1686	32.0456	2474
	32.0719	79	32.0719	879	32.0719	1679	32.0719	2486
	32.0982	84	32.0982	877	32.0982	1680	32.0982	2494
	32.1244	92	32.1244	894	32.1244	1695	32.1244	2474
	32.1507	78	32.1507	896	32.1507	1685	32.1507	2485
	32.1769	82	32.1769	894	32.1769	1679	32.1769	2475
	32.2032	86	32.2032	899	32.2032	1700	32.2032	2480
	32.2295	86	32.2295	877	32.2295	1674	32.2295	2474
	32.2557	71	32.2557	895	32.2557	1683	32.2557	2474
	32.282	89	32.282	871	32.282	1667	32.282	2477
	32.3083	78	32.3083	872	32.3083	1672	32.3083	2503
	32.3345	62	32.3345	871	32.3345	1677	32.3345	2485
	32.3608	76	32.3608	876	32.3608	1666	32.3608	2481
	32.387	87	32.387	895	32.387	1680	32.387	2453
	32.4133	72	32.4133	865	32.4133	1678	32.4133	2469
	32.4395	78	32.4395	897	32.4395	1672	32.4395	2469
	32.4658	69	32.4658	875	32.4658	1691	32.4658	2478
	32.4921	84	32.4921	901	32.4921	1699	32.4921	2477
	32.5183	66	32.5183	868	32.5183	1676	32.5183	2478
	32.5446	65	32.5446	874	32.5446	1678	32.5446	2471
	32.5709	80	32.5709	869	32.5709	1660	32.5709	2475
	32.5971	75	32.5971	893	32.5971	1690	32.5971	2478
	32.6234	78	32.6234	889	32.6234	1678	32.6234	2479
	32.6496	77	32.6496	899	32.6496	1680	32.6496	2479
	32.6759	73	32.6759	889	32.6759	1691	32.6759	2482
	32.7022	74	32.7022	885	32.7022	1695	32.7022	2483
	32.7284	85	32.7284	885	32.7284	1671	32.7284	2471
	32.7547	79	32.7547	867	32.7547	1677	32.7547	2478
	32.7809	84	32.7809	889	32.7809	1686	32.7809	2489
	32.8072	86	32.8072	879	32.8072	1675	32.8072	2504
	32.8335	77	32.8335	882	32.8335	1690	32.8335	2471
	32.8597	83	32.8597	882	32.8597	1690	32.8597	2484
	32.886	74	32.886	878	32.886	1680	32.886	2474
	32.9122	71	32.9122	873	32.9122	1660	32.9122	2482
	32.9385	57	32.9385	878	32.9385	1676	32.9385	2488
	32.9648	94	32.9648	869	32.9648	1670	32.9648	2475
	32.991	80	32.991	869	32.991	1676	32.991	2480
	33.0173	84	33.0173	858	33.0173	1673	33.0173	2469
	33.0435	67	33.0435	872	33.0435	1671	33.0435	2475
	33.0698	75	33.0698	865	33.0698	1691	33.0698	2482
	33.0961	68	33.0961	874	33.0961	1679	33.0961	2467
	33.1223	76	33.1223	881	33.1223	1686	33.1223	2471
	33.1486	72	33.1486	868	33.1486	1678	33.1486	2463
	33.1748	77	33.1748	869	33.1748	1667	33.1748	2468
	33.2011	90	33.2011	872	33.2011	1674	33.2011	2475
	33.2274	73	33.2274	880	33.2274	1675	33.2274	2490
	33.2536	70	33.2536	879	33.2536	1689	33.2536	2476
	33.2799	75	33.2799	901	33.2799	1667	33.2799	2467
	33.3061	69	33.3061	867	33.3061	1664	33.3061	2473
	33.3324	70	33.3324	858	33.3324	1662	33.3324	2485
	33.3587	64	33.3587	868	33.3587	1666	33.3587	2475
	33.3849	83	33.3849	870	33.3849	1667	33.3849	2471
	33.4112	75	33.4112	878	33.4112	1660	33.4112	2471
	33.4374	71	33.4374	858	33.4374	1661	33.4374	2473
	33.4637	73	33.4637	862	33.4637	1664	33.4637	2464
	33.49	84	33.49	866	33.49	1661	33.49	2479
	33.5162	73	33.5162	874	33.5162	1680	33.5162	2473
	33.5425	71	33.5425	874	33.5425	1688	33.5425	2470
	33.5688	67	33.5688	875	33.5688	1675	33.5688	2468
	33.595	54	33.595	865	33.595	1666	33.595	2466
	33.6213	73	33.6213	872	33.6213	1676	33.6213	2471
	33.6475	69	33.6475	858	33.6475	1663	33.6475	2481
	33.6738	55	33.6738	871	33.6738	1689	33.6738	2463
	33.7	83	33.7	861	33.7	1673	33.7	2466
	33.7263	65	33.7263	867	33.7263	1659	33.7263	2479
	33.7526	66	33.7526	867	33.7526	1667	33.7526	2489
	33.7788	71	33.7788	879	33.7788	1676	33.7788	2467
	33.8051	65	33.8051	862	33.8051	1666	33.8051	2461
	33.8314	67	33.8314	868	33.8314	1654	33.8314	2480
	33.8576	63	33.8576	866	33.8576	1669	33.8576	2480
	33.8839	82	33.8839	868	33.8839	1662	33.8839	2489
	33.9101	69	33.9101	860	33.9101	1669	33.9101	2473
	33.9364	68	33.9364	872	33.9364	1662	33.9364	2466
	33.9627	62	33.9627	879	33.9627	1658	33.9627	2457
	33.9889	68	33.9889	884	33.9889	1662	33.9889	2474
	34.0152	65	34.0152	857	34.0152	1677	34.0152	2469
	34.0414	75	34.0414	854	34.0414	1665	34.0414	2478
	34.0677	82	34.0677	856	34.0677	1685	34.0677	2463
	34.094	75	34.094	863	34.094	1663	34.094	2457
	34.1202	69	34.1202	857	34.1202	1662	34.1202	2459
	34.1465	64	34.1465	869	34.1465	1664	34.1465	2478
	34.1727	78	34.1727	858	34.1727	1652	34.1727	2473
	34.199	76	34.199	859	34.199	1670	34.199	2456
	34.2253	72	34.2253	874	34.2253	1651	34.2253	2475
	34.2515	62	34.2515	867	34.2515	1678	34.2515	2470
	34.2778	70	34.2778	860	34.2778	1684	34.2778	2473
	34.304	67	34.304	874	34.304	1670	34.304	2469
	34.3303	62	34.3303	867	34.3303	1662	34.3303	2466
	34.3566	75	34.3566	865	34.3566	1666	34.3566	2463
	34.3828	63	34.3828	860	34.3828	1665	34.3828	2467
	34.4091	62	34.4091	863	34.4091	1661	34.4091	2469
	34.4353	64	34.4353	868	34.4353	1661	34.4353	2460
	34.4616	60	34.4616	855	34.4616	1668	34.4616	2461
	34.4879	68	34.4879	852	34.4879	1673	34.4879	2465
	34.5141	61	34.5141	859	34.5141	1675	34.5141	2479
	34.5404	78	34.5404	858	34.5404	1660	34.5404	2456
	34.5667	60	34.5667	857	34.5667	1666	34.5667	2469
	34.5929	63	34.5929	866	34.5929	1675	34.5929	2455
	34.6192	63	34.6192	872	34.6192	1680	34.6192	2471
	34.6454	77	34.6454	886	34.6454	1668	34.6454	2465
	34.6717	86	34.6717	876	34.6717	1679	34.6717	2460
	34.698	85	34.698	881	34.698	1723	34.698	2469
	34.7242	123	34.7242	904	34.7242	1716	34.7242	2472
	34.7505	152	34.7505	900	34.7505	1724	34.7505	2499
	34.7767	187	34.7767	923	34.7767	1750	34.7767	2512
	34.803	161	34.803	945	34.803	1747	34.803	2498
	34.8293	172	34.8293	957	34.8293	1747	34.8293	2506
	34.8555	147	34.8555	943	34.8555	1727	34.8555	2497
	34.8818	149	34.8818	917	34.8818	1726	34.8818	2512
	34.908	126	34.908	932	34.908	1732	34.908	2531
	34.9343	101	34.9343	922	34.9343	1718	34.9343	2517
	34.9606	128	34.9606	888	34.9606	1703	34.9606	2500
	34.9868	116	34.9868	904	34.9868	1692	34.9868	2500
	35.0131	127	35.0131	902	35.0131	1706	35.0131	2490
	35.0393	101	35.0393	919	35.0393	1701	35.0393	2498
	35.0656	107	35.0656	917	35.0656	1713	35.0656	2496
	35.0919	131	35.0919	930	35.0919	1705	35.0919	2517
	35.1181	126	35.1181	931	35.1181	1731	35.1181	2502
	35.1444	154	35.1444	914	35.1444	1738	35.1444	2535
	35.1707	144	35.1707	953	35.1707	1747	35.1707	2529
	35.1969	160	35.1969	957	35.1969	1735	35.1969	2537
	35.2232	140	35.2232	949	35.2232	1736	35.2232	2526
	35.2494	155	35.2494	932	35.2494	1721	35.2494	2518
	35.2757	132	35.2757	905	35.2757	1711	35.2757	2500
	35.3019	99	35.3019	894	35.3019	1709	35.3019	2493
	35.3282	96	35.3282	899	35.3282	1683	35.3282	2499
	35.3545	86	35.3545	877	35.3545	1691	35.3545	2497
	35.3807	75	35.3807	871	35.3807	1685	35.3807	2464
	35.407	65	35.407	882	35.407	1685	35.407	2494
	35.4333	77	35.4333	870	35.4333	1683	35.4333	2468
	35.4595	70	35.4595	874	35.4595	1671	35.4595	2466
	35.4858	68	35.4858	867	35.4858	1671	35.4858	2468
	35.512	73	35.512	864	35.512	1666	35.512	2459
	35.5383	64	35.5383	859	35.5383	1667	35.5383	2460
	35.5646	68	35.5646	850	35.5646	1678	35.5646	2457
	35.5908	57	35.5908	868	35.5908	1679	35.5908	2451
	35.6171	64	35.6171	869	35.6171	1678	35.6171	2469
	35.6433	60	35.6433	866	35.6433	1653	35.6433	2454
	35.6696	61	35.6696	858	35.6696	1649	35.6696	2467
	35.6959	57	35.6959	856	35.6959	1665	35.6959	2467
	35.7221	55	35.7221	869	35.7221	1664	35.7221	2453
	35.7484	63	35.7484	862	35.7484	1663	35.7484	2453
	35.7746	73	35.7746	855	35.7746	1680	35.7746	2452
	35.8009	62	35.8009	868	35.8009	1655	35.8009	2458
	35.8272	67	35.8272	863	35.8272	1661	35.8272	2460
	35.8534	54	35.8534	858	35.8534	1663	35.8534	2454
	35.8797	54	35.8797	859	35.8797	1665	35.8797	2462
	35.9059	59	35.9059	848	35.9059	1664	35.9059	2440
	35.9322	56	35.9322	862	35.9322	1662	35.9322	2457
	35.9585	64	35.9585	865	35.9585	1657	35.9585	2459
	35.9847	64	35.9847	840	35.9847	1655	35.9847	2457
	36.011	55	36.011	844	36.011	1667	36.011	2465
	36.0373	50	36.0373	855	36.0373	1657	36.0373	2466
	36.0635	48	36.0635	867	36.0635	1649	36.0635	2459
	36.0898	61	36.0898	854	36.0898	1647	36.0898	2452
	36.116	59	36.116	852	36.116	1653	36.116	2448
	36.1423	68	36.1423	848	36.1423	1643	36.1423	2454
	36.1686	68	36.1686	863	36.1686	1655	36.1686	2461
	36.1948	40	36.1948	852	36.1948	1654	36.1948	2456
	36.2211	42	36.2211	862	36.2211	1658	36.2211	2457
	36.2473	60	36.2473	853	36.2473	1663	36.2473	2456
	36.2736	51	36.2736	860	36.2736	1653	36.2736	2461
	36.2998	66	36.2998	863	36.2998	1660	36.2998	2448
	36.3261	53	36.3261	854	36.3261	1666	36.3261	2456
	36.3524	55	36.3524	863	36.3524	1666	36.3524	2469
	36.3786	52	36.3786	847	36.3786	1643	36.3786	2446
	36.4049	66	36.4049	866	36.4049	1663	36.4049	2473
	36.4312	56	36.4312	848	36.4312	1657	36.4312	2458
	36.4574	62	36.4574	852	36.4574	1665	36.4574	2453
	36.4837	62	36.4837	851	36.4837	1647	36.4837	2446
	36.5099	46	36.5099	859	36.5099	1661	36.5099	2458
	36.5362	54	36.5362	864	36.5362	1654	36.5362	2452
	36.5625	63	36.5625	864	36.5625	1661	36.5625	2473
	36.5887	63	36.5887	842	36.5887	1657	36.5887	2446
	36.615	47	36.615	838	36.615	1650	36.615	2452
	36.6412	67	36.6412	850	36.6412	1659	36.6412	2458
	36.6675	42	36.6675	854	36.6675	1653	36.6675	2473
	36.6938	45	36.6938	848	36.6938	1667	36.6938	2441
	36.72	51	36.72	855	36.72	1630	36.72	2459
	36.7463	51	36.7463	863	36.7463	1652	36.7463	2441
	36.7725	51	36.7725	856	36.7725	1659	36.7725	2449
	36.7988	61	36.7988	844	36.7988	1642	36.7988	2440
	36.8251	54	36.8251	850	36.8251	1655	36.8251	2471
	36.8513	60	36.8513	849	36.8513	1662	36.8513	2452
	36.8776	64	36.8776	848	36.8776	1638	36.8776	2468
	36.9038	51	36.9038	861	36.9038	1653	36.9038	2446
	36.9301	68	36.9301	859	36.9301	1656	36.9301	2452
	36.9564	63	36.9564	866	36.9564	1644	36.9564	2444
	36.9826	46	36.9826	855	36.9826	1664	36.9826	2450
	37.0089	61	37.0089	856	37.0089	1659	37.0089	2447
	37.0351	64	37.0351	858	37.0351	1669	37.0351	2456
	37.0614	66	37.0614	846	37.0614	1653	37.0614	2452
	37.0877	32	37.0877	857	37.0877	1648	37.0877	2462
	37.1139	62	37.1139	855	37.1139	1644	37.1139	2452
	37.1402	54	37.1402	860	37.1402	1674	37.1402	2457
	37.1664	51	37.1664	851	37.1664	1654	37.1664	2449
	37.1927	46	37.1927	862	37.1927	1660	37.1927	2461
	37.219	64	37.219	852	37.219	1667	37.219	2448
	37.2452	75	37.2452	877	37.2452	1661	37.2452	2461
	37.2715	66	37.2715	867	37.2715	1661	37.2715	2459
	37.2978	83	37.2978	873	37.2978	1666	37.2978	2444
	37.324	65	37.324	870	37.324	1655	37.324	2446
	37.3503	71	37.3503	882	37.3503	1657	37.3503	2479
	37.3765	74	37.3765	852	37.3765	1654	37.3765	2446
	37.4028	65	37.4028	848	37.4028	1665	37.4028	2456
	37.429	73	37.429	856	37.429	1671	37.429	2454
	37.4553	59	37.4553	864	37.4553	1667	37.4553	2452
	37.4816	43	37.4816	855	37.4816	1664	37.4816	2461
	37.5078	61	37.5078	860	37.5078	1665	37.5078	2461
	37.5341	57	37.5341	862	37.5341	1658	37.5341	2463
	37.5604	55	37.5604	842	37.5604	1678	37.5604	2452
	37.5866	59	37.5866	863	37.5866	1651	37.5866	2467
	37.6129	51	37.6129	857	37.6129	1654	37.6129	2449
	37.6391	52	37.6391	857	37.6391	1667	37.6391	2448
	37.6654	45	37.6654	856	37.6654	1644	37.6654	2461
	37.6917	63	37.6917	854	37.6917	1645	37.6917	2446
	37.7179	60	37.7179	849	37.7179	1653	37.7179	2453
	37.7442	60	37.7442	863	37.7442	1658	37.7442	2430
	37.7704	47	37.7704	855	37.7704	1657	37.7704	2449
	37.7967	52	37.7967	854	37.7967	1647	37.7967	2451
	37.823	49	37.823	860	37.823	1660	37.823	2453
	37.8492	43	37.8492	850	37.8492	1643	37.8492	2448
	37.8755	55	37.8755	859	37.8755	1640	37.8755	2443
	37.9017	57	37.9017	846	37.9017	1648	37.9017	2445
	37.928	48	37.928	852	37.928	1659	37.928	2441
	37.9543	55	37.9543	845	37.9543	1659	37.9543	2451
	37.9805	50	37.9805	854	37.9805	1643	37.9805	2458
	38.0068	49	38.0068	854	38.0068	1652	38.0068	2468
	38.0331	50	38.0331	847	38.0331	1635	38.0331	2456
	38.0593	48	38.0593	853	38.0593	1651	38.0593	2444
	38.0856	45	38.0856	845	38.0856	1658	38.0856	2456
	38.1118	45	38.1118	856	38.1118	1665	38.1118	2453
	38.1381	61	38.1381	855	38.1381	1657	38.1381	2435
	38.1643	43	38.1643	845	38.1643	1649	38.1643	2456
	38.1906	41	38.1906	857	38.1906	1672	38.1906	2454
	38.2169	44	38.2169	847	38.2169	1651	38.2169	2451
	38.2431	53	38.2431	850	38.2431	1643	38.2431	2448
	38.2694	60	38.2694	852	38.2694	1658	38.2694	2455
	38.2957	50	38.2957	850	38.2957	1649	38.2957	2460
	38.3219	43	38.3219	853	38.3219	1655	38.3219	2436
	38.3482	60	38.3482	857	38.3482	1639	38.3482	2457
	38.3744	45	38.3744	859	38.3744	1650	38.3744	2440
	38.4007	44	38.4007	856	38.4007	1639	38.4007	2449
	38.427	71	38.427	854	38.427	1641	38.427	2446
	38.4532	47	38.4532	854	38.4532	1654	38.4532	2445
	38.4795	55	38.4795	855	38.4795	1641	38.4795	2448
	38.5057	67	38.5057	863	38.5057	1649	38.5057	2439
	38.532	58	38.532	848	38.532	1658	38.532	2446
	38.5583	53	38.5583	860	38.5583	1653	38.5583	2451
	38.5845	63	38.5845	849	38.5845	1681	38.5845	2447
	38.6108	67	38.6108	848	38.6108	1650	38.6108	2442
	38.637	44	38.637	850	38.637	1659	38.637	2450
	38.6633	55	38.6633	843	38.6633	1664	38.6633	2454
	38.6896	60	38.6896	864	38.6896	1651	38.6896	2450
	38.7158	56	38.7158	853	38.7158	1648	38.7158	2456
	38.7421	48	38.7421	853	38.7421	1637	38.7421	2440
	38.7683	61	38.7683	860	38.7683	1664	38.7683	2454
	38.7946	49	38.7946	835	38.7946	1655	38.7946	2453
	38.8209	56	38.8209	859	38.8209	1656	38.8209	2455
	38.8471	45	38.8471	843	38.8471	1642	38.8471	2462
	38.8734	56	38.8734	839	38.8734	1646	38.8734	2450
	38.8997	43	38.8997	848	38.8997	1653	38.8997	2446
	38.9259	52	38.9259	853	38.9259	1650	38.9259	2444
	38.9522	49	38.9522	853	38.9522	1645	38.9522	2439
	38.9784	44	38.9784	854	38.9784	1644	38.9784	2462
	39.0047	49	39.0047	850	39.0047	1641	39.0047	2444
	39.0309	51	39.0309	854	39.0309	1655	39.0309	2441
	39.0572	45	39.0572	834	39.0572	1657	39.0572	2446
	39.0835	47	39.0835	849	39.0835	1653	39.0835	2459
	39.1097	54	39.1097	846	39.1097	1642	39.1097	2448
	39.136	54	39.136	850	39.136	1645	39.136	2448
	39.1623	46	39.1623	839	39.1623	1659	39.1623	2450
	39.1885	56	39.1885	860	39.1885	1646	39.1885	2446
	39.2148	57	39.2148	863	39.2148	1651	39.2148	2452
	39.241	53	39.241	858	39.241	1651	39.241	2440
	39.2673	44	39.2673	856	39.2673	1662	39.2673	2465
	39.2936	58	39.2936	849	39.2936	1652	39.2936	2456
	39.3198	57	39.3198	850	39.3198	1653	39.3198	2451
	39.3461	60	39.3461	851	39.3461	1659	39.3461	2452
	39.3723	54	39.3723	854	39.3723	1667	39.3723	2456
	39.3986	50	39.3986	839	39.3986	1665	39.3986	2448
	39.4249	42	39.4249	846	39.4249	1661	39.4249	2449
	39.4511	71	39.4511	858	39.4511	1657	39.4511	2450
	39.4774	53	39.4774	860	39.4774	1660	39.4774	2472
	39.5036	61	39.5036	846	39.5036	1659	39.5036	2466
	39.5299	54	39.5299	853	39.5299	1662	39.5299	2447
	39.5562	60	39.5562	866	39.5562	1648	39.5562	2451
	39.5824	56	39.5824	847	39.5824	1658	39.5824	2447
	39.6087	59	39.6087	850	39.6087	1675	39.6087	2452
	39.6349	56	39.6349	839	39.6349	1642	39.6349	2452
	39.6612	47	39.6612	855	39.6612	1648	39.6612	2457
	39.6875	56	39.6875	855	39.6875	1662	39.6875	2463
	39.7137	45	39.7137	851	39.7137	1644	39.7137	2450
	39.74	63	39.74	848	39.74	1653	39.74	2446
	39.7662	56	39.7662	844	39.7662	1639	39.7662	2449
	39.7925	56	39.7925	866	39.7925	1651	39.7925	2447
	39.8188	59	39.8188	838	39.8188	1657	39.8188	2445
	39.845	49	39.845	844	39.845	1646	39.845	2460
	39.8713	50	39.8713	844	39.8713	1644	39.8713	2450
	39.8976	52	39.8976	857	39.8976	1657	39.8976	2455
	39.9238	47	39.9238	841	39.9238	1653	39.9238	2458
	39.9501	52	39.9501	859	39.9501	1656	39.9501	2450
	39.9763	65	39.9763	860	39.9763	1650	39.9763	2462
	40.0026	54	40.0026	852	40.0026	1669	40.0026	2450
	40.0288	58	40.0288	853	40.0288	1655	40.0288	2461
	40.0551	44	40.0551	855	40.0551	1650	40.0551	2454
	40.0814	62	40.0814	859	40.0814	1673	40.0814	2463
	40.1076	58	40.1076	859	40.1076	1661	40.1076	2455
	40.1339	42	40.1339	876	40.1339	1654	40.1339	2458
	40.1602	65	40.1602	858	40.1602	1663	40.1602	2470
	40.1864	64	40.1864	872	40.1864	1656	40.1864	2466
	40.2127	69	40.2127	873	40.2127	1676	40.2127	2470
	40.2389	89	40.2389	874	40.2389	1690	40.2389	2475
	40.2652	99	40.2652	883	40.2652	1692	40.2652	2485
	40.2915	143	40.2915	919	40.2915	1717	40.2915	2492
	40.3177	194	40.3177	961	40.3177	1758	40.3177	2506
	40.344	252	40.344	982	40.344	1861	40.344	2543
	40.3702	352	40.3702	1050	40.3702	1896	40.3702	2575
	40.3965	345	40.3965	1109	40.3965	1978	40.3965	2648
	40.4228	317	40.4228	1111	40.4228	1920	40.4228	2636
	40.449	248	40.449	1074	40.449	1902	40.449	2646
	40.4753	271	40.4753	1057	40.4753	1848	40.4753	2611
	40.5015	236	40.5015	1031	40.5015	1852	40.5015	2605
	40.5278	159	40.5278	1014	40.5278	1790	40.5278	2581
	40.5541	135	40.5541	975	40.5541	1776	40.5541	2560
	40.5803	100	40.5803	937	40.5803	1699	40.5803	2513
	40.6066	89	40.6066	918	40.6066	1687	40.6066	2489
	40.6328	84	40.6328	870	40.6328	1663	40.6328	2469
	40.6591	74	40.6591	874	40.6591	1667	40.6591	2479
	40.6854	48	40.6854	871	40.6854	1668	40.6854	2472
	40.7116	65	40.7116	863	40.7116	1663	40.7116	2464
	40.7379	55	40.7379	855	40.7379	1672	40.7379	2462
	40.7641	53	40.7641	851	40.7641	1665	40.7641	2453
	40.7904	51	40.7904	861	40.7904	1644	40.7904	2456
	40.8167	52	40.8167	854	40.8167	1654	40.8167	2462
	40.8429	66	40.8429	855	40.8429	1649	40.8429	2443
	40.8692	56	40.8692	844	40.8692	1651	40.8692	2445
	40.8954	53	40.8954	847	40.8954	1655	40.8954	2455
	40.9217	66	40.9217	855	40.9217	1656	40.9217	2463
	40.948	47	40.948	850	40.948	1653	40.948	2449
	40.9742	54	40.9742	853	40.9742	1657	40.9742	2449
	41.0005	55	41.0005	851	41.0005	1652	41.0005	2455
	41.0267	52	41.0267	836	41.0267	1655	41.0267	2447
	41.053	53	41.053	859	41.053	1661	41.053	2448
	41.0793	58	41.0793	852	41.0793	1665	41.0793	2442
	41.1055	47	41.1055	837	41.1055	1665	41.1055	2449
	41.1318	74	41.1318	858	41.1318	1674	41.1318	2453
	41.1581	43	41.1581	846	41.1581	1651	41.1581	2440
	41.1843	74	41.1843	859	41.1843	1661	41.1843	2455
	41.2106	45	41.2106	857	41.2106	1662	41.2106	2457
	41.2368	49	41.2368	859	41.2368	1656	41.2368	2459
	41.2631	70	41.2631	869	41.2631	1648	41.2631	2449
	41.2894	69	41.2894	854	41.2894	1654	41.2894	2447
	41.3156	62	41.3156	849	41.3156	1664	41.3156	2437
	41.3419	64	41.3419	849	41.3419	1667	41.3419	2456
	41.3681	56	41.3681	845	41.3681	1666	41.3681	2464
	41.3944	65	41.3944	851	41.3944	1654	41.3944	2460
	41.4207	62	41.4207	856	41.4207	1667	41.4207	2449
	41.4469	42	41.4469	856	41.4469	1668	41.4469	2451
	41.4732	46	41.4732	854	41.4732	1657	41.4732	2448
	41.4994	61	41.4994	851	41.4994	1660	41.4994	2448
	41.5257	68	41.5257	853	41.5257	1650	41.5257	2447
	41.552	44	41.552	854	41.552	1656	41.552	2445
	41.5782	62	41.5782	839	41.5782	1656	41.5782	2455
	41.6045	53	41.6045	851	41.6045	1658	41.6045	2446
	41.6307	63	41.6307	871	41.6307	1651	41.6307	2454
	41.657	63	41.657	842	41.657	1649	41.657	2458
	41.6833	55	41.6833	850	41.6833	1660	41.6833	2437
	41.7095	45	41.7095	846	41.7095	1645	41.7095	2444
	41.7358	54	41.7358	851	41.7358	1648	41.7358	2454
	41.7621	58	41.7621	860	41.7621	1653	41.7621	2434
	41.7883	45	41.7883	848	41.7883	1652	41.7883	2445
	41.8146	48	41.8146	851	41.8146	1647	41.8146	2461
	41.8408	52	41.8408	857	41.8408	1656	41.8408	2440
	41.8671	41	41.8671	856	41.8671	1649	41.8671	2453
	41.8933	49	41.8933	862	41.8933	1640	41.8933	2444
	41.9196	61	41.9196	856	41.9196	1663	41.9196	2443
	41.9459	43	41.9459	853	41.9459	1653	41.9459	2452
	41.9721	61	41.9721	841	41.9721	1654	41.9721	2451
	41.9984	48	41.9984	860	41.9984	1663	41.9984	2449
	42.0247	74	42.0247	849	42.0247	1648	42.0247	2454
	42.0509	47	42.0509	860	42.0509	1648	42.0509	2438
	42.0772	48	42.0772	852	42.0772	1648	42.0772	2448
	42.1034	50	42.1034	842	42.1034	1660	42.1034	2442
	42.1297	46	42.1297	851	42.1297	1643	42.1297	2445
	42.156	40	42.156	849	42.156	1655	42.156	2454
	42.1822	51	42.1822	855	42.1822	1639	42.1822	2444
	42.2085	39	42.2085	854	42.2085	1660	42.2085	2464
	42.2347	51	42.2347	858	42.2347	1647	42.2347	2442
	42.261	38	42.261	854	42.261	1651	42.261	2454
	42.2873	33	42.2873	866	42.2873	1655	42.2873	2440
	42.3135	47	42.3135	850	42.3135	1655	42.3135	2441
	42.3398	49	42.3398	856	42.3398	1659	42.3398	2449
	42.366	49	42.366	842	42.366	1648	42.366	2453
	42.3923	44	42.3923	849	42.3923	1651	42.3923	2465
	42.4186	38	42.4186	846	42.4186	1646	42.4186	2448
	42.4448	53	42.4448	839	42.4448	1652	42.4448	2460
	42.4711	52	42.4711	856	42.4711	1656	42.4711	2450
	42.4973	48	42.4973	846	42.4973	1650	42.4973	2459
	42.5236	46	42.5236	851	42.5236	1658	42.5236	2452
	42.5499	46	42.5499	858	42.5499	1651	42.5499	2452
	42.5761	50	42.5761	843	42.5761	1659	42.5761	2459
	42.6024	54	42.6024	861	42.6024	1655	42.6024	2449
	42.6287	57	42.6287	848	42.6287	1655	42.6287	2445
	42.6549	58	42.6549	842	42.6549	1656	42.6549	2447
	42.6812	42	42.6812	853	42.6812	1641	42.6812	2451
	42.7074	66	42.7074	848	42.7074	1657	42.7074	2451
	42.7337	53	42.7337	866	42.7337	1658	42.7337	2461
	42.76	69	42.76	857	42.76	1645	42.76	2450
	42.7862	75	42.7862	862	42.7862	1664	42.7862	2446
	42.8125	70	42.8125	880	42.8125	1681	42.8125	2476
	42.8387	88	42.8387	874	42.8387	1696	42.8387	2458
	42.865	104	42.865	876	42.865	1703	42.865	2458
	42.8912	129	42.8912	899	42.8912	1699	42.8912	2471
	42.9175	164	42.9175	929	42.9175	1760	42.9175	2492
	42.9438	174	42.9438	943	42.9438	1781	42.9438	2516
	42.97	170	42.97	961	42.97	1768	42.97	2544
	42.9963	164	42.9963	962	42.9963	1778	42.9963	2530
	43.0226	152	43.0226	947	43.0226	1747	43.0226	2525
	43.0488	145	43.0488	927	43.0488	1737	43.0488	2536
	43.0751	128	43.0751	931	43.0751	1733	43.0751	2541
	43.1013	118	43.1013	924	43.1013	1723	43.1013	2503
	43.1276	84	43.1276	922	43.1276	1711	43.1276	2503
	43.1539	83	43.1539	892	43.1539	1659	43.1539	2484
	43.1801	56	43.1801	886	43.1801	1673	43.1801	2466
	43.2064	53	43.2064	861	43.2064	1671	43.2064	2469
	43.2326	55	43.2326	852	43.2326	1667	43.2326	2476
	43.2589	47	43.2589	861	43.2589	1646	43.2589	2462
	43.2852	56	43.2852	853	43.2852	1662	43.2852	2450
	43.3114	37	43.3114	859	43.3114	1657	43.3114	2451
	43.3377	48	43.3377	859	43.3377	1642	43.3377	2439
	43.3639	50	43.3639	866	43.3639	1647	43.3639	2448
	43.3902	39	43.3902	843	43.3902	1653	43.3902	2436
	43.4165	56	43.4165	838	43.4165	1647	43.4165	2463
	43.4427	56	43.4427	840	43.4427	1645	43.4427	2442
	43.469	32	43.469	848	43.469	1648	43.469	2445
	43.4952	59	43.4952	859	43.4952	1652	43.4952	2448
	43.5215	48	43.5215	845	43.5215	1665	43.5215	2447
	43.5478	54	43.5478	852	43.5478	1653	43.5478	2455
	43.574	54	43.574	852	43.574	1647	43.574	2444
	43.6003	59	43.6003	857	43.6003	1652	43.6003	2445
	43.6266	48	43.6266	856	43.6266	1653	43.6266	2450
	43.6528	50	43.6528	835	43.6528	1659	43.6528	2450
	43.6791	57	43.6791	845	43.6791	1649	43.6791	2450
	43.7053	60	43.7053	854	43.7053	1657	43.7053	2454
	43.7316	49	43.7316	844	43.7316	1650	43.7316	2451
	43.7578	65	43.7578	845	43.7578	1654	43.7578	2443
	43.7841	42	43.7841	849	43.7841	1643	43.7841	2440
	43.8104	56	43.8104	852	43.8104	1638	43.8104	2457
	43.8366	43	43.8366	851	43.8366	1661	43.8366	2444
	43.8629	44	43.8629	843	43.8629	1638	43.8629	2454
	43.8892	47	43.8892	855	43.8892	1642	43.8892	2451
	43.9154	41	43.9154	861	43.9154	1652	43.9154	2444
	43.9417	48	43.9417	838	43.9417	1648	43.9417	2458
	43.9679	61	43.9679	860	43.9679	1644	43.9679	2451
	43.9942	50	43.9942	846	43.9942	1658	43.9942	2443
	44.0205	44	44.0205	840	44.0205	1657	44.0205	2445
	44.0467	35	44.0467	840	44.0467	1644	44.0467	2450
	44.073	37	44.073	838	44.073	1641	44.073	2456
	44.0992	55	44.0992	850	44.0992	1640	44.0992	2443
	44.1255	63	44.1255	856	44.1255	1648	44.1255	2455
	44.1518	40	44.1518	865	44.1518	1654	44.1518	2448
	44.178	49	44.178	842	44.178	1657	44.178	2448
	44.2043	34	44.2043	849	44.2043	1664	44.2043	2445
	44.2305	53	44.2305	857	44.2305	1639	44.2305	2449
	44.2568	47	44.2568	855	44.2568	1646	44.2568	2442
	44.2831	50	44.2831	843	44.2831	1659	44.2831	2433
	44.3093	50	44.3093	853	44.3093	1649	44.3093	2442
	44.3356	46	44.3356	850	44.3356	1642	44.3356	2442
	44.3618	44	44.3618	852	44.3618	1647	44.3618	2433
	44.3881	47	44.3881	854	44.3881	1647	44.3881	2452
	44.4144	52	44.4144	846	44.4144	1654	44.4144	2442
	44.4406	49	44.4406	839	44.4406	1650	44.4406	2453
	44.4669	40	44.4669	849	44.4669	1640	44.4669	2438
	44.4931	59	44.4931	850	44.4931	1643	44.4931	2435
	44.5194	54	44.5194	855	44.5194	1640	44.5194	2431
	44.5457	55	44.5457	848	44.5457	1654	44.5457	2437
	44.5719	48	44.5719	846	44.5719	1642	44.5719	2457
	44.5982	45	44.5982	849	44.5982	1629	44.5982	2442
	44.6245	50	44.6245	852	44.6245	1633	44.6245	2443
	44.6507	63	44.6507	839	44.6507	1650	44.6507	2439
	44.677	57	44.677	844	44.677	1650	44.677	2444
	44.7032	38	44.7032	858	44.7032	1649	44.7032	2431
	44.7295	43	44.7295	843	44.7295	1656	44.7295	2441
	44.7557	45	44.7557	850	44.7557	1648	44.7557	2451
	44.782	46	44.782	842	44.782	1657	44.782	2438
	44.8083	47	44.8083	847	44.8083	1638	44.8083	2441
	44.8345	43	44.8345	851	44.8345	1645	44.8345	2456
	44.8608	48	44.8608	852	44.8608	1657	44.8608	2447
	44.8871	56	44.8871	843	44.8871	1644	44.8871	2450
	44.9133	44	44.9133	852	44.9133	1637	44.9133	2459
	44.9396	49	44.9396	859	44.9396	1647	44.9396	2459
	44.9658	38	44.9658	842	44.9658	1637	44.9658	2455
	44.9921	51	44.9921	845	44.9921	1642	44.9921	2458
	45.0184	56	45.0184	847	45.0184	1641	45.0184	2448
	45.0446	37	45.0446	844	45.0446	1650	45.0446	2453
	45.0709	58	45.0709	859	45.0709	1649	45.0709	2459
	45.0971	70	45.0971	850	45.0971	1646	45.0971	2460
	45.1234	54	45.1234	849	45.1234	1653	45.1234	2448
	45.1497	55	45.1497	852	45.1497	1654	45.1497	2442
	45.1759	63	45.1759	855	45.1759	1668	45.1759	2464
	45.2022	60	45.2022	861	45.2022	1661	45.2022	2439
	45.2284	55	45.2284	854	45.2284	1669	45.2284	2445
	45.2547	60	45.2547	860	45.2547	1660	45.2547	2450
	45.281	61	45.281	853	45.281	1648	45.281	2463
	45.3072	59	45.3072	852	45.3072	1645	45.3072	2452
	45.3335	49	45.3335	857	45.3335	1641	45.3335	2453
	45.3597	56	45.3597	855	45.3597	1657	45.3597	2459
	45.386	56	45.386	845	45.386	1655	45.386	2441
	45.4123	65	45.4123	850	45.4123	1648	45.4123	2447
	45.4385	53	45.4385	843	45.4385	1655	45.4385	2451
	45.4648	59	45.4648	863	45.4648	1654	45.4648	2442
	45.4911	55	45.4911	855	45.4911	1649	45.4911	2450
	45.5173	51	45.5173	857	45.5173	1651	45.5173	2448
	45.5436	45	45.5436	835	45.5436	1645	45.5436	2464
	45.5698	50	45.5698	848	45.5698	1655	45.5698	2446
	45.5961	34	45.5961	845	45.5961	1641	45.5961	2444
	45.6223	43	45.6223	839	45.6223	1657	45.6223	2447
	45.6486	51	45.6486	837	45.6486	1656	45.6486	2445
	45.6749	44	45.6749	849	45.6749	1650	45.6749	2457
	45.7011	49	45.7011	846	45.7011	1641	45.7011	2451
	45.7274	53	45.7274	840	45.7274	1639	45.7274	2440
	45.7537	41	45.7537	852	45.7537	1644	45.7537	2438
	45.7799	51	45.7799	854	45.7799	1636	45.7799	2441
	45.8062	39	45.8062	844	45.8062	1639	45.8062	2442
	45.8324	58	45.8324	847	45.8324	1654	45.8324	2446
	45.8587	69	45.8587	850	45.8587	1653	45.8587	2446
	45.885	40	45.885	849	45.885	1643	45.885	2445
	45.9112	45	45.9112	837	45.9112	1651	45.9112	2439
	45.9375	35	45.9375	835	45.9375	1640	45.9375	2453
	45.9637	42	45.9637	846	45.9637	1652	45.9637	2450
	45.99	46	45.99	843	45.99	1631	45.99	2445
	46.0163	39	46.0163	835	46.0163	1650	46.0163	2440
	46.0425	52	46.0425	841	46.0425	1637	46.0425	2442
	46.0688	50	46.0688	837	46.0688	1646	46.0688	2450
	46.095	40	46.095	841	46.095	1641	46.095	2447
	46.1213	42	46.1213	838	46.1213	1638	46.1213	2442
	46.1476	50	46.1476	843	46.1476	1648	46.1476	2442
	46.1738	42	46.1738	841	46.1738	1636	46.1738	2444
	46.2001	31	46.2001	856	46.2001	1633	46.2001	2449
	46.2263	51	46.2263	846	46.2263	1641	46.2263	2443
	46.2526	40	46.2526	847	46.2526	1644	46.2526	2443
	46.2789	47	46.2789	849	46.2789	1652	46.2789	2429
	46.3051	45	46.3051	855	46.3051	1642	46.3051	2438
	46.3314	34	46.3314	839	46.3314	1637	46.3314	2451
	46.3576	51	46.3576	851	46.3576	1639	46.3576	2437
	46.3839	30	46.3839	840	46.3839	1636	46.3839	2439
	46.4102	41	46.4102	852	46.4102	1639	46.4102	2444
	46.4364	33	46.4364	845	46.4364	1646	46.4364	2440
	46.4627	40	46.4627	847	46.4627	1638	46.4627	2442
	46.489	36	46.489	845	46.489	1649	46.489	2437
	46.5152	38	46.5152	850	46.5152	1642	46.5152	2442
	46.5415	43	46.5415	850	46.5415	1643	46.5415	2437
	46.5677	51	46.5677	845	46.5677	1644	46.5677	2441
	46.594	46	46.594	851	46.594	1636	46.594	2454
	46.6202	49	46.6202	847	46.6202	1650	46.6202	2449
	46.6465	28	46.6465	845	46.6465	1656	46.6465	2445
	46.6728	41	46.6728	843	46.6728	1639	46.6728	2448
	46.699	47	46.699	836	46.699	1651	46.699	2444
	46.7253	46	46.7253	844	46.7253	1641	46.7253	2437
	46.7516	53	46.7516	839	46.7516	1651	46.7516	2441
	46.7778	50	46.7778	842	46.7778	1652	46.7778	2448
	46.8041	53	46.8041	852	46.8041	1649	46.8041	2449
	46.8303	38	46.8303	845	46.8303	1647	46.8303	2435
	46.8566	34	46.8566	836	46.8566	1626	46.8566	2442
	46.8829	56	46.8829	843	46.8829	1638	46.8829	2443
	46.9091	46	46.9091	843	46.9091	1641	46.9091	2439
	46.9354	46	46.9354	838	46.9354	1640	46.9354	2445
	46.9616	41	46.9616	831	46.9616	1648	46.9616	2444
	46.9879	45	46.9879	833	46.9879	1642	46.9879	2438
	47.0142	40	47.0142	840	47.0142	1635	47.0142	2448
	47.0404	40	47.0404	835	47.0404	1652	47.0404	2439
	47.0667	39	47.0667	826	47.0667	1630	47.0667	2444
	47.0929	36	47.0929	843	47.0929	1639	47.0929	2441
	47.1192	54	47.1192	846	47.1192	1639	47.1192	2441
	47.1455	39	47.1455	845	47.1455	1645	47.1455	2442
	47.1717	40	47.1717	840	47.1717	1632	47.1717	2440
	47.198	45	47.198	837	47.198	1633	47.198	2437
	47.2242	48	47.2242	853	47.2242	1639	47.2242	2439
	47.2505	42	47.2505	842	47.2505	1650	47.2505	2441
	47.2768	33	47.2768	831	47.2768	1643	47.2768	2439
	47.303	42	47.303	857	47.303	1636	47.303	2450
	47.3293	41	47.3293	838	47.3293	1642	47.3293	2433
	47.3556	47	47.3556	836	47.3556	1646	47.3556	2437
	47.3818	31	47.3818	830	47.3818	1629	47.3818	2440
	47.4081	40	47.4081	836	47.4081	1637	47.4081	2429
	47.4343	39	47.4343	835	47.4343	1645	47.4343	2441
	47.4606	40	47.4606	846	47.4606	1640	47.4606	2436
	47.4868	52	47.4868	838	47.4868	1644	47.4868	2448
	47.5131	50	47.5131	849	47.5131	1653	47.5131	2441
	47.5394	47	47.5394	846	47.5394	1644	47.5394	2448
	47.5656	44	47.5656	838	47.5656	1654	47.5656	2437
	47.5919	51	47.5919	845	47.5919	1635	47.5919	2449
	47.6181	45	47.6181	847	47.6181	1640	47.6181	2443
	47.6444	40	47.6444	850	47.6444	1641	47.6444	2430
	47.6707	55	47.6707	844	47.6707	1645	47.6707	2440
	47.6969	45	47.6969	842	47.6969	1654	47.6969	2437
	47.7232	51	47.7232	838	47.7232	1654	47.7232	2445
	47.7495	53	47.7495	842	47.7495	1647	47.7495	2431
	47.7757	38	47.7757	847	47.7757	1658	47.7757	2442
	47.802	29	47.802	832	47.802	1648	47.802	2447
	47.8282	44	47.8282	840	47.8282	1654	47.8282	2447
	47.8545	47	47.8545	845	47.8545	1643	47.8545	2439
	47.8808	50	47.8808	840	47.8808	1653	47.8808	2438
	47.907	41	47.907	838	47.907	1645	47.907	2436
	47.9333	48	47.9333	853	47.9333	1642	47.9333	2446
	47.9595	39	47.9595	840	47.9595	1650	47.9595	2445
	47.9858	41	47.9858	848	47.9858	1632	47.9858	2439
	48.0121	33	48.0121	836	48.0121	1644	48.0121	2447
	48.0383	40	48.0383	844	48.0383	1645	48.0383	2442
	48.0646	44	48.0646	838	48.0646	1646	48.0646	2449
	48.0908	40	48.0908	833	48.0908	1647	48.0908	2444
	48.1171	44	48.1171	837	48.1171	1654	48.1171	2445
	48.1434	42	48.1434	838	48.1434	1642	48.1434	2443
	48.1696	51	48.1696	843	48.1696	1645	48.1696	2444
	48.1959	37	48.1959	843	48.1959	1654	48.1959	2430
	48.2221	42	48.2221	853	48.2221	1654	48.2221	2441
	48.2484	35	48.2484	835	48.2484	1636	48.2484	2444
	48.2747	38	48.2747	843	48.2747	1633	48.2747	2438
	48.3009	46	48.3009	839	48.3009	1643	48.3009	2441
	48.3272	40	48.3272	839	48.3272	1641	48.3272	2438
	48.3535	56	48.3535	836	48.3535	1645	48.3535	2447
	48.3797	57	48.3797	842	48.3797	1650	48.3797	2436
	48.406	41	48.406	837	48.406	1638	48.406	2428
	48.4322	49	48.4322	844	48.4322	1642	48.4322	2432
	48.4585	44	48.4585	849	48.4585	1647	48.4585	2443
	48.4847	40	48.4847	849	48.4847	1647	48.4847	2429
	48.511	33	48.511	848	48.511	1647	48.511	2439
	48.5373	36	48.5373	826	48.5373	1645	48.5373	2435
	48.5635	52	48.5635	844	48.5635	1641	48.5635	2444
	48.5898	33	48.5898	838	48.5898	1655	48.5898	2443
	48.6161	37	48.6161	838	48.6161	1638	48.6161	2436
	48.6423	38	48.6423	840	48.6423	1629	48.6423	2424
	48.6686	37	48.6686	836	48.6686	1638	48.6686	2442
	48.6948	39	48.6948	851	48.6948	1643	48.6948	2436
	48.7211	46	48.7211	839	48.7211	1661	48.7211	2440
	48.7474	52	48.7474	847	48.7474	1637	48.7474	2448
	48.7736	42	48.7736	836	48.7736	1648	48.7736	2429
	48.7999	52	48.7999	858	48.7999	1636	48.7999	2446
	48.8261	44	48.8261	851	48.8261	1644	48.8261	2455
	48.8524	44	48.8524	844	48.8524	1643	48.8524	2445
	48.8787	49	48.8787	859	48.8787	1651	48.8787	2447
	48.9049	51	48.9049	838	48.9049	1639	48.9049	2451
	48.9312	36	48.9312	839	48.9312	1640	48.9312	2447
	48.9574	43	48.9574	848	48.9574	1639	48.9574	2439
	48.9837	53	48.9837	835	48.9837	1643	48.9837	2453
	49.01	55	49.01	837	49.01	1644	49.01	2436
	49.0362	45	49.0362	842	49.0362	1641	49.0362	2446
	49.0625	36	49.0625	846	49.0625	1638	49.0625	2436
	49.0887	45	49.0887	841	49.0887	1636	49.0887	2444
	49.115	47	49.115	841	49.115	1650	49.115	2439
	49.1413	38	49.1413	859	49.1413	1642	49.1413	2436
	49.1675	44	49.1675	850	49.1675	1642	49.1675	2454
	49.1938	50	49.1938	857	49.1938	1641	49.1938	2446
	49.2201	40	49.2201	842	49.2201	1647	49.2201	2443
	49.2463	38	49.2463	840	49.2463	1646	49.2463	2434
	49.2726	40	49.2726	841	49.2726	1645	49.2726	2456
	49.2988	38	49.2988	838	49.2988	1649	49.2988	2437
	49.3251	32	49.3251	846	49.3251	1638	49.3251	2439
	49.3513	50	49.3513	851	49.3513	1632	49.3513	2437
	49.3776	55	49.3776	852	49.3776	1638	49.3776	2440
	49.4039	42	49.4039	840	49.4039	1652	49.4039	2435
	49.4301	42	49.4301	857	49.4301	1652	49.4301	2436
	49.4564	53	49.4564	841	49.4564	1632	49.4564	2439
	49.4826	47	49.4826	833	49.4826	1641	49.4826	2447
	49.5089	36	49.5089	844	49.5089	1637	49.5089	2437
	49.5352	42	49.5352	851	49.5352	1647	49.5352	2446
	49.5614	44	49.5614	844	49.5614	1632	49.5614	2440
	49.5877	34	49.5877	847	49.5877	1652	49.5877	2438
	49.614	36	49.614	846	49.614	1646	49.614	2440
	49.6402	41	49.6402	841	49.6402	1634	49.6402	2443
	49.6665	39	49.6665	844	49.6665	1639	49.6665	2441
	49.6927	40	49.6927	839	49.6927	1652	49.6927	2436
	49.719	46	49.719	835	49.719	1641	49.719	2442
	49.7453	28	49.7453	849	49.7453	1651	49.7453	2444
	49.7715	45	49.7715	847	49.7715	1630	49.7715	2442
	49.7978	54	49.7978	840	49.7978	1638	49.7978	2440
	49.824	58	49.824	844	49.824	1645	49.824	2444
	49.8503	57	49.8503	848	49.8503	1641	49.8503	2438
	49.8766	56	49.8766	849	49.8766	1654	49.8766	2446
	49.9028	57	49.9028	847	49.9028	1651	49.9028	2453
	49.9291	52	49.9291	845	49.9291	1659	49.9291	2430
	49.9553	64	49.9553	860	49.9553	1672	49.9553	2459
	49.9816	61	49.9816	859	49.9816	1671	49.9816	2458
	50.0079	83	50.0079	873	50.0079	1680	50.0079	2472
	50.0341	88	50.0341	879	50.0341	1678	50.0341	2480
	50.0604	99	50.0604	883	50.0604	1675	50.0604	2484
	50.0866	70	50.0866	888	50.0866	1681	50.0866	2452
	50.1129	83	50.1129	879	50.1129	1684	50.1129	2463
	50.1392	78	50.1392	892	50.1392	1681	50.1392	2468
	50.1654	76	50.1654	888	50.1654	1695	50.1654	2473
	50.1917	72	50.1917	877	50.1917	1692	50.1917	2458
	50.218	70	50.218	875	50.218	1657	50.218	2471
	50.2442	73	50.2442	868	50.2442	1681	50.2442	2466
	50.2705	65	50.2705	874	50.2705	1659	50.2705	2458
	50.2967	68	50.2967	883	50.2967	1674	50.2967	2461
	50.323	72	50.323	881	50.323	1674	50.323	2467
	50.3492	57	50.3492	870	50.3492	1655	50.3492	2475
	50.3755	74	50.3755	873	50.3755	1671	50.3755	2476
	50.4018	75	50.4018	878	50.4018	1666	50.4018	2464
	50.428	69	50.428	872	50.428	1697	50.428	2454
	50.4543	87	50.4543	894	50.4543	1678	50.4543	2458
	50.4806	69	50.4806	879	50.4806	1673	50.4806	2468
	50.5068	101	50.5068	882	50.5068	1674	50.5068	2453
	50.5331	78	50.5331	876	50.5331	1685	50.5331	2453
	50.5593	73	50.5593	884	50.5593	1668	50.5593	2475
	50.5856	72	50.5856	874	50.5856	1672	50.5856	2474
	50.6119	85	50.6119	865	50.6119	1681	50.6119	2466
	50.6381	68	50.6381	865	50.6381	1683	50.6381	2472
	50.6644	79	50.6644	874	50.6644	1668	50.6644	2446
	50.6906	66	50.6906	871	50.6906	1658	50.6906	2459
	50.7169	55	50.7169	869	50.7169	1668	50.7169	2465
	50.7432	52	50.7432	851	50.7432	1663	50.7432	2445
	50.7694	66	50.7694	853	50.7694	1657	50.7694	2452
	50.7957	59	50.7957	869	50.7957	1654	50.7957	2440
	50.8219	46	50.8219	856	50.8219	1654	50.8219	2463
	50.8482	40	50.8482	851	50.8482	1644	50.8482	2445
	50.8745	56	50.8745	855	50.8745	1649	50.8745	2437
	50.9007	63	50.9007	838	50.9007	1645	50.9007	2447
	50.927	49	50.927	850	50.927	1651	50.927	2446
	50.9532	46	50.9532	853	50.9532	1642	50.9532	2441
	50.9795	54	50.9795	850	50.9795	1639	50.9795	2459
	51.0058	51	51.0058	846	51.0058	1658	51.0058	2433
	51.032	41	51.032	831	51.032	1627	51.032	2434
	51.0583	47	51.0583	830	51.0583	1652	51.0583	2435
	51.0846	38	51.0846	851	51.0846	1648	51.0846	2441
	51.1108	35	51.1108	842	51.1108	1644	51.1108	2459
	51.1371	32	51.1371	853	51.1371	1656	51.1371	2442
	51.1633	45	51.1633	836	51.1633	1645	51.1633	2441
	51.1896	45	51.1896	834	51.1896	1639	51.1896	2440
	51.2159	52	51.2159	852	51.2159	1640	51.2159	2439
	51.2421	32	51.2421	842	51.2421	1651	51.2421	2440
	51.2684	34	51.2684	843	51.2684	1635	51.2684	2437
	51.2946	44	51.2946	851	51.2946	1640	51.2946	2437
	51.3209	38	51.3209	845	51.3209	1636	51.3209	2437
	51.3471	34	51.3471	849	51.3471	1633	51.3471	2446
	51.3734	43	51.3734	848	51.3734	1635	51.3734	2439
	51.3997	37	51.3997	830	51.3997	1636	51.3997	2459
	51.4259	63	51.4259	835	51.4259	1633	51.4259	2431
	51.4522	30	51.4522	847	51.4522	1631	51.4522	2444
	51.4785	45	51.4785	854	51.4785	1655	51.4785	2442
	51.5047	47	51.5047	835	51.5047	1639	51.5047	2439
	51.531	40	51.531	847	51.531	1640	51.531	2441
	51.5572	39	51.5572	844	51.5572	1636	51.5572	2437
	51.5835	50	51.5835	848	51.5835	1649	51.5835	2438
	51.6098	39	51.6098	843	51.6098	1630	51.6098	2434
	51.636	45	51.636	843	51.636	1654	51.636	2436
	51.6623	35	51.6623	841	51.6623	1648	51.6623	2448
	51.6885	40	51.6885	839	51.6885	1651	51.6885	2456
	51.7148	49	51.7148	843	51.7148	1632	51.7148	2433
	51.7411	41	51.7411	842	51.7411	1636	51.7411	2442
	51.7673	46	51.7673	847	51.7673	1642	51.7673	2438
	51.7936	38	51.7936	838	51.7936	1642	51.7936	2442
	51.8198	56	51.8198	841	51.8198	1643	51.8198	2418
	51.8461	43	51.8461	841	51.8461	1645	51.8461	2449
	51.8724	45	51.8724	841	51.8724	1646	51.8724	2443
	51.8986	44	51.8986	843	51.8986	1642	51.8986	2439
	51.9249	40	51.9249	843	51.9249	1650	51.9249	2438
	51.9511	51	51.9511	847	51.9511	1642	51.9511	2437
	51.9774	52	51.9774	847	51.9774	1645	51.9774	2448
	52.0037	41	52.0037	841	52.0037	1642	52.0037	2446
	52.0299	42	52.0299	839	52.0299	1636	52.0299	2450
	52.0562	35	52.0562	849	52.0562	1651	52.0562	2443
	52.0825	46	52.0825	840	52.0825	1634	52.0825	2446
	52.1087	54	52.1087	843	52.1087	1649	52.1087	2447
	52.135	51	52.135	854	52.135	1660	52.135	2448
	52.1612	57	52.1612	849	52.1612	1657	52.1612	2441
	52.1875	83	52.1875	858	52.1875	1671	52.1875	2443
	52.2137	89	52.2137	867	52.2137	1678	52.2137	2443
	52.24	71	52.24	861	52.24	1683	52.24	2452
	52.2663	60	52.2663	873	52.2663	1675	52.2663	2459
	52.2925	67	52.2925	866	52.2925	1661	52.2925	2460
	52.3188	58	52.3188	852	52.3188	1675	52.3188	2452
	52.3451	50	52.3451	868	52.3451	1655	52.3451	2452
	52.3713	60	52.3713	858	52.3713	1663	52.3713	2460
	52.3976	57	52.3976	851	52.3976	1662	52.3976	2443
	52.4238	57	52.4238	860	52.4238	1643	52.4238	2450
	52.4501	41	52.4501	847	52.4501	1662	52.4501	2441
	52.4764	53	52.4764	839	52.4764	1640	52.4764	2456
	52.5026	47	52.5026	835	52.5026	1655	52.5026	2440
	52.5289	48	52.5289	842	52.5289	1650	52.5289	2446
	52.5551	44	52.5551	847	52.5551	1647	52.5551	2434
	52.5814	50	52.5814	846	52.5814	1644	52.5814	2446
	52.6077	46	52.6077	840	52.6077	1657	52.6077	2443
	52.6339	42	52.6339	827	52.6339	1634	52.6339	2439
	52.6602	44	52.6602	839	52.6602	1644	52.6602	2451
	52.6864	43	52.6864	829	52.6864	1639	52.6864	2438
	52.7127	26	52.7127	837	52.7127	1645	52.7127	2446
	52.739	37	52.739	842	52.739	1653	52.739	2438
	52.7652	66	52.7652	841	52.7652	1634	52.7652	2453
	52.7915	45	52.7915	832	52.7915	1641	52.7915	2446
	52.8177	35	52.8177	835	52.8177	1640	52.8177	2456
	52.844	30	52.844	844	52.844	1634	52.844	2441
	52.8703	40	52.8703	834	52.8703	1636	52.8703	2440
	52.8965	31	52.8965	848	52.8965	1639	52.8965	2437
	52.9228	27	52.9228	836	52.9228	1648	52.9228	2439
	52.949	51	52.949	835	52.949	1635	52.949	2441
	52.9753	39	52.9753	836	52.9753	1636	52.9753	2431
	53.0016	47	53.0016	837	53.0016	1647	53.0016	2444
	53.0278	33	53.0278	843	53.0278	1640	53.0278	2441
	53.0541	41	53.0541	838	53.0541	1654	53.0541	2432
	53.0804	38	53.0804	842	53.0804	1635	53.0804	2433
	53.1066	45	53.1066	843	53.1066	1638	53.1066	2427
	53.1329	33	53.1329	833	53.1329	1634	53.1329	2432
	53.1591	29	53.1591	835	53.1591	1635	53.1591	2427
	53.1854	48	53.1854	822	53.1854	1639	53.1854	2436
	53.2116	36	53.2116	838	53.2116	1647	53.2116	2433
	53.2379	37	53.2379	834	53.2379	1646	53.2379	2441
	53.2642	33	53.2642	837	53.2642	1653	53.2642	2441
	53.2904	37	53.2904	851	53.2904	1636	53.2904	2439
	53.3167	27	53.3167	846	53.3167	1641	53.3167	2439
	53.343	52	53.343	838	53.343	1643	53.343	2436
	53.3692	47	53.3692	836	53.3692	1647	53.3692	2442
	53.3955	34	53.3955	834	53.3955	1629	53.3955	2437
	53.4217	39	53.4217	832	53.4217	1638	53.4217	2431
	53.448	43	53.448	830	53.448	1636	53.448	2438
	53.4743	40	53.4743	845	53.4743	1639	53.4743	2445
	53.5005	45	53.5005	834	53.5005	1635	53.5005	2451
	53.5268	44	53.5268	826	53.5268	1630	53.5268	2426
	53.553	27	53.553	847	53.553	1640	53.553	2441
	53.5793	35	53.5793	844	53.5793	1631	53.5793	2421
	53.6056	45	53.6056	830	53.6056	1636	53.6056	2442
	53.6318	37	53.6318	851	53.6318	1641	53.6318	2444
	53.6581	49	53.6581	843	53.6581	1642	53.6581	2445
	53.6843	41	53.6843	838	53.6843	1640	53.6843	2436
	53.7106	36	53.7106	842	53.7106	1637	53.7106	2427
	53.7369	49	53.7369	843	53.7369	1640	53.7369	2441
	53.7631	41	53.7631	855	53.7631	1640	53.7631	2435
	53.7894	41	53.7894	833	53.7894	1631	53.7894	2439
	53.8156	37	53.8156	840	53.8156	1636	53.8156	2440
	53.8419	35	53.8419	845	53.8419	1637	53.8419	2445
	53.8682	37	53.8682	839	53.8682	1637	53.8682	2439
	53.8944	39	53.8944	845	53.8944	1636	53.8944	2431
	53.9207	36	53.9207	845	53.9207	1636	53.9207	2432
	53.947	49	53.947	838	53.947	1637	53.947	2436
	53.9732	39	53.9732	849	53.9732	1640	53.9732	2438
	53.9995	47	53.9995	835	53.9995	1639	53.9995	2433
	54.0257	43	54.0257	836	54.0257	1646	54.0257	2437
	54.052	35	54.052	839	54.052	1640	54.052	2434
	54.0782	29	54.0782	834	54.0782	1654	54.0782	2443
	54.1045	42	54.1045	834	54.1045	1646	54.1045	2447
	54.1308	48	54.1308	845	54.1308	1635	54.1308	2440
	54.157	39	54.157	842	54.157	1641	54.157	2427
	54.1833	43	54.1833	841	54.1833	1644	54.1833	2447
	54.2096	44	54.2096	850	54.2096	1661	54.2096	2434
	54.2358	34	54.2358	850	54.2358	1642	54.2358	2439
	54.2621	38	54.2621	832	54.2621	1642	54.2621	2444
	54.2883	44	54.2883	848	54.2883	1649	54.2883	2441
	54.3146	54	54.3146	851	54.3146	1654	54.3146	2443
	54.3409	59	54.3409	844	54.3409	1651	54.3409	2440
	54.3671	60	54.3671	853	54.3671	1651	54.3671	2452
	54.3934	54	54.3934	860	54.3934	1647	54.3934	2448
	54.4196	48	54.4196	853	54.4196	1647	54.4196	2441
	54.4459	41	54.4459	857	54.4459	1641	54.4459	2446
	54.4722	52	54.4722	850	54.4722	1659	54.4722	2440
	54.4984	48	54.4984	841	54.4984	1649	54.4984	2456
	54.5247	46	54.5247	845	54.5247	1653	54.5247	2445
	54.5509	33	54.5509	839	54.5509	1641	54.5509	2447
	54.5772	45	54.5772	846	54.5772	1644	54.5772	2437
	54.6035	46	54.6035	836	54.6035	1649	54.6035	2431
	54.6297	39	54.6297	851	54.6297	1656	54.6297	2434
	54.656	43	54.656	835	54.656	1641	54.656	2443
	54.6823	30	54.6823	843	54.6823	1640	54.6823	2436
	54.7085	39	54.7085	846	54.7085	1641	54.7085	2438
	54.7348	33	54.7348	839	54.7348	1629	54.7348	2448
	54.761	40	54.761	850	54.761	1630	54.761	2437
	54.7873	45	54.7873	837	54.7873	1637	54.7873	2437
	54.8135	57	54.8135	842	54.8135	1647	54.8135	2437
	54.8398	45	54.8398	843	54.8398	1648	54.8398	2423
	54.8661	41	54.8661	838	54.8661	1631	54.8661	2449
	54.8923	39	54.8923	835	54.8923	1640	54.8923	2435
	54.9186	41	54.9186	835	54.9186	1638	54.9186	2434
	54.9449	37	54.9449	837	54.9449	1639	54.9449	2443
	54.9711	39	54.9711	838	54.9711	1645	54.9711	2444
	54.9974	48	54.9974	840	54.9974	1638	54.9974	2444
	55.0236	50	55.0236	841	55.0236	1660	55.0236	2441
	55.0499	42	55.0499	846	55.0499	1636	55.0499	2425
	55.0761	46	55.0761	850	55.0761	1636	55.0761	2445
	55.1024	49	55.1024	833	55.1024	1638	55.1024	2450
	55.1287	42	55.1287	845	55.1287	1640	55.1287	2442
	55.1549	39	55.1549	852	55.1549	1638	55.1549	2435
	55.1812	44	55.1812	826	55.1812	1649	55.1812	2438
	55.2075	42	55.2075	840	55.2075	1628	55.2075	2446
	55.2337	48	55.2337	849	55.2337	1641	55.2337	2442
	55.26	48	55.26	853	55.26	1656	55.26	2449
	55.2862	36	55.2862	839	55.2862	1643	55.2862	2437
	55.3125	34	55.3125	841	55.3125	1647	55.3125	2437
	55.3388	35	55.3388	842	55.3388	1640	55.3388	2441
	55.365	41	55.365	840	55.365	1646	55.365	2447
	55.3913	52	55.3913	842	55.3913	1645	55.3913	2437
	55.4175	40	55.4175	844	55.4175	1645	55.4175	2434
	55.4438	29	55.4438	852	55.4438	1649	55.4438	2451
	55.4701	35	55.4701	843	55.4701	1648	55.4701	2435
	55.4963	38	55.4963	847	55.4963	1640	55.4963	2446
	55.5226	38	55.5226	849	55.5226	1643	55.5226	2444
	55.5488	56	55.5488	844	55.5488	1638	55.5488	2432
	55.5751	39	55.5751	845	55.5751	1643	55.5751	2443
	55.6014	38	55.6014	846	55.6014	1629	55.6014	2444
	55.6276	48	55.6276	851	55.6276	1653	55.6276	2445
	55.6539	54	55.6539	845	55.6539	1642	55.6539	2437
	55.6801	35	55.6801	845	55.6801	1636	55.6801	2452
	55.7064	37	55.7064	843	55.7064	1639	55.7064	2433
	55.7327	45	55.7327	839	55.7327	1649	55.7327	2441
	55.7589	36	55.7589	829	55.7589	1643	55.7589	2444
	55.7852	31	55.7852	834	55.7852	1637	55.7852	2449
	55.8115	43	55.8115	851	55.8115	1639	55.8115	2443
	55.8377	34	55.8377	840	55.8377	1648	55.8377	2448
	55.864	34	55.864	840	55.864	1647	55.864	2447
	55.8902	42	55.8902	830	55.8902	1633	55.8902	2439
	55.9165	41	55.9165	837	55.9165	1639	55.9165	2452
	55.9427	26	55.9427	843	55.9427	1634	55.9427	2438
	55.969	33	55.969	850	55.969	1644	55.969	2444
	55.9953	41	55.9953	845	55.9953	1643	55.9953	2446
	56.0215	38	56.0215	842	56.0215	1636	56.0215	2440
	56.0478	39	56.0478	844	56.0478	1649	56.0478	2429
	56.074	38	56.074	835	56.074	1640	56.074	2448
	56.1003	43	56.1003	833	56.1003	1641	56.1003	2446
	56.1266	37	56.1266	847	56.1266	1626	56.1266	2437
	56.1528	42	56.1528	836	56.1528	1624	56.1528	2429
	56.1791	51	56.1791	840	56.1791	1645	56.1791	2439
	56.2054	35	56.2054	850	56.2054	1632	56.2054	2436
	56.2316	36	56.2316	848	56.2316	1640	56.2316	2438
	56.2579	36	56.2579	839	56.2579	1654	56.2579	2436
	56.2841	44	56.2841	837	56.2841	1639	56.2841	2442
	56.3104	44	56.3104	843	56.3104	1636	56.3104	2436
	56.3367	32	56.3367	843	56.3367	1637	56.3367	2435
	56.3629	47	56.3629	835	56.3629	1642	56.3629	2432
	56.3892	52	56.3892	842	56.3892	1648	56.3892	2441
	56.4154	35	56.4154	841	56.4154	1628	56.4154	2437
	56.4417	33	56.4417	838	56.4417	1635	56.4417	2443
	56.468	40	56.468	834	56.468	1631	56.468	2433
	56.4942	42	56.4942	847	56.4942	1637	56.4942	2437
	56.5205	29	56.5205	833	56.5205	1628	56.5205	2438
	56.5467	35	56.5467	839	56.5467	1643	56.5467	2434
	56.573	32	56.573	835	56.573	1647	56.573	2437
	56.5993	37	56.5993	838	56.5993	1630	56.5993	2434
	56.6255	42	56.6255	841	56.6255	1648	56.6255	2438
	56.6518	36	56.6518	839	56.6518	1640	56.6518	2430
	56.678	30	56.678	845	56.678	1641	56.678	2432
	56.7043	39	56.7043	840	56.7043	1630	56.7043	2435
	56.7306	45	56.7306	841	56.7306	1635	56.7306	2442
	56.7568	42	56.7568	857	56.7568	1633	56.7568	2450
	56.7831	33	56.7831	843	56.7831	1644	56.7831	2446
	56.8094	38	56.8094	845	56.8094	1624	56.8094	2429
	56.8356	27	56.8356	835	56.8356	1632	56.8356	2436
	56.8619	47	56.8619	833	56.8619	1638	56.8619	2439
	56.8881	31	56.8881	841	56.8881	1636	56.8881	2437
	56.9144	39	56.9144	846	56.9144	1634	56.9144	2438
	56.9406	22	56.9406	832	56.9406	1632	56.9406	2441
	56.9669	48	56.9669	844	56.9669	1646	56.9669	2435
	56.9932	34	56.9932	833	56.9932	1639	56.9932	2438
	57.0194	33	57.0194	835	57.0194	1640	57.0194	2440
	57.0457	46	57.0457	834	57.0457	1632	57.0457	2431
	57.072	44	57.072	827	57.072	1644	57.072	2447
	57.0982	35	57.0982	839	57.0982	1643	57.0982	2449
	57.1245	50	57.1245	825	57.1245	1643	57.1245	2446
	57.1507	38	57.1507	834	57.1507	1630	57.1507	2432
	57.177	48	57.177	834	57.177	1640	57.177	2450
	57.2033	29	57.2033	840	57.2033	1640	57.2033	2440
	57.2295	42	57.2295	846	57.2295	1638	57.2295	2435
	57.2558	30	57.2558	833	57.2558	1631	57.2558	2437
	57.282	40	57.282	842	57.282	1649	57.282	2435
	57.3083	39	57.3083	841	57.3083	1642	57.3083	2451
	57.3346	36	57.3346	838	57.3346	1639	57.3346	2435
	57.3608	40	57.3608	843	57.3608	1644	57.3608	2444
	57.3871	36	57.3871	842	57.3871	1631	57.3871	2434
	57.4133	32	57.4133	855	57.4133	1632	57.4133	2444
	57.4396	45	57.4396	841	57.4396	1636	57.4396	2435
	57.4659	33	57.4659	827	57.4659	1640	57.4659	2435
	57.4921	39	57.4921	841	57.4921	1636	57.4921	2444
	57.5184	40	57.5184	832	57.5184	1644	57.5184	2441
	57.5446	40	57.5446	836	57.5446	1638	57.5446	2428
	57.5709	47	57.5709	847	57.5709	1635	57.5709	2430
	57.5972	46	57.5972	835	57.5972	1649	57.5972	2436
	57.6234	37	57.6234	839	57.6234	1644	57.6234	2439
	57.6497	42	57.6497	832	57.6497	1636	57.6497	2437
	57.676	40	57.676	843	57.676	1638	57.676	2435
	57.7022	29	57.7022	834	57.7022	1647	57.7022	2444
	57.7285	50	57.7285	842	57.7285	1635	57.7285	2444
	57.7547	28	57.7547	824	57.7547	1642	57.7547	2431
	57.781	44	57.781	838	57.781	1641	57.781	2433
	57.8073	40	57.8073	851	57.8073	1637	57.8073	2442
	57.8335	40	57.8335	831	57.8335	1640	57.8335	2435
	57.8598	41	57.8598	845	57.8598	1646	57.8598	2444
	57.886	49	57.886	837	57.886	1642	57.886	2431
	57.9123	26	57.9123	842	57.9123	1641	57.9123	2442
	57.9386	33	57.9386	852	57.9386	1651	57.9386	2456
	57.9648	33	57.9648	834	57.9648	1644	57.9648	2430
	57.9911	48	57.9911	851	57.9911	1641	57.9911	2428
	58.0173	28	58.0173	850	58.0173	1640	58.0173	2427
	58.0436	42	58.0436	838	58.0436	1650	58.0436	2441
	58.0699	37	58.0699	844	58.0699	1647	58.0699	2443
	58.0961	43	58.0961	841	58.0961	1647	58.0961	2446
	58.1224	41	58.1224	846	58.1224	1652	58.1224	2449
	58.1486	47	58.1486	829	58.1486	1629	58.1486	2434
	58.1749	52	58.1749	835	58.1749	1638	58.1749	2440
	58.2012	35	58.2012	837	58.2012	1631	58.2012	2437
	58.2274	29	58.2274	851	58.2274	1651	58.2274	2448
	58.2537	47	58.2537	841	58.2537	1644	58.2537	2440
	58.2799	50	58.2799	854	58.2799	1642	58.2799	2446
	58.3062	43	58.3062	836	58.3062	1646	58.3062	2441
	58.3325	53	58.3325	833	58.3325	1631	58.3325	2436
	58.3587	44	58.3587	845	58.3587	1643	58.3587	2437
	58.385	40	58.385	845	58.385	1652	58.385	2438
	58.4113	49	58.4113	857	58.4113	1654	58.4113	2449
	58.4375	47	58.4375	845	58.4375	1642	58.4375	2440
	58.4638	57	58.4638	839	58.4638	1641	58.4638	2441
	58.49	45	58.49	843	58.49	1641	58.49	2440
	58.5163	39	58.5163	835	58.5163	1654	58.5163	2438
	58.5425	42	58.5425	853	58.5425	1641	58.5425	2452
	58.5688	39	58.5688	847	58.5688	1648	58.5688	2432
	58.5951	47	58.5951	840	58.5951	1650	58.5951	2441
	58.6213	43	58.6213	835	58.6213	1661	58.6213	2436
	58.6476	43	58.6476	847	58.6476	1642	58.6476	2452
	58.6739	43	58.6739	839	58.6739	1649	58.6739	2435
	58.7001	41	58.7001	847	58.7001	1646	58.7001	2449
	58.7264	46	58.7264	849	58.7264	1638	58.7264	2454
	58.7526	42	58.7526	850	58.7526	1645	58.7526	2433
	58.7789	46	58.7789	840	58.7789	1632	58.7789	2435
	58.8051	41	58.8051	828	58.8051	1634	58.8051	2442
	58.8314	44	58.8314	845	58.8314	1642	58.8314	2441
	58.8577	42	58.8577	837	58.8577	1638	58.8577	2442
	58.8839	39	58.8839	850	58.8839	1646	58.8839	2439
	58.9102	32	58.9102	838	58.9102	1634	58.9102	2438
	58.9365	41	58.9365	841	58.9365	1643	58.9365	2441
	58.9627	48	58.9627	845	58.9627	1640	58.9627	2446
	58.989	40	58.989	838	58.989	1632	58.989	2438
	59.0152	40	59.0152	842	59.0152	1654	59.0152	2437
	59.0415	45	59.0415	839	59.0415	1643	59.0415	2447
	59.0678	45	59.0678	839	59.0678	1638	59.0678	2437
	59.094	38	59.094	839	59.094	1641	59.094	2434
	59.1203	38	59.1203	838	59.1203	1656	59.1203	2433
	59.1465	32	59.1465	830	59.1465	1642	59.1465	2436
	59.1728	41	59.1728	839	59.1728	1634	59.1728	2438
	59.1991	40	59.1991	838	59.1991	1639	59.1991	2434
	59.2253	35	59.2253	840	59.2253	1637	59.2253	2446
	59.2516	42	59.2516	838	59.2516	1634	59.2516	2446
	59.2778	46	59.2778	838	59.2778	1631	59.2778	2458
	59.3041	49	59.3041	845	59.3041	1642	59.3041	2432
	59.3304	42	59.3304	843	59.3304	1646	59.3304	2449
	59.3566	30	59.3566	841	59.3566	1622	59.3566	2436
	59.3829	43	59.3829	838	59.3829	1636	59.3829	2438
	59.4091	41	59.4091	840	59.4091	1646	59.4091	2437
	59.4354	31	59.4354	835	59.4354	1631	59.4354	2432
	59.4617	39	59.4617	826	59.4617	1641	59.4617	2446
	59.4879	42	59.4879	851	59.4879	1632	59.4879	2437
	59.5142	44	59.5142	837	59.5142	1648	59.5142	2448
	59.5404	49	59.5404	839	59.5404	1642	59.5404	2440
	59.5667	55	59.5667	841	59.5667	1654	59.5667	2440
	59.593	56	59.593	856	59.593	1624	59.593	2441
	59.6192	51	59.6192	837	59.6192	1646	59.6192	2453
	59.6455	55	59.6455	849	59.6455	1629	59.6455	2439
	59.6718	55	59.6718	840	59.6718	1659	59.6718	2438
	59.698	47	59.698	858	59.698	1638	59.698	2442
	59.7243	64	59.7243	839	59.7243	1646	59.7243	2461
	59.7505	56	59.7505	856	59.7505	1656	59.7505	2440
	59.7768	56	59.7768	867	59.7768	1650	59.7768	2446
	59.803	62	59.803	850	59.803	1643	59.803	2458
	59.8293	60	59.8293	861	59.8293	1645	59.8293	2447
	59.8556	66	59.8556	869	59.8556	1646	59.8556	2450
	59.8818	51	59.8818	861	59.8818	1664	59.8818	2455
	59.9081	46	59.9081	848	59.9081	1657	59.9081	2455
	59.9344	56	59.9344	858	59.9344	1663	59.9344	2458
	59.9606	59	59.9606	856	59.9606	1657	59.9606	2452
	59.9869	61	59.9869	852	59.9869	1657	59.9869	2450
