# Supplementary material for: Wearable perovskite solar cells by aligned liquid crystal elastomers
Source: Nat Commun. 2023 Mar 2;14:1204. doi: 10.1038/s41467-023-36938-7 (PMC9981560; doi:10.1038/s41467-023-36938-7)
Supplement: Supplementary file 3 — Source Data [file 41467_2023_36938_MOESM3_ESM.zip › Source data/Supplementary Fig.9.xlsx]

## Sheet: Supplementary Fig.9
Supplementary Fig.9
	Binding Energy (eV)	Intensity	Binding Energy (eV)	Intensity					Binding Energy (eV)	Intensity	Binding Energy (eV)	Intensity
	16	464071	16	458345					0.34	13944.7	0.34	12495
	16.02	458142	16.02	444487					0.36	13558.7	0.36	13418.3
	16.04	459406	16.04	442109					0.38	13755.5	0.38	13927.3
	16.06	452788	16.06	431162					0.4	13724.4	0.4	13469.4
	16.08	445584	16.08	417823					0.42	14858.9	0.42	12749.8
	16.1	449073	16.1	410686					0.44	15379.9	0.44	13537
	16.12	446330	16.12	400847					0.46	16000.3	0.46	13049
	16.14	440512	16.14	385647					0.48	14359.1	0.48	12810.1
	16.16	433626	16.16	375572					0.5	13794	0.5	13493.6
	16.18	427692	16.18	362870					0.52	13495.2	0.52	14086.7
	16.2	419684	16.2	349398					0.54	15311.3	0.54	13565.5
	16.22	413756	16.22	342667					0.56	14695.2	0.56	13743.8
	16.24	408325	16.24	326717					0.58	13911.4	0.58	13847.5
	16.26	398107	16.26	316922					0.6	14056	0.6	13428
	16.28	396210	16.28	308956					0.62	13557.6	0.62	14362.5
	16.3	387948	16.3	297498					0.64	14476.1	0.64	13684.5
	16.32	381721	16.32	280929					0.66	13899.9	0.66	13709.1
	16.34	369757	16.34	277113					0.68	14471.3	0.68	14369
	16.36	371700	16.36	266344					0.7	14714.6	0.7	14699
	16.38	361476	16.38	255948					0.72	14475.7	0.72	14040.8
	16.4	349532	16.4	244536					0.74	14902.1	0.74	14770.4
	16.42	338341	16.42	233870					0.76	14586.3	0.76	13831.2
	16.44	334131	16.44	223351					0.78	13913.6	0.78	14450
	16.46	325164	16.46	214945					0.8	14575.1	0.8	13673.2
	16.48	316422	16.48	206639					0.82	15155	0.82	14381.9
	16.5	308751	16.5	192043					0.84	14388	0.84	14255.3
	16.52	299181	16.52	183184					0.86	14098.3	0.86	14461.3
	16.54	287973	16.54	175446					0.88	14545.7	0.88	14616.4
	16.56	281727	16.56	166977					0.9	15452.2	0.9	14078.4
	16.58	269810	16.58	158330					0.92	15899.3	0.92	15658.7
	16.6	264246	16.6	150634					0.94	15595.9	0.94	15395.3
	16.62	252808	16.62	145571					0.96	14956.4	0.96	14700.6
	16.64	247448	16.64	135079					0.98	15300.9	0.98	15561.2
	16.66	238800	16.66	132492					1	14544.8	1	14155.8
	16.68	228669	16.68	124010					1.02	15234.6	1.02	14979.2
	16.7	223587	16.7	117462					1.04	15127.3	1.04	14054.6
	16.72	215686	16.72	109010					1.06	15382.7	1.06	15005.1
	16.74	204189	16.74	104059					1.08	15100.4	1.08	15765.7
	16.76	195762	16.76	99512					1.1	15245.8	1.1	15209.9
	16.78	186386	16.78	94194.1					1.12	16342.6	1.12	16377.4
	16.8	176845	16.8	87174.1					1.14	15925.5	1.14	16254
	16.82	174678	16.82	84233.7					1.16	15085.2	1.16	15487.2
	16.84	166779	16.84	80066.2					1.18	15465.1	1.18	15324.6
	16.86	157045	16.86	73725.2					1.2	15138	1.2	15901.2
	16.88	150341	16.88	69113.9					1.22	14674.5	1.22	16307.6
	16.9	142453	16.9	63942					1.24	15545.7	1.24	17192.6
	16.92	139191	16.92	62002.9					1.26	15312.1	1.26	16008.1
	16.94	133450	16.94	58429.7					1.28	16417.5	1.28	15825.2
	16.96	127155	16.96	56443.1					1.3	15962.8	1.3	16315.7
	16.98	117748	16.98	52545.7					1.32	16280.2	1.32	17053.3
	17	114087	17	49387.1					1.34	16278.2	1.34	16873.7
	17.02	110542	17.02	48361.9					1.36	16027.5	1.36	17644.4
	17.04	101666	17.04	45899.5					1.38	16411.3	1.38	16969.8
	17.06	98215.1	17.06	43474.3					1.4	15449.7	1.4	16170.8
	17.08	93165.4	17.08	43501.8					1.42	16032.6	1.42	17813.8
	17.1	87394	17.1	40640.2					1.44	16417.8	1.44	16777.2
	17.12	84821.9	17.12	37920.4					1.46	17310.1	1.46	17299.4
	17.14	80471.8	17.14	37542.5					1.48	16518.8	1.48	17752.9
	17.16	79358.6	17.16	34419					1.5	16025.2	1.5	17826.4
	17.18	72854.5	17.18	35298.3					1.52	15669.2	1.52	18216.8
	17.2	71047.3	17.2	32400.9					1.54	16808	1.54	17367.8
	17.22	66686.1	17.22	31903.2					1.56	17653.9	1.56	18393.3
	17.24	62386	17.24	30206.3					1.58	18023.3	1.58	18329.5
	17.26	62447.4	17.26	29577.1					1.6	16942.8	1.6	17397.9
	17.28	57538.6	17.28	27734.2					1.62	16385.6	1.62	18677.3
	17.3	54245.3	17.3	27612.1					1.64	17496.7	1.64	18764.1
	17.32	52422.3	17.32	27603.6					1.66	17329.6	1.66	19451.9
	17.34	50867.2	17.34	26193.3					1.68	17848.2	1.68	18347.1
	17.36	48415.9	17.36	26553.3					1.7	17312.1	1.7	18404.8
	17.38	47253.1	17.38	26350.6					1.72	17839.2	1.72	19395.5
	17.4	45789.7	17.4	25080.2					1.74	17814.7	1.74	19322.8
	17.42	43996.8	17.42	24342.9					1.76	19149.9	1.76	20044
	17.44	42807.8	17.44	23522.5					1.78	17906.9	1.78	19398.5
	17.46	40852.1	17.46	23194.5					1.8	18641	1.8	19549.7
	17.48	39031.6	17.48	22600					1.82	18580.3	1.82	18986.8
	17.5	37843.5	17.5	21733.3					1.84	17653.8	1.84	19874.1
	17.52	36415.4	17.52	21302.1					1.86	17824.9	1.86	19994.4
	17.54	33641.6	17.54	20763.9					1.88	18886.7	1.88	19423.4
	17.56	33507.5	17.56	20817.2					1.9	18483.5	1.9	19997.7
	17.58	34218.7	17.58	20985.8					1.92	19587.3	1.92	20575.3
	17.6	31979.7	17.6	20002.8					1.94	18855	1.94	20494.7
	17.62	30831.2	17.62	19134.6					1.96	18881.9	1.96	20966.4
	17.64	30490.1	17.64	18965.8					1.98	18935.2	1.98	20093
	17.66	28350.5	17.66	18567.1					2	18744.6	2	21389
	17.68	29017.2	17.68	17977.3					2.02	20092.6	2.02	22700.4
	17.7	27654.6	17.7	17531.5					2.04	20115	2.04	21933.4
	17.72	26481.9	17.72	17062.6					2.06	20200.2	2.06	20467.3
	17.74	26850.7	17.74	17454.2					2.08	19708.3	2.08	22155.6
	17.76	26049.8	17.76	16939.9					2.1	20880.2	2.1	22253.5
	17.78	25288.2	17.78	16560.3					2.12	19714.3	2.12	21354.3
	17.8	24859.8	17.8	16265.2					2.14	19581.1	2.14	22712.3
	17.82	24333.4	17.82	14988.5					2.16	20405.9	2.16	21865
	17.84	23742.4	17.84	15341.5					2.18	19888.4	2.18	22966.5
	17.86	22227.3	17.86	15804.5					2.2	20099.5	2.2	23178.4
	17.88	22414.9	17.88	14859.7					2.22	20731.1	2.22	22719.6
	17.9	22155.6	17.9	14731.6					2.24	21300	2.24	23829.5
	17.92	21453.1	17.92	15045.9					2.26	20139.3	2.26	23919.1
	17.94	20123.3	17.94	14691.9					2.28	21383.6	2.28	24697.4
	17.96	20464.1	17.96	13375.1					2.3	20384.7	2.3	23669
	17.98	19751.8	17.98	12397					2.32	22079.6	2.32	24602.1
	18	18266.1	18	12490.2					2.34	21309.8	2.34	23606.5
	18.02	19062.7	18.02	12207					2.36	22851.5	2.36	24741.3
	18.04	18054.2	18.04	11760.2					2.38	21985.1	2.38	24617.8
	18.06	18047.1	18.06	11968					2.4	22643.9	2.4	26502.5
	18.08	16908.8	18.08	11272.8					2.42	21999.9	2.42	26250.4
	18.1	16387.9	18.1	10377.4					2.44	22791.7	2.44	25174.2
	18.12	17127.4	18.12	10452.1					2.46	23861.5	2.46	26876.3
	18.14	16232.5	18.14	10037.5					2.48	22206.9	2.48	26631.7
	18.16	15354	18.16	10512.5					2.5	24481.8	2.5	26409.9
	18.18	15719.9	18.18	9377.89					2.52	23945.3	2.52	28216.7
	18.2	14030.5	18.2	9838.58					2.54	23603.1	2.54	28805.8
	18.22	14145.6	18.22	8938					2.56	25223.2	2.56	29287.3
	18.24	13842.1	18.24	8860.02					2.58	24687.6	2.58	30495.8
	18.26	13500.9	18.26	9016.39					2.6	25925.5	2.6	30833
	18.28	12993	18.28	8017.68					2.62	25642.3	2.62	32703.5
	18.3	13065.6	18.3	8268.76					2.64	26315.8	2.64	33041.7
	18.32	11737.9	18.32	7722.47					2.66	29193.4	2.66	34980.9
	18.34	11458.4	18.34	7449.97					2.68	28875.1	2.68	36856.1
	18.36	11726.4	18.36	7048.57					2.7	30011.3	2.7	37654.2
	18.38	11067.4	18.38	6454.32					2.72	31021.4	2.72	40266
	18.4	10900.3	18.4	6758.35					2.74	31321.7	2.74	41738.2
	18.42	10887.8	18.42	6492.15					2.76	32557.9	2.76	44197.7
	18.44	10192.4	18.44	5414.64					2.78	34524.7	2.78	47825.4
	18.46	10077.2	18.46	5797.03					2.8	37369.6	2.8	48494
	18.48	8755.26	18.48	5391.16					2.82	38869.7	2.82	52044.3
	18.5	8316.06	18.5	5350.89					2.84	39879.7	2.84	55882.2
	18.52	8831.91	18.52	5288.94					2.86	41032.1	2.86	59093.4
	18.54	7958.43	18.54	4567.3					2.88	46092	2.88	63060.2
	18.56	8709.3	18.56	4024.18					2.9	47806.6	2.9	67626.8
	18.58	8109.97	18.58	4609.17					2.92	51895.9	2.92	70936.3
	18.6	7923.38	18.6	4913.42					2.94	54745.1	2.94	78136.9
	18.62	7535.51	18.62	4002.31					2.96	58850.6	2.96	81072.3
	18.64	6539.4	18.64	4007.55					2.98	61215.2	2.98	87197.7
	18.66	7475.76	18.66	3255.47					3	67264.8	3	93548.2
	18.68	5684.14	18.68	3419.05					3.02	71175.2	3.02	97099.6
	18.7	5570.47	18.7	3267.92					3.04	74984.1	3.04	102429
	18.72	6033.88	18.72	3343.59					3.06	81339	3.06	109608
	18.74	5550.33	18.74	3114.12					3.08	86299.5	3.08	117822
	18.76	5599.77	18.76	2861.41					3.1	93816	3.1	124504
	18.78	5321.71	18.78	2822.3					3.12	96982.5	3.12	130111
	18.8	5145.22	18.8	2685.66					3.14	103731	3.14	136016
	18.82	5006.29	18.82	2276.91					3.16	110496	3.16	144657
	18.84	4854.87	18.84	2165.93					3.18	120115	3.18	151744
	18.86	4681.75	18.86	2911.28					3.2	125858	3.2	155401
	18.88	4345.59	18.88	2131.84					3.22	133244	3.22	165074
	18.9	4030.47	18.9	2268.81					3.24	137462	3.24	175640
	18.92	4155.3	18.92	2160.39					3.26	145981	3.26	178627
	18.94	3970.26	18.94	2214.83					3.28	153521	3.28	185097
	18.96	3441.81	18.96	1678.43					3.3	157907	3.3	192622
	18.98	3035.76	18.98	1792.07					3.32	166853	3.32	200166
	19	3421.58	19	1536.58					3.34	173075	3.34	205953
	19.02	2959.51	19.02	1628.68					3.36	184387	3.36	215004
	19.04	2867.56	19.04	1605.37					3.38	190468	3.38	217392
	19.06	2937.14	19.06	1506.05					3.4	197702	3.4	224965
	19.08	2626.97	19.08	1384.18					3.42	205178	3.42	238447
	19.1	2750	19.1	1435.23					3.44	212890	3.44	243625
	19.12	2560.82	19.12	1413.15					3.46	219302	3.46	247128
	19.14	2422.47	19.14	1157.57					3.48	223806	3.48	253210
	19.16	2500.65	19.16	1133.71					3.5	229552	3.5	259655
	19.18	2214.54	19.18	1199.41					3.52	235715	3.52	261315
	19.2	2089.93	19.2	1073.09					3.54	248021	3.54	265529
	19.22	1708.19	19.22	1157.04					3.56	265584	3.56	270585
	19.24	1717.67	19.24	853.19					3.58	298532	3.58	275403
	19.26	1800.92	19.26	742.536					3.6	393642	3.6	290157
	19.28	2089.67	19.28	719.014					3.62	546933	3.62	320637
	19.3	1845.99	19.3	787.335					3.64	844081	3.64	363606
	19.32	2055.66	19.32	651.679					3.66	1422710	3.66	496489
	19.34	1631.29	19.34	683.218					3.68	2211620	3.68	870111
	19.36	1319.84	19.36	491.781					3.7	3056260	3.7	1475920
	19.38	1525.89	19.38	352.501					3.72	3900040	3.72	2176610
	19.4	1228.49	19.4	429.769					3.74	4646700	3.74	3003680
	19.42	1402.67	19.42	665.886					3.76	5284650	3.76	3828670
	19.44	1292.89	19.44	690.395					3.78	5774440	3.78	4604280
	19.46	1231.87	19.46	517.205					3.8	6138920	3.8	5200990
	19.48	979.241	19.48	573.386					3.82	6396850	3.82	5661440
	19.5	1077.96	19.5	413.127					3.84	6529030	3.84	5947110
	19.52	1120.06	19.52	403.616					3.86	6575240	3.86	6099510
	19.54	1276.91	19.54	598.653					3.88	6570710	3.88	6120280
	19.56	826.81	19.56	343.319					3.9	6532760	3.9	6080050
	19.58	780.297	19.58	364.705					3.92	6452780	3.92	5994150
	19.6	835.625	19.6	201.448					3.94	6336450	3.94	5865240
	19.62	683.781	19.62	391.514					3.96	6230540	3.96	5761640
	19.64	889.244	19.64	379.178					3.98	6100810	3.98	5603660
	19.66	680.822	19.66	286.051					4	6003790	4	5464550
	19.68	886.81	19.68	459.014
	19.7	829.175	19.7	290.129
	19.72	666.614	19.72	200.102
	19.74	598.192	19.74	218.192
	19.76	491.875	19.76	167.499
	19.78	776.219	19.78	180.822
	19.8	479.538	19.8	179.178
	19.82	476.054	19.82	320
	19.84	573.879	19.84	219.014
	19.86	462.27	19.86	233.026
	19.88	360.165	19.88	247.961
	19.9	544.078	19.9	258.552
	19.92	411.053	19.92	223.256
	19.94	384.869	19.94	178.192
	19.96	387.796	19.96	220
	19.98	399.538	19.98	88.7827
	20	440.986	20	113.026
	20.02	231.679	20.02	257.205
	20.04	305.26	20.04	112.924
	20.06	383.984	20.06	108.063
	20.08	307.796	20.08	40
	20.1	377.73	20.1	120
	20.12	310.231	20.12	120
	20.14	392.039	20.14	78.5519
	20.16	157.73	20.16	161.448
	20.18	277.268	20.18	135.295
	20.2	237.205	20.2	164.705
	20.22	150.756	20.22	160.822
	20.24	188.618	20.24	108.423
	20.26	191.382	20.26	150.756
	20.28	140	20.28	98.5519
	20.3	98.5519	20.3	161.448
	20.32	121.448	20.32	128.321
	20.34	269.244	20.34	31.679
	20.36	186.513	20.36	80
	20.38	100	20.38	80
	20.4	65.0646	20.4	40
	20.42	107.499	20.42	60
	20.44	131.679	20.44	58.5519
	20.46	188.783	20.46	61.4481
	20.48	111.217	20.48	60
	20.5	120	20.5	40
	20.52	197.565	20.52	160
	20.54	122.435	20.54	55.7572
	20.56	60	20.56	24.2428
	20.58	60	20.58	20
	20.6	160	20.6	0
	20.62	60	20.62	40
	20.64	45.9881	20.64	59.0136
	20.66	209.769	20.66	20.9864
	20.68	104.243	20.68	20
	20.7	120	20.7	58.5519
	20.72	41.8082	20.72	81.4481
	20.74	78.1918	20.74	80
	20.76	78.5519	20.76	65.5263
	20.78	93.4872	20.78	33.0255
	20.8	88.7827	20.8	101.448
	20.82	79.1782	20.82	120
	20.84	79.0136	20.84	0
	20.86	60.9864	20.86	20
	20.88	90.591	20.88	40
	20.9	69.409	20.9	80
	20.92	120	20.92	0
	20.94	189.244	20.94	64.5399
	20.96	50.7556	20.96	35.4601
	20.98	40	20.98	60
	21	60	21	81.8082
	21.02	80	21.02	58.1918
	21.04	40	21.04	20
	21.06	100	21.06	0
	21.08	60	21.08	60
	21.1	40	21.1	40
	21.12	20	21.12	40
	21.14	40	21.14	20
	21.16	20	21.16	0
	21.18	60	21.18	40
	21.2	60	21.2	71.0527
	21.22	180	21.22	18.1918
	21.24	0	21.24	50.7556
	21.26	120	21.26	45.0646
	21.28	40	21.28	14.9354
	21.3	112.501	21.3	20
	21.32	27.4992	21.32	40
	21.34	60	21.34	40
	21.36	20	21.36	40
	21.38	80	21.38	60
	21.4	20	21.4	0
	21.42	73.8474	21.42	0
	21.44	26.1526	21.44	25.5263
	21.46	80	21.46	54.4737
	21.48	20	21.48	0
	21.5	40	21.5	20
	21.52	40	21.52	60
	21.54	40	21.54	80
	21.56	0	21.56	20
	21.58	49.2444	21.58	0
	21.6	70.7556	21.6	20
	21.62	28.321	21.62	20
	21.64	11.679	21.64	40
	21.66	20	21.66	20
	21.68	20	21.68	40
	21.7	0	21.7	0
	21.72	88.321	21.72	40
	21.74	11.679	21.74	0
	21.76	0	21.76	0
	21.78	100	21.78	0
	21.8	20	21.8	0
	21.82	60	21.82	20
	21.84	20	21.84	20
	21.86	40	21.86	12.5008
	21.88	29.2444	21.88	7.49917
	21.9	50.7556	21.9	22.27
	21.92	40	21.92	17.73
	21.94	60	21.94	60
	21.96	20	21.96	0
	21.98	15.7572	21.98	20
	22	44.2428	22	20
	22.02	20	22.02	20
	22.04	40	22.04	20
	22.06	40	22.06	0
	22.08	20	22.08	0
	22.1	40	22.1	20
	22.12	28.7827	22.12	20
	22.14	131.217	22.14	20
	22.16	40	22.16	0
	22.18	60	22.18	80
	22.2	52.0391	22.2	60
	22.22	27.9609	22.22	20
	22.24	0	22.24	20
	22.26	40	22.26	5.52635
	22.28	20	22.28	14.4737
	22.3	20	22.3	0
	22.32	80	22.32	20
	22.34	0	22.34	40
	22.36	72.0391	22.36	0
	22.38	7.96089	22.38	20
	22.4	100	22.4	0
	22.42	20	22.42	20
	22.44	60	22.44	0
	22.46	80	22.46	0
	22.48	0	22.48	0
	22.5	20	22.5	20
	22.52	52.0391	22.52	0
	22.54	27.9609	22.54	0
	22.56	0	22.56	0
	22.58	60	22.58	40
	22.6	60	22.6	20
	22.62	20	22.62	0
	22.64	0	22.64	40
	22.66	40	22.66	0
	22.68	40	22.68	20
	22.7	20	22.7	20
	22.72	80	22.72	40
	22.74	20	22.74	20
	22.76	0	22.76	32.5008
	22.78	20	22.78	47.4992
	22.8	20	22.8	40
	22.82	80	22.82	0
	22.84	92.0391	22.84	40
	22.86	23.2564	22.86	0
	22.88	33.0255	22.88	0
	22.9	50.6926	22.9	20
	22.92	9.76914	22.92	0
	22.94	51.2173	22.94	20
	22.96	20	22.96	0
	22.98	38.5519	22.98	0
	23	61.4481	23	0
	23.02	40	23.02	32.0391
	23.04	40	23.04	67.9609
	23.06	0	23.06	0
	23.08	0	23.08	20
	23.1	20	23.1	20
	23.12	20	23.12	20
	23.14	20	23.14	0
	23.16	20	23.16	20
	23.18	39.0136	23.18	20
	23.2	0.98642	23.2	20
	23.22	80	23.22	40
	23.24	20	23.24	20
	23.26	40	23.26	12.5008
	23.28	20	23.28	7.49917
	23.3	40	23.3	5.98807
	23.32	40	23.32	34.0119
	23.34	60	23.34	0
