# Supplementary material for: Wearable perovskite solar cells by aligned liquid crystal elastomers
Source: Nat Commun. 2023 Mar 2;14:1204. doi: 10.1038/s41467-023-36938-7 (PMC9981560; doi:10.1038/s41467-023-36938-7)
Supplement: Supplementary file 3 — Source Data [file 41467_2023_36938_MOESM3_ESM.zip › Source data/Supplementary Tab.1.xlsx]

## Sheet: Sheet1
Supplementary Tab.1
	Samples	FWHM		Intensity		Intensity ratio
		(001)	(012)	(001)	(012)
	SnO2	0.167	0.161	550	469	1.17
	SnO2/LC oligomer	0.174	0.163	772	465	1.66
	SnO2/LC prepolymer	0.176	0.142	663	538	1.23
	SnO2/LCE	0.148	0.153	773	380	2.03
