# Supplementary material for: Wearable perovskite solar cells by aligned liquid crystal elastomers
Source: Nat Commun. 2023 Mar 2;14:1204. doi: 10.1038/s41467-023-36938-7 (PMC9981560; doi:10.1038/s41467-023-36938-7)
Supplement: Supplementary file 3 — Source Data [file 41467_2023_36938_MOESM3_ESM.zip › Source data/Supplementary Tab.2.xlsx]

## Sheet: Sheet1
Supplementary Tab.2
	Substrate	τ1 (ns)	A1 (%)	τ2 (ns)	A2 (%)	τave (ns)a
	ITO Glass	28.5	38.9	1018.7	61.1	633.5
	SnO2	2.8	50.2	36.1	46.5	18.8
	SnO2/LC oligomer	2.2	64.6	33.8	31.2	12.5
	SnO2/Mixture	3	64.3	48.8	35.3	19.2
	SnO2/LCE	2.4	40	18.9	57.6	12.1
	a Average decay time was calculated based on the equation: τave= (A1τ1+ A2τ2)/(A1 + A2)
