# Supplementary material for: Wearable perovskite solar cells by aligned liquid crystal elastomers
Source: Nat Commun. 2023 Mar 2;14:1204. doi: 10.1038/s41467-023-36938-7 (PMC9981560; doi:10.1038/s41467-023-36938-7)
Supplement: Supplementary file 3 — Source Data [file 41467_2023_36938_MOESM3_ESM.zip › Source data/Supplementary Tab.3.xlsx]

## Sheet: Sheet1
Supplementary Tab.3
	Device	Jsc (mA cm-2)	Voc (V)	FF	PCE (%)
	Reference	23.86±0.85	1.10±0.02	0.69±0.07	19.40±1.04
		24.67	1.13	0.74	20.62
	SnO2/LC oligomer	24.22±0.55	1.11±0.02	0.70±0.04	20.14±0.99
		24.72	1.14	0.75	21.18
	SnO2/LCE	24.50±0.36	1.16±0.01	0.78±0.02	22.47±0.38
		24.79	1.17	0.8	23.26
	The average and standard deviation values were based on measures of 50 cells. The sign “±” was defined as the error bar.
