# Supplementary material for: Wearable perovskite solar cells by aligned liquid crystal elastomers
Source: Nat Commun. 2023 Mar 2;14:1204. doi: 10.1038/s41467-023-36938-7 (PMC9981560; doi:10.1038/s41467-023-36938-7)
Supplement: Supplementary file 3 — Source Data [file 41467_2023_36938_MOESM3_ESM.zip › Source data/Supplementary Tab.4.xlsx]

## Sheet: Sheet1
Supplementary Tab.4
	Structure	Remaining PCE of the initial	Operation time	Reference
	FTO/FI-SnO2/Perovksite/Spiro-OMeTAD/Au	~82%	1000 h	Nat. Commun. 12, 973 (2021)
	ITO/SnO2-EDTAK/Perovskite (EAMA)/PCBM/BCP/Ag	~80%	~1600 h	Nat. Energy 5, 596-604 (2020)
	ITO/SnO2/I-SAM/Perovskite/Spiro-OMeTAD/Au	~88%	~1300 h	Science, 372, 618-622 (2021)
	ITO/Cl-bSO/Perovskite/Spiro-OMeTAD/Au	~90%	500 h	Nature 598, 444-450 (2021)
	ITO/SnO2/Perovskite/Spiro-OMeTAD/Au	~80%	852 h	Nat. Commun. 13, 4891 (2022)
	ITO/paa-QD-SnO2@c-TiO2/Perovskite/OAI/Spiro-OMeTAD/Au	~84%	350 h	Science 375, 302-306 (2022)
	ITO/SnO2/LCE/CsFAMAPbI3/Spiro-OMeTAD/Ag	~90%	500 h	This work
		~85%	1443 h
