# Supplementary material for: Wearable perovskite solar cells by aligned liquid crystal elastomers
Source: Nat Commun. 2023 Mar 2;14:1204. doi: 10.1038/s41467-023-36938-7 (PMC9981560; doi:10.1038/s41467-023-36938-7)
Supplement: Supplementary file 3 — Source Data [file 41467_2023_36938_MOESM3_ESM.zip › Source data/Supplementary Tab.5.xlsx]

## Sheet: Sheet1
Supplementary Tab.5
	Structure	PCE (%)	Remaining PCE of the initial	Bending radius (mm)	Bending cycles	Ref.
	PEN/ITO/SnO2/LCE/CsFAMAPbI3/Spiro-OMeTAD/Ag	22.1	0.86	4	5000	This work
	PEN/ITO/SnO2/Perovskite/Spiro-OMeTAD/Ag	19.51	0.949	8	6000	3
	PEN/ITO/PEDOT:PSS/PTAA/MAPbI3/PC61BM/BCP/Ag	19.05	0.9	3	2000	4
	PET/PEDOT:PSS:CFE/PEDOT:PSS/Perovskite/PCBM/Aga	19	0.85	3	5000	5
	PEN/ITO/FI-SnO2/Perovksite/Spiro-OMeTAD/Au	20.1	0.85	-	2500	6
	MgF2/Willow Glass/ITO/PTAA/MAPbI3/C60/BCP/Cu	19.72	-	-	-	7
	PET/ITO/PEDOT:EVA/Perovskite/PCBM/BCP/Aga	19.87	0.85	3	7000	8
	PEN/ITO/HfOx/SnO2/Perovskite/Spiro-OMeTAD/Au	21.1	0.932	10	2000	9
	PEN/ITO/PTAA/Perovskite/Organic BHJ/Zr(acac)4/Ag	21.73	≈95%	-	1000	10
	PET/ITO/HADI-SnO2/FA0.9Cs0.1PbI3/Spiro-OMeTAD/Aub	22.44	0.93	5	1000b	11
	a Our previous report on flexible PSCs based on p-i-n structures. b Diagonal bending cycles.
