# Supplementary material for: Wearable perovskite solar cells by aligned liquid crystal elastomers
Source: Nat Commun. 2023 Mar 2;14:1204. doi: 10.1038/s41467-023-36938-7 (PMC9981560; doi:10.1038/s41467-023-36938-7)
Supplement: Supplementary file 3 — Source Data [file 41467_2023_36938_MOESM3_ESM.zip › Source data/Supplementary Tab.6.xlsx]

## Sheet: Sheet1
Supplementary Tab.6
	Bending Angles	Jsc (mA cm-2)	Voc (V)	FF	PCE (%)
	60°	10.63	1.05	0.55	6.12
	50°	14.67	1.07	0.59	9.27
	40°	18.01	1.1	0.63	12.52
	30°	20.49	1.09	0.64	14.37
	20°	21.68	1.1	0.66	15.77
	15°	22.4	1.1	0.68	16.95
	10°	23.31	1.1	0.69	17.82
	5°	23.05	1.12	0.71	18.41
	0°	23.32	1.11	0.71	18.56
	Pristine	24.5	1.09	0.74	19.91
