# Supplementary material for: Wearable perovskite solar cells by aligned liquid crystal elastomers
Source: Nat Commun. 2023 Mar 2;14:1204. doi: 10.1038/s41467-023-36938-7 (PMC9981560; doi:10.1038/s41467-023-36938-7)
Supplement: Supplementary file 3 — Source Data [file 41467_2023_36938_MOESM3_ESM.zip › Source data/Supplementary Tab.7.xlsx]

## Sheet: Sheet1
Supplementary Tab.6
	Bending Angles	Jsc (mA cm-2)	Voc (V)	FF	PCE (%)
	60°	17.23	1.13	0.65	12.7
	50°	20.21	1.14	0.67	15.5
	40°	21.78	1.15	0.7	17.37
	30°	22.56	1.15	0.7	18.24
	20°	23.27	1.16	0.71	19.22
	15°	23.87	1.16	0.73	20.07
	10°	24.19	1.16	0.73	20.48
	5°	24.43	1.16	0.73	20.86
	0°	24.53	1.16	0.74	21.13
	Pristine	24.69	1.15	0.78	22.1
